# Supplementary material for: Alteration of chromatin states perturb the transcription regulation of gene during hydronephrosis
Source: Front Genet. 2025 Feb 17;16:1396073. doi: 10.3389/fgene.2025.1396073 (PMC11873066; doi:10.3389/fgene.2025.1396073)
Supplement: Supplementary file 1 [file Table1.xlsx]

## Sheet: Sheet1
Gene name	Sequence
OTUD6B-F	gcgagaagaacggatagctg
OTUD6B-R	tctcaaggcaaccacagtca
HBG2-F	gcaagaaggtgctgacttcc
HBG2-R	gaattctttgccgaaatgga
MYBL2-F	agaaacgagcctgccttaca
MYBL2-R	agatggttcctcagggaggt
TPSAB1-F	cagttctacaccgcccagat
TPSAB1-R	cgctcatcattgtccacatc
