# Supplementary material for: Alteration of chromatin states perturb the transcription regulation of gene during hydronephrosis
Source: Front Genet. 2025 Feb 17;16:1396073. doi: 10.3389/fgene.2025.1396073 (PMC11873066; doi:10.3389/fgene.2025.1396073)
Supplement: Supplementary file 2 [file Table2.xls]

Chr	Start	End	T-value	P-value	mC_XZ	mC_ZC	N_site	GeneFeature	GeneInside	Gene	GO	KEGG	NR
NC_000001.11	9435910	9436072	-5.0757	4.81e-04	0.5100	0.7633	6	intergenic	NA	NA	NA	NA	NA
NC_000001.11	26696209	26696469	-9.1816	9.91e-11	0.0183	0.2667	18	ARID1A:exon;LOC124900417:exon;ARID1A:five_prime_UTR	ARID1A:NC_000001.11:26696014-26782104:+	ARID1A(ARID1A)	331;GO:0000003,biological_process reproduction;GO:0000122,biological_process negative regulation of transcription by RNA polymerase II;GO:0000228,cellular_component nuclear chromosome;GO:0000785,cellular_component chromatin;GO:0000790,cellular_component nuclear chromatin;GO:0000981,molecular_function DNA-binding transcription factor activity, RNA polymerase II-specific;GO:0001568,biological_proce…	ARID1; AT-rich interactive domain-containing protein 1; K11653	AT-rich interactive domain-containing protein 1A isoform a [Homo sapiens]; AT-rich interactive domain-containing protein 1A isoform b [Homo sapiens]
NC_000001.11	26696209	26696469	-9.1816	9.91e-11	0.0183	0.2667	18	ARID1A:exon;LOC124900417:exon;ARID1A:five_prime_UTR	LOC124900417:NC_000001.11:26691907-26696405:-	LOC124900417(LOC124900417)	NA	NA	translation initiation factor IF-2-like [Homo sapiens]
NC_000001.11	35573780	35574178	-7.8088	4.80e-12	0.1606	0.3649	53	TFAP2E:exon;TFAP2E-AS1:intron	TFAP2E-AS1:NC_000001.11:35569810-35577778:-	TFAP2E-AS1(TFAP2E-AS1)	NA	NA	NA
NC_000001.11	35573780	35574178	-7.8088	4.80e-12	0.1606	0.3649	53	TFAP2E:exon;TFAP2E-AS1:intron	TFAP2E:NC_000001.11:35573313-35595591:+	TFAP2E(TFAP2E)	464;GO:0000003,biological_process reproduction;GO:0000122,biological_process negative regulation of transcription by RNA polymerase II;GO:0000976,molecular_function transcription regulatory region sequence-specific DNA binding;GO:0000977,molecular_function RNA polymerase II regulatory region sequence-specific DNA binding;GO:0000978,molecular_function RNA polymerase II proximal promoter sequence-s…	NA	transcription factor AP-2-epsilon [Homo sapiens]; transcription factor AP-2-epsilon isoform X1 [Homo sapiens]
NC_000001.11	63774315	63774461	-inf	0.00e+00	0.0000	0.2000	5	ROR1:five_prime_UTR;ROR1:exon	ROR1:NC_000001.11:63774016-64181498:+	ROR1(ROR1)	266;GO:0000902,biological_process cell morphogenesis;GO:0000904,biological_process cell morphogenesis involved in differentiation;GO:0001664,molecular_function G protein-coupled receptor binding;GO:0001725,cellular_component stress fiber;GO:0003008,biological_process system process;GO:0003674,molecular_function molecular_function;GO:0003824,molecular_function catalytic activity;GO:0004672,molecul…	ROR1, NTRKR1; receptor tyrosine kinase-like orphan receptor 1 [EC:2.7.10.1]; K05122; ROR2, NTRKR2; receptor tyrosine kinase-like orphan receptor 2 [EC:2.7.10.1]; K05123	inactive tyrosine-protein kinase transmembrane receptor ROR1 isoform 1 precursor [Homo sapiens]; inactive tyrosine-protein kinase transmembrane receptor ROR1 isoform 2 precursor [Homo sapiens]; inactive tyrosine-protein kinase transmembrane receptor ROR1 isoform X1 [Homo sapiens]; inactive tyrosine-protein kinase transmembrane receptor ROR1 isoform X2 [Homo sapiens]
NC_000001.11	120939508	120939988	-4.0535	4.60e-04	0.5838	0.8077	13	LINC00623:intron	LINC00623:NC_000001.11:120912237-120955811:+	LINC00623(LINC00623)	NA	NA	NA
NC_000001.11	156114373	156115080	-13.5086	2.43e-22	0.0139	0.2207	41	LMNA:exon;LMNA:five_prime_UTR	LMNA:NC_000001.11:156082572-156140081:+	LMNA(LMNA)	425;GO:0000003,biological_process reproduction;GO:0000226,biological_process microtubule cytoskeleton organization;GO:0000278,biological_process mitotic cell cycle;GO:0000280,biological_process nuclear division;GO:0000910,biological_process cytokinesis;GO:0001654,biological_process eye development;GO:0001666,biological_process response to hypoxia;GO:0001745,biological_process compound eye morphog…	LMNA; lamin A/C; K12641; LMNB; lamin B; K07611	lamin isoform A-delta10 [Homo sapiens]; lamin isoform A-delta50 [Homo sapiens]; lamin isoform A [Homo sapiens]; lamin isoform C [Homo sapiens]; lamin isoform D [Homo sapiens]; lamin isoform E [Homo sapiens]; lamin isoform X1 [Homo sapiens]; lamin isoform X2 [Homo sapiens]
NC_000001.11	204685121	204685180	-inf	0.00e+00	0.0000	0.2000	5	LRRN2:intron	LRRN2:NC_000001.11:204617169-204685738:-	LRRN2(LRRN2)	48;GO:0000902,biological_process cell morphogenesis;GO:0000904,biological_process cell morphogenesis involved in differentiation;GO:0003674,molecular_function molecular_function;GO:0005575,cellular_component cellular_component;GO:0005576,cellular_component extracellular region;GO:0005615,cellular_component extracellular space;GO:0007154,biological_process cell communication;GO:0007155,biological_…	NA	leucine-rich repeat neuronal protein 2 precursor [Homo sapiens]
NC_000001.11	228875858	228875899	-9.8215	1.87e-06	0.5783	0.8617	6	intergenic	NA	NA	NA	NA	NA
NC_000001.11	239043356	239043464	-4.5791	4.29e-04	0.4412	0.6825	8	intergenic	NA	NA	NA	NA	NA
NC_000002.12	71603276	71603995	-4.4639	2.68e-05	0.3860	0.6032	40	DYSF:intron	DYSF:NC_000002.12:71453560-71686763:+	DYSF(DYSF)	129;GO:0000003,biological_process reproduction;GO:0001778,biological_process plasma membrane repair;GO:0003008,biological_process system process;GO:0003012,biological_process muscle system process;GO:0003013,biological_process circulatory system process;GO:0003674,molecular_function molecular_function;GO:0005488,molecular_function binding;GO:0005509,molecular_function calcium ion binding;GO:00055…	NA	dysferlin isoform 10 [Homo sapiens]; dysferlin isoform 11 [Homo sapiens]; dysferlin isoform 12 [Homo sapiens]; dysferlin isoform 13 [Homo sapiens]; dysferlin isoform 14 [Homo sapiens]; dysferlin isoform 1 [Homo sapiens]; dysferlin isoform 2 [Homo sapiens]; dysferlin isoform 3 [Homo sapiens]; dysferlin isoform 4 [Homo sapiens]; dysferlin isoform 5 [Homo sapiens]; dysferlin isoform 6 [Homo sapiens]…
NC_000002.12	120912081	120912154	-4.2185	8.59e-04	0.4525	0.6887	8	GLI2:intron	GLI2:NC_000002.12:120735867-120992653:+	GLI2(GLI2)	611;GO:0000003,biological_process reproduction;GO:0000122,biological_process negative regulation of transcription by RNA polymerase II;GO:0000902,biological_process cell morphogenesis;GO:0000904,biological_process cell morphogenesis involved in differentiation;GO:0000976,molecular_function transcription regulatory region sequence-specific DNA binding;GO:0000977,molecular_function RNA polymerase I…	GLI1; zinc finger protein GLI1; K16797; GLI2; zinc finger protein GLI2; K16798; GLI3; zinc finger protein GLI3; K06230	zinc finger protein GLI2 isoform 1 [Homo sapiens]; zinc finger protein GLI2 isoform 2 [Homo sapiens]; zinc finger protein GLI2 isoform 3 [Homo sapiens]; zinc finger protein GLI2 isoform X1 [Homo sapiens]; zinc finger protein GLI2 isoform X2 [Homo sapiens]; zinc finger protein GLI2 isoform X3 [Homo sapiens]; zinc finger protein GLI2 isoform X4 [Homo sapiens]
NC_000002.12	131802775	131802894	-8.2417	1.60e-07	0.0210	0.2430	10	CDRT15P3:Promoter	CDRT15P3:NC_000002.12:131794960-131801661:-	CDRT15P3(CDRT15P3-2)	NA	NA	NA
NC_000003.12	8038369	8038512	-5.2855	3.55e-04	0.6167	0.8233	6	intergenic	NA	NA	NA	NA	NA
NC_000003.12	129025905	129026179	-4.7059	5.34e-05	0.1781	0.4263	16	EFCC1:intron;CFAP92:intron	CFAP92:NC_000003.12:128909872-129026748:-	CFAP92(CFAP92)	NA	NA	uncharacterized protein KIAA1257 isoform a [Homo sapiens]; uncharacterized protein KIAA1257 isoform b [Homo sapiens]; uncharacterized protein KIAA1257 isoform c [Homo sapiens]; uncharacterized protein KIAA1257 isoform d [Homo sapiens]; uncharacterized protein KIAA1257 isoform e [Homo sapiens]; uncharacterized protein KIAA1257 isoform X1 [Homo sapiens]; uncharacterized protein KIAA1257 isoform X2 …
NC_000003.12	129025905	129026179	-4.7059	5.34e-05	0.1781	0.4263	16	EFCC1:intron;CFAP92:intron	EFCC1:NC_000003.12:129001303-129040742:+	EFCC1(EFCC1)	NA	NA	EF-hand and coiled-coil domain-containing protein 1 isoform 1 [Homo sapiens]; EF-hand and coiled-coil domain-containing protein 1 isoform 2 [Homo sapiens]; EF-hand and coiled-coil domain-containing protein 1 isoform 3 [Homo sapiens]; EF-hand and coiled-coil domain-containing protein 1 isoform X1 [Homo sapiens]; EF-hand and coiled-coil domain-containing protein 1 isoform X2 [Homo sapiens]; EF-hand…
NC_000003.12	156444139	156444190	-5.2874	3.54e-04	0.3133	0.5400	6	KCNAB1:intron;KCNAB1-AS1:intron	KCNAB1-AS1:NC_000003.12:156441156-156446936:-	KCNAB1-AS1(KCNAB1-AS1)	NA	NA	NA
NC_000003.12	156444139	156444190	-5.2874	3.54e-04	0.3133	0.5400	6	KCNAB1:intron;KCNAB1-AS1:intron	KCNAB1:NC_000003.12:156118210-156539138:+	KCNAB1(KCNAB1)	299;GO:0000166,molecular_function nucleotide binding;GO:0001775,biological_process cell activation;GO:0002244,biological_process hematopoietic progenitor cell differentiation;GO:0002252,biological_process immune effector process;GO:0002263,biological_process cell activation involved in immune response;GO:0002274,biological_process myeloid leukocyte activation;GO:0002275,biological_process myeloid…	NA	voltage-gated potassium channel subunit beta-1 isoform 1 [Homo sapiens]; voltage-gated potassium channel subunit beta-1 isoform 2 [Homo sapiens]; voltage-gated potassium channel subunit beta-1 isoform 3 [Homo sapiens]; voltage-gated potassium channel subunit beta-1 isoform 4 [Homo sapiens]; voltage-gated potassium channel subunit beta-1 isoform 5 [Homo sapiens]; voltage-gated potassium channel su…
NC_000004.12	95545761	95545772	-4.0500	5.34e-04	0.5092	0.7567	12	UNC5C:intron	UNC5C:NC_000004.12:95162503-95548973:-	UNC5C(UNC5C)	216;GO:0000003,biological_process reproduction;GO:0000902,biological_process cell morphogenesis;GO:0000904,biological_process cell morphogenesis involved in differentiation;GO:0001558,biological_process regulation of cell growth;GO:0001667,biological_process ameboidal-type cell migration;GO:0003002,biological_process regionalization;GO:0003006,biological_process developmental process involved in …	UNC5; netrin receptor unc-5; K07521	netrin receptor UNC5C isoform X1 [Homo sapiens]; netrin receptor UNC5C isoform X2 [Homo sapiens]; netrin receptor UNC5C precursor [Homo sapiens]
NC_000004.12	145694664	145694746	-3.7090	7.87e-04	0.3112	0.5459	17	C4orf51:intron	C4orf51:NC_000004.12:145680145-145792443:+	C4orf51(C4orf51)	NA	NA	uncharacterized protein C4orf51 [Homo sapiens]; uncharacterized protein C4orf51 isoform X1 [Homo sapiens]; uncharacterized protein C4orf51 isoform X2 [Homo sapiens]; uncharacterized protein C4orf51 isoform X3 [Homo sapiens]; uncharacterized protein C4orf51 isoform X4 [Homo sapiens]
NC_000005.10	21341758	21342161	-4.5060	4.52e-05	0.4254	0.6321	24	LOC124900950:Promoter	LOC124900950:NC_000005.10:21188235-21341676:-	LOC124900950(LOC124900950)	NA	NA	NA
NC_000005.10	181243687	181244189	-6.5245	8.66e-08	0.0490	0.3014	21	RACK1:Promoter;SNORD95:Promoter	RACK1:NC_000005.10:181236896-181243906:-	RACK1(RACK1)	633;GO:0000003,biological_process reproduction;GO:0000278,biological_process mitotic cell cycle;GO:0000280,biological_process nuclear division;GO:0000281,biological_process mitotic cytokinesis;GO:0000375,biological_process RNA splicing, via transesterification reactions;GO:0000377,biological_process RNA splicing, via transesterification reactions with bulged adenosine as nucleophile;GO:0000398,bi…	RACK1; guanine nucleotide-binding protein subunit beta-2-like 1 protein; K14753	receptor of activated protein C kinase 1 [Homo sapiens]
NC_000005.10	181243687	181244189	-6.5245	8.66e-08	0.0490	0.3014	21	RACK1:Promoter;SNORD95:Promoter	SNORD95:NC_000005.10:181243313-181243376:-	SNORD95(SNORD95)	NA	NA	NA
NC_000006.12	1081975	1082065	-5.9374	3.63e-05	0.1063	0.3075	8	LINC01622:intron	LINC01622:NC_000006.12:961002-1101332:-	LINC01622(LINC01622)	NA	NA	NA
NC_000006.12	13448083	13448272	-6.4986	1.41e-05	0.6438	0.8462	8	GFOD1:intron	GFOD1:NC_000006.12:13357829-13487600:-	GFOD1(GFOD1)	NA	NA	glucose-fructose oxidoreductase domain-containing protein 1 isoform 1 precursor [Homo sapiens]; glucose-fructose oxidoreductase domain-containing protein 1 isoform 2 [Homo sapiens]; glucose-fructose oxidoreductase domain-containing protein 1 isoform 3 precursor [Homo sapiens]
NC_000006.12	32521777	32521974	-5.5209	1.32e-04	0.1571	0.4471	7	HLA-DRB5:intron	HLA-DRB5:NC_000006.12:32517352-32530287:-	HLA-DRB5(HLA-DRB5)	366;GO:0000139,cellular_component Golgi membrane;GO:0000323,cellular_component lytic vacuole;GO:0001817,biological_process regulation of cytokine production;GO:0001818,biological_process negative regulation of cytokine production;GO:0001932,biological_process regulation of protein phosphorylation;GO:0001934,biological_process positive regulation of protein phosphorylation;GO:0002250,biological_pr…	MHC2; MHC class II antigen; K06752	major histocompatibility complex, class II, DR beta 5 isoform X1 [Homo sapiens]; major histocompatibility complex, class II, DR beta 5 precursor [Homo sapiens]
NC_000007.14	516820	517031	-6.1341	7.37e-07	0.0347	0.2918	17	PDGFA:intron	PDGFA:NC_000007.14:497257-520700:-	PDGFA(PDGFA)	377;GO:0000003,biological_process reproduction;GO:0000139,cellular_component Golgi membrane;GO:0000165,biological_process MAPK cascade;GO:0001101,biological_process response to acid chemical;GO:0001501,biological_process skeletal system development;GO:0001525,biological_process angiogenesis;GO:0001568,biological_process blood vessel development;GO:0001666,biological_process response to hypoxia;GO…	PDGFA; platelet-derived growth factor subunit A; K04359	platelet-derived growth factor subunit A isoform 1 preproprotein [Homo sapiens]; platelet-derived growth factor subunit A isoform 2 preproprotein [Homo sapiens]; platelet-derived growth factor subunit A isoform 3 [Homo sapiens]; platelet-derived growth factor subunit A isoform 4 [Homo sapiens]; platelet-derived growth factor subunit A isoform 5 [Homo sapiens]; platelet-derived growth factor subun…
NC_000007.14	54587786	54587835	-6.3933	7.90e-05	0.4050	0.6167	6	intergenic	NA	NA	NA	NA	NA
NC_000007.14	74890859	74891025	-12.0242	1.72e-18	0.0040	0.2251	35	STAG3L2:Promoter;PMS2P5:intron	PMS2P5:NC_000007.14:74890767-74921138:+	PMS2P5(PMS2P5)	NA	NA	NA
NC_000007.14	74890859	74891025	-12.0242	1.72e-18	0.0040	0.2251	35	STAG3L2:Promoter;PMS2P5:intron	STAG3L2:NC_000007.14:74881989-74890612:-	STAG3L2(STAG3L2)	NA	NA	NA
NC_000007.14	76512362	76512456	-4.8105	7.12e-04	0.7550	0.9667	6	UPK3B:intron;LOC124901675:Promoter	LOC124901675:NC_000007.14:76508180-76510733:-	LOC124901675(LOC124901675)	NA	NA	NA
NC_000007.14	76512362	76512456	-4.8105	7.12e-04	0.7550	0.9667	6	UPK3B:intron;LOC124901675:Promoter	UPK3B:NC_000007.14:76510551-76516522:+	UPK3B(UPK3B-2)	24;GO:0005575,cellular_component cellular_component;GO:0008150,biological_process biological_process;GO:0009892,biological_process negative regulation of metabolic process;GO:0010468,biological_process regulation of gene expression;GO:0010605,biological_process negative regulation of macromolecule metabolic process;GO:0010629,biological_process negative regulation of gene expression;GO:0010827,bi…	NA	uroplakin-3b isoform d precursor [Homo sapiens]
NC_000008.11	33437226	33437354	-4.7700	7.57e-04	0.4000	0.6250	6	FUT10:intron	FUT10:NC_000008.11:33308060-33473146:-	FUT10(FUT10)	139;GO:0000003,biological_process reproduction;GO:0000139,cellular_component Golgi membrane;GO:0002376,biological_process immune system process;GO:0002520,biological_process immune system development;GO:0003674,molecular_function molecular_function;GO:0003824,molecular_function catalytic activity;GO:0005575,cellular_component cellular_component;GO:0005622,cellular_component intracellular;GO:00056…	NA	alpha-(1,3)-fucosyltransferase 10 [Homo sapiens]; alpha-(1,3)-fucosyltransferase 10 isoform X1 [Homo sapiens]; alpha-(1,3)-fucosyltransferase 10 isoform X2 [Homo sapiens]; alpha-(1,3)-fucosyltransferase 10 isoform X3 [Homo sapiens]; alpha-(1,3)-fucosyltransferase 10 isoform X4 [Homo sapiens]; alpha-(1,3)-fucosyltransferase 10 isoform X5 [Homo sapiens]; alpha-(1,3)-fucosyltransferase 10 isoform X6…
NC_000008.11	33437226	33437354	-4.7700	7.57e-04	0.4000	0.6250	6	FUT10:intron	LOC100507379:NC_000008.11:33436067-33436781:-	LOC100507379(LOC100507379)	NA	NA	NA
NC_000008.11	92457190	92457287	-6.0205	1.29e-04	0.4200	0.6917	6	LOC124901977:Promoter	LOC124901977:NC_000008.11:92444500-92455720:-	LOC124901977(LOC124901977)	NA	NA	NA
NC_000008.11	105491422	105491515	-6.0449	1.03e-05	0.5310	0.7330	10	ZFPM2:intron	ZFPM2:NC_000008.11:105318437-105804539:+	ZFPM2(ZFPM2)	214;GO:0000122,biological_process negative regulation of transcription by RNA polymerase II;GO:0000981,molecular_function DNA-binding transcription factor activity, RNA polymerase II-specific;GO:0000982,molecular_function DNA-binding transcription factor activity, RNA polymerase II-specific;GO:0001078,molecular_function DNA-binding transcription repressor activity, RNA polymerase II-specific;GO:0…	ZFPM2, FOG2; zinc finger protein ZFPM2; K17442	zinc finger protein ZFPM2 isoform 1 [Homo sapiens]; zinc finger protein ZFPM2 isoform 2 [Homo sapiens]; zinc finger protein ZFPM2 isoform 3 [Homo sapiens]; zinc finger protein ZFPM2 isoform X1 [Homo sapiens]; zinc finger protein ZFPM2 isoform X2 [Homo sapiens]
NC_000008.11	123594653	123594963	-5.9051	6.08e-06	0.3450	0.5492	12	intergenic	NA	NA	NA	NA	NA
NC_000009.12	36036816	36037166	-13.3092	2.21e-25	0.0133	0.2311	61	RECK:exon;RECK:five_prime_UTR	RECK:NC_000009.12:36036912-36124455:+	RECK(RECK)	95;GO:0000003,biological_process reproduction;GO:0001568,biological_process blood vessel development;GO:0001944,biological_process vasculature development;GO:0001955,biological_process blood vessel maturation;GO:0003674,molecular_function molecular_function;GO:0004857,molecular_function enzyme inhibitor activity;GO:0004866,molecular_function endopeptidase inhibitor activity;GO:0005575,cellular_co…	RECK, ST15; reversion-inducing-cysteine-rich protein with kazal motifs; K17461	reversion-inducing cysteine-rich protein with Kazal motifs isoform 1 precursor [Homo sapiens]; reversion-inducing cysteine-rich protein with Kazal motifs isoform 2 [Homo sapiens]; reversion-inducing cysteine-rich protein with Kazal motifs isoform 3 precursor [Homo sapiens]; reversion-inducing cysteine-rich protein with Kazal motifs isoform 4 precursor [Homo sapiens]; reversion-inducing cysteine-r…
NC_000009.12	40358789	40358936	-7.1945	9.29e-05	0.7460	0.9760	5	LOC124902159:intron	LOC124902159:NC_000009.12:40348753-40417390:-	LOC124902159(LOC124902159)	NA	NA	NA
NC_000009.12	44583000	44583160	-5.9412	1.43e-04	0.7383	0.9833	6	intergenic	NA	NA	NA	NA	NA
NC_000009.12	127754894	127755124	-6.6150	4.20e-08	0.3435	0.6000	23	SH2D3C:intron	SH2D3C:NC_000009.12:127738316-127778666:-	SH2D3C(SH2D3C)	77;GO:0000165,biological_process MAPK cascade;GO:0003674,molecular_function molecular_function;GO:0005068,molecular_function transmembrane receptor protein tyrosine kinase adaptor activity;GO:0005070,molecular_function SH3/SH2 adaptor activity;GO:0005085,molecular_function guanyl-nucleotide exchange factor activity;GO:0005088,molecular_function Ras guanyl-nucleotide exchange factor activity;GO:00…	NA	SH2 domain-containing protein 3C isoform a [Homo sapiens]; SH2 domain-containing protein 3C isoform b [Homo sapiens]; SH2 domain-containing protein 3C isoform c [Homo sapiens]; SH2 domain-containing protein 3C isoform d [Homo sapiens]; SH2 domain-containing protein 3C isoform e [Homo sapiens]; SH2 domain-containing protein 3C isoform f [Homo sapiens]
NC_000009.12	130944651	130944761	-4.9376	5.89e-04	0.2567	0.5300	6	FIBCD1-AS1:intron	FIBCD1-AS1:NC_000009.12:130940345-130945520:+	FIBCD1-AS1(FIBCD1-AS1)	NA	NA	NA
NC_000010.11	1235507	1235675	-5.6414	6.08e-05	0.4800	0.7812	8	ADARB2:intron	ADARB2:NC_000010.11:1177312-1737525:-	ADARB2(ADARB2)	188;GO:0000003,biological_process reproduction;GO:0001666,biological_process response to hypoxia;GO:0001932,biological_process regulation of protein phosphorylation;GO:0001933,biological_process negative regulation of protein phosphorylation;GO:0003674,molecular_function molecular_function;GO:0003676,molecular_function nucleic acid binding;GO:0003723,molecular_function RNA binding;GO:0003725,mole…	NA	double-stranded RNA-specific editase B2 [Homo sapiens]
NC_000010.11	2140379	2140503	-6.4877	1.43e-05	0.3400	0.5537	8	intergenic	NA	NA	NA	NA	NA
NC_000011.10	2868740	2869140	-3.8914	3.50e-04	0.1891	0.3914	22	KCNQ1DN:Promoter	KCNQ1DN:NC_000011.10:2870032-2872105:+	KCNQ1DN(KCNQ1DN-2)	NA	NA	NA
NC_000011.10	2890815	2890917	-4.7334	3.20e-04	0.2125	0.4662	8	SLC22A18AS:intron	SLC22A18AS:NC_000011.10:2887343-2903575:-	SLC22A18AS(SLC22A18AS-2)	NA	NA	NA
NC_000011.10	17653306	17653947	-3.7327	4.57e-04	0.4871	0.7086	28	intergenic	NA	NA	NA	NA	NA
NC_000011.10	40190438	40190627	-4.2065	5.31e-04	0.5120	0.7240	10	LRRC4C:intron	LRRC4C:NC_000011.10:40114198-41459652:-	LRRC4C(LRRC4C)	129;GO:0001932,biological_process regulation of protein phosphorylation;GO:0001933,biological_process negative regulation of protein phosphorylation;GO:0003674,molecular_function molecular_function;GO:0004857,molecular_function enzyme inhibitor activity;GO:0004860,molecular_function protein kinase inhibitor activity;GO:0005488,molecular_function binding;GO:0005515,molecular_function protein bindi…	LRRC4, NGL2; netrin-G2 ligand; K16351; LRRC4C, NGL1; netrin-G1 ligand; K07523	leucine-rich repeat-containing protein 4C isoform X1 [Homo sapiens]; leucine-rich repeat-containing protein 4C precursor [Homo sapiens]
NC_000011.10	49284180	49284248	-6.0284	1.27e-04	0.5133	0.7650	6	intergenic	NA	NA	NA	NA	NA
NC_000011.10	65539668	65539886	-4.7937	1.06e-05	0.4400	0.6603	32	LTBP3:exon	LTBP3:NC_000011.10:65538558-65558359:-	LTBP3(LTBP3)	98;GO:0001501,biological_process skeletal system development;GO:0001816,biological_process cytokine production;GO:0003674,molecular_function molecular_function;GO:0005488,molecular_function binding;GO:0005515,molecular_function protein binding;GO:0005575,cellular_component cellular_component;GO:0005576,cellular_component extracellular region;GO:0007154,biological_process cell communication;GO:000…	NA	latent-transforming growth factor beta-binding protein 3 isoform 1 precursor [Homo sapiens]; latent-transforming growth factor beta-binding protein 3 isoform 2 precursor [Homo sapiens]; latent-transforming growth factor beta-binding protein 3 isoform 3 [Homo sapiens]
NC_000012.12	50728978	50729022	-4.6774	8.71e-04	0.5317	0.7517	6	DIP2B:intron	DIP2B:NC_000012.12:50504984-50748657:+	DIP2B(DIP2B)	26;GO:0005575,cellular_component cellular_component;GO:0005622,cellular_component intracellular;GO:0005623,cellular_component cell;GO:0005634,cellular_component nucleus;GO:0005737,cellular_component cytoplasm;GO:0008150,biological_process biological_process;GO:0009892,biological_process negative regulation of metabolic process;GO:0009986,cellular_component cell surface;GO:0010468,biological_proce…	NA	disco-interacting protein 2 homolog B [Homo sapiens]
NC_000012.12	54378904	54378951	-6.9333	4.03e-05	0.0917	0.3917	6	ZNF385A:intron;GPR84-AS1:intron	GPR84-AS1:NC_000012.12:54353690-54467030:+	GPR84-AS1(GPR84-AS1)	NA	NA	NA
NC_000012.12	54378904	54378951	-6.9333	4.03e-05	0.0917	0.3917	6	ZNF385A:intron;GPR84-AS1:intron	ZNF385A:NC_000012.12:54369135-54391298:-	ZNF385A(ZNF385A)	230;GO:0000075,biological_process cell cycle checkpoint;GO:0000077,biological_process DNA damage checkpoint;GO:0000278,biological_process mitotic cell cycle;GO:0000902,biological_process cell morphogenesis;GO:0000904,biological_process cell morphogenesis involved in differentiation;GO:0000981,molecular_function DNA-binding transcription factor activity, RNA polymerase II-specific;GO:0001501,biolo…	NA	zinc finger protein 385A isoform a [Homo sapiens]; zinc finger protein 385A isoform b [Homo sapiens]; zinc finger protein 385A isoform c [Homo sapiens]; zinc finger protein 385A isoform d [Homo sapiens]; zinc finger protein 385A isoform X1 [Homo sapiens]; zinc finger protein 385A isoform X2 [Homo sapiens]; zinc finger protein 385A isoform X3 [Homo sapiens]; zinc finger protein 385A isoform X4 [Ho…
NC_000012.12	109331438	109331737	-5.4026	1.17e-05	0.1914	0.4200	14	MYO1H:intron	MYO1H:NC_000012.12:109310467-109448379:+	MYO1H(MYO1H)	263;GO:0000003,biological_process reproduction;GO:0002009,biological_process morphogenesis of an epithelium;GO:0002165,biological_process instar larval or pupal development;GO:0002252,biological_process immune effector process;GO:0002253,biological_process activation of immune response;GO:0002376,biological_process immune system process;GO:0002429,biological_process immune response-activating cel…	MYO1; myosin I; K10356	unconventional myosin-Ih [Homo sapiens]; unconventional myosin-Ih isoform X1 [Homo sapiens]; unconventional myosin-Ih isoform X2 [Homo sapiens]
NC_000014.9	103126397	103127363	-6.7815	1.74e-10	0.3633	0.6187	89	TNFAIP2:intron	TNFAIP2:NC_000014.9:103121468-103137439:+	TNFAIP2(TNFAIP2)	38;GO:0000145,cellular_component exocyst;GO:0000149,molecular_function SNARE binding;GO:0003674,molecular_function molecular_function;GO:0005488,molecular_function binding;GO:0005515,molecular_function protein binding;GO:0005575,cellular_component cellular_component;GO:0005576,cellular_component extracellular region;GO:0005615,cellular_component extracellular space;GO:0005622,cellular_component i…	NA	tumor necrosis factor alpha-induced protein 2 isoform 1 [Homo sapiens]; tumor necrosis factor alpha-induced protein 2 isoform 2 [Homo sapiens]; tumor necrosis factor alpha-induced protein 2 isoform X1 [Homo sapiens]
NC_000015.10	27222774	27222845	-5.5011	2.61e-04	0.3100	0.5367	6	GABRG3:intron	GABRG3:NC_000015.10:26971180-27541984:+	GABRG3(GABRG3)	60;GO:0003674,molecular_function molecular_function;GO:0004888,molecular_function transmembrane signaling receptor activity;GO:0004890,molecular_function GABA-A receptor activity;GO:0005215,molecular_function transporter activity;GO:0005216,molecular_function ion channel activity;GO:0005253,molecular_function anion channel activity;GO:0005254,molecular_function chloride channel activity;GO:000557…	GABRE; gamma-aminobutyric acid receptor subunit epsilon; K05185; GABRG; gamma-aminobutyric acid receptor subunit gamma; K05186	gamma-aminobutyric acid receptor subunit gamma-3 isoform 1 precursor [Homo sapiens]; gamma-aminobutyric acid receptor subunit gamma-3 isoform 2 precursor [Homo sapiens]
NC_000015.10	65077889	65078723	-3.9709	1.50e-04	0.4298	0.6793	43	RASL12:Promoter;KBTBD13:exon;KBTBD13:three_prime_UTR	KBTBD13:NC_000015.10:65076745-65079948:+	KBTBD13(KBTBD13)	30;GO:0000151,cellular_component ubiquitin ligase complex;GO:0005575,cellular_component cellular_component;GO:0005622,cellular_component intracellular;GO:0005623,cellular_component cell;GO:0005737,cellular_component cytoplasm;GO:0005829,cellular_component cytosol;GO:0006464,biological_process cellular protein modification process;GO:0006807,biological_process nitrogen compound metabolic process;G…	NA	kelch repeat and BTB domain-containing protein 13 [Homo sapiens]
NC_000015.10	65077889	65078723	-3.9709	1.50e-04	0.4298	0.6793	43	RASL12:Promoter;KBTBD13:exon;KBTBD13:three_prime_UTR	RASL12:NC_000015.10:65045579-65076667:-	RASL12(RASL12)	NA	NA	ras-like protein family member 12 isoform 1 [Homo sapiens]; ras-like protein family member 12 isoform 2 [Homo sapiens]; ras-like protein family member 12 isoform 3 [Homo sapiens]; ras-like protein family member 12 isoform X1 [Homo sapiens]; ras-like protein family member 12 isoform X2 [Homo sapiens]; ras-like protein family member 12 isoform X3 [Homo sapiens]
NC_000015.10	65396586	65397558	-7.5744	2.60e-12	0.4190	0.6478	82	IGDCC4:exon	IGDCC4:NC_000015.10:65381483-65422947:-	IGDCC4(IGDCC4)	71;GO:0005575,cellular_component cellular_component;GO:0005623,cellular_component cell;GO:0005886,cellular_component plasma membrane;GO:0005887,cellular_component integral component of plasma membrane;GO:0007275,biological_process multicellular organism development;GO:0007399,biological_process nervous system development;GO:0008150,biological_process biological_process;GO:0008582,biological_proce…	NA	immunoglobulin superfamily DCC subclass member 4 isoform X1 [Homo sapiens]; immunoglobulin superfamily DCC subclass member 4 isoform X2 [Homo sapiens]; immunoglobulin superfamily DCC subclass member 4 isoform X3 [Homo sapiens]; immunoglobulin superfamily DCC subclass member 4 isoform X4 [Homo sapiens]; immunoglobulin superfamily DCC subclass member 4 isoform X5 [Homo sapiens]; immunoglobulin supe…
NC_000015.10	77992323	77992613	-4.0722	7.15e-04	0.2210	0.4750	10	ADAMTS7P3:intron	ADAMTS7P3:NC_000015.10:77976008-77993241:+	ADAMTS7P3(ADAMTS7P3)	NA	NA	NA
NC_000016.10	30122992	30123066	-4.9014	6.22e-04	0.1417	0.3550	6	MAPK3:intron	MAPK3:NC_000016.10:30114104-30123220:-	MAPK3(MAPK3)	675;GO:0000165,biological_process MAPK cascade;GO:0000166,molecular_function nucleotide binding;GO:0000187,biological_process activation of MAPK activity;GO:0000302,biological_process response to reactive oxygen species;GO:0000323,cellular_component lytic vacuole;GO:0000902,biological_process cell morphogenesis;GO:0000904,biological_process cell morphogenesis involved in differentiation;GO:000150…	ERK, MAPK1_3; mitogen-activated protein kinase 1/3 [EC:2.7.11.24]; K04371; GDPD1_3, GDE4_7; lysophospholipase D [EC:3.1.4.39]; K22387	mitogen-activated protein kinase 3 isoform 1 [Homo sapiens]; mitogen-activated protein kinase 3 isoform 2 [Homo sapiens]; mitogen-activated protein kinase 3 isoform 3 [Homo sapiens]
NC_000016.10	65757144	65757204	-5.1966	1.35e-04	0.2662	0.5112	8	intergenic	NA	NA	NA	NA	NA
NC_000016.10	69276669	69276850	-5.4674	8.29e-05	0.2413	0.5125	8	SNTB2:intron	SNTB2:NC_000016.10:69187163-69309052:+	SNTB2(SNTB2-2)	NA	NA	NA
NC_000017.11	4948436	4948498	-11.3423	1.24e-09	0.0000	0.2160	10	PFN1:exon;ENO3:Promoter;PFN1:five_prime_UTR	ENO3:NC_000017.11:4948709-4957129:+	ENO3(ENO3)	167;GO:0003674,molecular_function molecular_function;GO:0003824,molecular_function catalytic activity;GO:0004634,molecular_function phosphopyruvate hydratase activity;GO:0005488,molecular_function binding;GO:0005515,molecular_function protein binding;GO:0005575,cellular_component cellular_component;GO:0005622,cellular_component intracellular;GO:0005623,cellular_component cell;GO:0005737,cellular_…	ENO, eno; enolase [EC:4.2.1.11]; K01689	beta-enolase isoform 1 [Homo sapiens]; beta-enolase isoform 2 [Homo sapiens]; beta-enolase isoform 3 [Homo sapiens]; beta-enolase isoform X1 [Homo sapiens]
NC_000017.11	4948436	4948498	-11.3423	1.24e-09	0.0000	0.2160	10	PFN1:exon;ENO3:Promoter;PFN1:five_prime_UTR	PFN1:NC_000017.11:4945651-4948530:-	PFN1(PFN1)	247;GO:0000166,molecular_function nucleotide binding;GO:0000774,molecular_function adenyl-nucleotide exchange factor activity;GO:0001838,biological_process embryonic epithelial tube formation;GO:0001841,biological_process neural tube formation;GO:0001843,biological_process neural tube closure;GO:0002009,biological_process morphogenesis of an epithelium;GO:0003674,molecular_function molecular_func…	PFN; profilin; K05759	profilin-1 isoform 1 [Homo sapiens]; profilin-1 isoform 2 [Homo sapiens]
NC_000017.11	15947544	15947634	-5.6565	2.11e-04	0.7500	0.9800	6	ADORA2B:intron	ADORA2B:NC_000017.11:15850361-15975746:+	ADORA2B(ADORA2B)	332;GO:0000165,biological_process MAPK cascade;GO:0000187,biological_process activation of MAPK activity;GO:0001609,molecular_function G protein-coupled adenosine receptor activity;GO:0001817,biological_process regulation of cytokine production;GO:0001819,biological_process positive regulation of cytokine production;GO:0001932,biological_process regulation of protein phosphorylation;GO:0001934,bi…	ADORA2A, ADOR; adenosine receptor A2a; K04266; ADORA2B; adenosine receptor A2b; K04267	adenosine receptor A2b [Homo sapiens]; adenosine receptor A2b isoform X1 [Homo sapiens]; adenosine receptor A2b isoform X2 [Homo sapiens]; adenosine receptor A2b isoform X3 [Homo sapiens]; adenosine receptor A2b isoform X4 [Homo sapiens]
NC_000017.11	34233967	34234007	-5.7882	4.26e-06	0.5479	0.8750	14	intergenic	NA	NA	NA	NA	NA
NC_000017.11	42536246	42536384	-23.2454	2.42e-26	0.0143	0.3235	23	NAGLU:five_prime_UTR;NAGLU:exon	NAGLU:NC_000017.11:42536240-42544449:+	NAGLU(NAGLU)	58;GO:0000323,cellular_component lytic vacuole;GO:0003674,molecular_function molecular_function;GO:0003824,molecular_function catalytic activity;GO:0004553,molecular_function hydrolase activity, hydrolyzing O-glycosyl compounds;GO:0004561,molecular_function alpha-N-acetylglucosaminidase activity;GO:0005575,cellular_component cellular_component;GO:0005576,cellular_component extracellular region;GO…	NAGLU; alpha-N-acetylglucosaminidase [EC:3.2.1.50]; K01205	alpha-N-acetylglucosaminidase isoform X1 [Homo sapiens]; alpha-N-acetylglucosaminidase isoform X2 [Homo sapiens]; alpha-N-acetylglucosaminidase isoform X3 [Homo sapiens]; alpha-N-acetylglucosaminidase isoform X4 [Homo sapiens]; alpha-N-acetylglucosaminidase precursor [Homo sapiens]
NC_000018.10	77067616	77067709	-3.8496	6.91e-04	0.3093	0.5200	14	MBP:intron	MBP:NC_000018.10:76978832-77133708:-	MBP(MBP)	224;GO:0000165,biological_process MAPK cascade;GO:0001101,biological_process response to acid chemical;GO:0001817,biological_process regulation of cytokine production;GO:0001819,biological_process positive regulation of cytokine production;GO:0002020,molecular_function protease binding;GO:0002376,biological_process immune system process;GO:0002791,biological_process regulation of peptide secretio…	NA	Golli-MBP isoform 1 [Homo sapiens]; Golli-MBP isoform 2 [Homo sapiens]; Golli-MBP isoform X1 [Homo sapiens]; Golli-MBP isoform X2 [Homo sapiens]; Golli-MBP isoform X3 [Homo sapiens]; Golli-MBP isoform X4 [Homo sapiens]; Golli-MBP isoform X5 [Homo sapiens]; Golli-MBP isoform X6 [Homo sapiens]; Golli-MBP isoform X7 [Homo sapiens]; Golli-MBP isoform X8 [Homo sapiens]; myelin basic protein isoform 1 …
NC_000019.10	860865	861039	-8.1771	3.97e-09	0.1269	0.4919	16	CFD:exon	CFD:NC_000019.10:859663-863641:+	CFD(CFD-2)	NA	NA	NA
NC_000019.10	1070392	1071344	-7.1633	1.31e-11	0.1508	0.3588	106	ARHGAP45:intron	ARHGAP45:NC_000019.10:1065958-1086628:+	ARHGAP45(ARHGAP45)	100;GO:0000323,cellular_component lytic vacuole;GO:0001775,biological_process cell activation;GO:0002252,biological_process immune effector process;GO:0002263,biological_process cell activation involved in immune response;GO:0002274,biological_process myeloid leukocyte activation;GO:0002275,biological_process myeloid cell activation involved in immune response;GO:0002283,biological_process neutro…	NA	rho GTPase-activating protein 45 isoform 1 precursor [Homo sapiens]; rho GTPase-activating protein 45 isoform 2 precursor [Homo sapiens]; rho GTPase-activating protein 45 isoform 3 [Homo sapiens]; rho GTPase-activating protein 45 isoform 4 [Homo sapiens]; rho GTPase-activating protein 45 isoform 5 [Homo sapiens]; rho GTPase-activating protein 45 isoform X1 [Homo sapiens]; rho GTPase-activating pr…
NC_000019.10	4007675	4007705	-8.2864	2.62e-06	0.0243	0.3757	7	PIAS4:Promoter	PIAS4:NC_000019.10:4007735-4039386:+	PIAS4(PIAS4)	200;GO:0000122,biological_process negative regulation of transcription by RNA polymerase II;GO:0000726,biological_process non-recombinational repair;GO:0001959,biological_process regulation of cytokine-mediated signaling pathway;GO:0001960,biological_process negative regulation of cytokine-mediated signaling pathway;GO:0003674,molecular_function molecular_function;GO:0003676,molecular_function nu…	PIAS1; E3 SUMO-protein ligase PIAS1 [EC:2.3.2.-]; K04706; PIAS4; E3 SUMO-protein ligase PIAS4 [EC:2.3.2.27]; K16065	E3 SUMO-protein ligase PIAS4 [Homo sapiens]; E3 SUMO-protein ligase PIAS4 isoform X1 [Homo sapiens]; E3 SUMO-protein ligase PIAS4 isoform X2 [Homo sapiens]
NC_000019.10	51981484	51981560	-8.2950	8.96e-07	0.7550	0.9838	8	ZNF350:intron	ZNF350:NC_000019.10:51964339-51986840:-	ZNF350(ZNF350)	98;GO:0000122,biological_process negative regulation of transcription by RNA polymerase II;GO:0000976,molecular_function transcription regulatory region sequence-specific DNA binding;GO:0000977,molecular_function RNA polymerase II regulatory region sequence-specific DNA binding;GO:0000981,molecular_function DNA-binding transcription factor activity, RNA polymerase II-specific;GO:0001012,molecular…	KRAB; KRAB domain-containing zinc finger protein; K09228	zinc finger protein 350 [Homo sapiens]; zinc finger protein 350 isoform X1 [Homo sapiens]; zinc finger protein 350 isoform X2 [Homo sapiens]; zinc finger protein 350 isoform X3 [Homo sapiens]
NC_000020.11	23637733	23638115	-11.0835	1.58e-15	0.0389	0.3404	28	CST3:five_prime_UTR;CST3:exon	CST3:NC_000020.11:23626705-23637955:-	CST3(CST3)	309;GO:0000003,biological_process reproduction;GO:0000302,biological_process response to reactive oxygen species;GO:0000323,cellular_component lytic vacuole;GO:0001540,molecular_function amyloid-beta binding;GO:0001562,biological_process response to protozoan;GO:0001654,biological_process eye development;GO:0001666,biological_process response to hypoxia;GO:0001775,biological_process cell activati…	CST1; cystatin-SN; K13897; CST2; cystatin-SA; K13898; CST3; cystatin-C; K13899	cystatin-C precursor [Homo sapiens]
NC_000020.11	40276369	40276426	-5.4765	2.71e-04	0.6350	0.8667	6	intergenic	NA	NA	NA	NA	NA
NC_000020.11	50382297	50382349	-4.3437	6.74e-04	0.4475	0.6562	8	intergenic	NA	NA	NA	NA	NA
NC_000020.11	58079189	58079372	-3.9349	9.71e-04	0.4590	0.7300	10	intergenic	NA	NA	NA	NA	NA
NC_000021.9	8216970	8217253	-11.5903	4.79e-24	0.1493	0.3782	100	RNA45SN2:exon;RNA28SN2:exon	RNA28SN2:NC_000021.9:8213887-8218941:+	RNA28SN2(RNA28SN2)	NA	NA	NA
NC_000021.9	8216970	8217253	-11.5903	4.79e-24	0.1493	0.3782	100	RNA45SN2:exon;RNA28SN2:exon	RNA45SN2:NC_000021.9:8205987-8219302:+	RNA45SN2(RNA45SN2)	NA	NA	NA
NC_000021.9	43416303	43416382	-5.5517	5.40e-04	0.6620	0.9720	5	SIK1:three_prime_UTR;SIK1:exon	SIK1:NC_000021.9:43414482-43427131:-	SIK1(SIK1)	218;GO:0000122,biological_process negative regulation of transcription by RNA polymerase II;GO:0000166,molecular_function nucleotide binding;GO:0000287,molecular_function magnesium ion binding;GO:0002028,biological_process regulation of sodium ion transport;GO:0003674,molecular_function molecular_function;GO:0003824,molecular_function catalytic activity;GO:0004672,molecular_function protein kinas…	SIK1; serine/threonine-protein kinase SIK1 [EC:2.7.11.1]; K19008; SIK2; serine/threonine-protein kinase SIK2 [EC:2.7.11.1]; K16311	serine/threonine-protein kinase SIK1 [Homo sapiens]; serine/threonine-protein kinase SIK1 isoform X1 [Homo sapiens]
NC_000022.11	37188707	37188713	-6.1527	1.08e-04	0.4500	0.7383	6	C1QTNF6:intron	C1QTNF6:NC_000022.11:37180165-37199423:-	C1QTNF6(C1QTNF6)	123;GO:0003674,molecular_function molecular_function;GO:0005488,molecular_function binding;GO:0005515,molecular_function protein binding;GO:0005518,molecular_function collagen binding;GO:0005575,cellular_component cellular_component;GO:0005576,cellular_component extracellular region;GO:0005615,cellular_component extracellular space;GO:0005623,cellular_component cell;GO:0005886,cellular_component …	NA	complement C1q tumor necrosis factor-related protein 6 isoform 1 precursor [Homo sapiens]; complement C1q tumor necrosis factor-related protein 6 isoform 2 precursor [Homo sapiens]; complement C1q tumor necrosis factor-related protein 6 isoform X1 [Homo sapiens]; complement C1q tumor necrosis factor-related protein 6 isoform X2 [Homo sapiens]; complement C1q tumor necrosis factor-related protein …
NC_000023.11	5306411	5306617	-5.7292	5.21e-05	0.7562	0.9675	8	intergenic	HADHBP1:NC_000023.11:5305513-5307184:-	HADHBP1(HADHBP1)	NA	NA	NA
NC_000023.11	5306411	5306617	-5.7292	5.21e-05	0.7562	0.9675	8	intergenic	LOC347381:NC_000023.11:5305184-5307184:+	LOC347381(LOC347381)	NA	NA	NA
NC_000023.11	5841513	5841892	-4.0505	2.43e-04	0.2845	0.4900	20	intergenic	NA	NA	NA	NA	NA
NC_000023.11	17348016	17348497	-4.6146	1.40e-05	0.4693	0.6733	43	intergenic	NA	NA	NA	NA	NA
NC_000023.11	19184216	19184311	-4.1562	4.12e-04	0.3367	0.5517	12	intergenic	NA	NA	NA	NA	NA
NC_000023.11	24748268	24748399	-4.7322	8.02e-04	0.6900	0.8917	6	POLA1:exon	POLA1:NC_000023.11:24693917-24996986:+	POLA1(POLA1)	161;GO:0000082,biological_process G1/S transition of mitotic cell cycle;GO:0000083,biological_process regulation of transcription involved in G1/S transition of mitotic cell cycle;GO:0000166,molecular_function nucleotide binding;GO:0000228,cellular_component nuclear chromosome;GO:0000278,biological_process mitotic cell cycle;GO:0000428,cellular_component DNA-directed RNA polymerase complex;GO:000…	POLA1; DNA polymerase alpha subunit A [EC:2.7.7.7]; K02320	DNA polymerase alpha catalytic subunit isoform 1 [Homo sapiens]; DNA polymerase alpha catalytic subunit isoform 2 [Homo sapiens]; DNA polymerase alpha catalytic subunit isoform 3 [Homo sapiens]; DNA polymerase alpha catalytic subunit isoform X1 [Homo sapiens]; DNA polymerase alpha catalytic subunit isoform X2 [Homo sapiens]; DNA polymerase alpha catalytic subunit isoform X3 [Homo sapiens]; DNA po…
NC_000023.11	41589959	41590004	-5.0457	5.02e-04	0.3717	0.5817	6	CASK:intron	CASK:NC_000023.11:41514933-41923554:-	CASK(CASK)	477;GO:0000003,biological_process reproduction;GO:0001505,biological_process regulation of neurotransmitter levels;GO:0001667,biological_process ameboidal-type cell migration;GO:0001941,biological_process postsynaptic membrane organization;GO:0001952,biological_process regulation of cell-matrix adhesion;GO:0001953,biological_process negative regulation of cell-matrix adhesion;GO:0002064,biologica…	NA	peripheral plasma membrane protein CASK isoform 1 [Homo sapiens]; peripheral plasma membrane protein CASK isoform 2 [Homo sapiens]; peripheral plasma membrane protein CASK isoform 3 [Homo sapiens]; peripheral plasma membrane protein CASK isoform 4 [Homo sapiens]; peripheral plasma membrane protein CASK isoform X1 [Homo sapiens]; peripheral plasma membrane protein CASK isoform X2 [Homo sapiens]; p…
NC_000023.11	48831501	48831778	-6.3447	7.28e-07	0.0700	0.4720	15	PCSK1N:intron	PCSK1N:NC_000023.11:48831095-48835610:-	PCSK1N(PCSK1N)	109;GO:0002021,biological_process response to dietary excess;GO:0003674,molecular_function molecular_function;GO:0004857,molecular_function enzyme inhibitor activity;GO:0004866,molecular_function endopeptidase inhibitor activity;GO:0004867,molecular_function serine-type endopeptidase inhibitor activity;GO:0005102,molecular_function signaling receptor binding;GO:0005488,molecular_function binding;…	NA	proSAAS preproprotein [Homo sapiens]
NC_000023.11	54496450	54496673	-4.2832	5.70e-04	0.1589	0.3678	9	FGD1:Promoter	FGD1:NC_000023.11:54445453-54496234:-	FGD1(FGD1)	119;GO:0000902,biological_process cell morphogenesis;GO:0001726,cellular_component ruffle;GO:0002064,biological_process epithelial cell development;GO:0003674,molecular_function molecular_function;GO:0005085,molecular_function guanyl-nucleotide exchange factor activity;GO:0005088,molecular_function Ras guanyl-nucleotide exchange factor activity;GO:0005089,molecular_function Rho guanyl-nucleotide …	FGD1; FYVE, RhoGEF and PH domain containing 1; K05720; FGD3; FYVE, RhoGEF and PH domain containing 3; K05722	FYVE, RhoGEF and PH domain-containing protein 1 [Homo sapiens]
NC_000023.11	63260482	63260530	-4.9835	5.51e-04	0.4183	0.6817	6	LOC105377212:intron	LOC105377212:NC_000023.11:63223083-63277646:-	LOC105377212(LOC105377212)	NA	NA	NA
NC_000023.11	72495122	72495216	-6.9781	5.28e-07	0.3575	0.6175	12	HDAC8:exon	HDAC8:NC_000023.11:72329515-72572843:-	HDAC8(HDAC8)	204;GO:0000118,cellular_component histone deacetylase complex;GO:0000122,biological_process negative regulation of transcription by RNA polymerase II;GO:0000228,cellular_component nuclear chromosome;GO:0000819,biological_process sister chromatid segregation;GO:0003674,molecular_function molecular_function;GO:0003682,molecular_function chromatin binding;GO:0003824,molecular_function catalytic acti…	HDAC8; histone deacetylase 8 [EC:3.5.1.98]; K11405	histone deacetylase 8 isoform 1 [Homo sapiens]; histone deacetylase 8 isoform 2 [Homo sapiens]; histone deacetylase 8 isoform 3 [Homo sapiens]; histone deacetylase 8 isoform 4 [Homo sapiens]; histone deacetylase 8 isoform 5 [Homo sapiens]; histone deacetylase 8 isoform 6 [Homo sapiens]; histone deacetylase 8 isoform X10 [Homo sapiens]; histone deacetylase 8 isoform X11 [Homo sapiens]; histone dea…
NC_000023.11	77448325	77448912	-5.1234	2.54e-06	0.4922	0.6969	36	FGF16:intron	FGF16:NC_000023.11:77447388-77457278:+	FGF16(FGF16)	249;GO:0000165,biological_process MAPK cascade;GO:0001558,biological_process regulation of cell growth;GO:0002119,biological_process nematode larval development;GO:0002164,biological_process larval development;GO:0003674,molecular_function molecular_function;GO:0003824,molecular_function catalytic activity;GO:0004672,molecular_function protein kinase activity;GO:0004713,molecular_function protein…	FGF; fibroblast growth factor; K04358	fibroblast growth factor 16 [Homo sapiens]
NC_000023.11	153499677	153500245	-5.1051	3.84e-06	0.3623	0.5930	30	BGN:intron	BGN:NC_000023.11:153494979-153509546:+	BGN(BGN)	190;GO:0000323,cellular_component lytic vacuole;GO:0001932,biological_process regulation of protein phosphorylation;GO:0001933,biological_process negative regulation of protein phosphorylation;GO:0001974,biological_process blood vessel remodeling;GO:0003674,molecular_function molecular_function;GO:0004857,molecular_function enzyme inhibitor activity;GO:0004860,molecular_function protein kinase in…	NA	biglycan isoform X1 [Homo sapiens]; biglycan preproprotein [Homo sapiens]
NW_025791756.1	340719	340985	-3.7429	5.72e-04	0.4248	0.6733	21	LOC124905551:Promoter;LINC01783-2:Promoter;TRE-TTC4-1-2:Promoter	LINC01783-2:NW_025791756.1:338201-339963:-	LINC01783-2	NA	NA	NA
NW_025791756.1	340719	340985	-3.7429	5.72e-04	0.4248	0.6733	21	LOC124905551:Promoter;LINC01783-2:Promoter;TRE-TTC4-1-2:Promoter	LOC124905551:NW_025791756.1:342518-344938:+	LOC124905551(LOC124905551)	NA	NA	NA
NW_025791756.1	340719	340985	-3.7429	5.72e-04	0.4248	0.6733	21	LOC124905551:Promoter;LINC01783-2:Promoter;TRE-TTC4-1-2:Promoter	TRE-TTC4-1-2:NW_025791756.1:339589-339661:-	TRE-TTC4-1-2	NA	NA	NA
NW_018654708.1	223382	223481	-10.6505	4.26e-08	0.2000	0.4537	8	RHOU-2:intron;LOC124905421:Promoter;DUSP5P1-2:intron;RNA5S17-2:exon	DUSP5P1-2:NW_018654708.1:222237-229752:+	DUSP5P1-2	NA	NA	NA
NW_018654708.1	223382	223481	-10.6505	4.26e-08	0.2000	0.4537	8	RHOU-2:intron;LOC124905421:Promoter;DUSP5P1-2:intron;RNA5S17-2:exon	LOC124905421:NW_018654708.1:223612-227334:+	LOC124905421(LOC124905421)	NA	NA	uncharacterized protein LOC124905421 [Homo sapiens]
NW_018654708.1	223382	223481	-10.6505	4.26e-08	0.2000	0.4537	8	RHOU-2:intron;LOC124905421:Promoter;DUSP5P1-2:intron;RNA5S17-2:exon	RHOU-2:NW_018654708.1:201807-323673:+	RHOU-2	79;GO:0000082,biological_process G1/S transition of mitotic cell cycle;GO:0000278,biological_process mitotic cell cycle;GO:0002119,biological_process nematode larval development;GO:0002164,biological_process larval development;GO:0003674,molecular_function molecular_function;GO:0003824,molecular_function catalytic activity;GO:0003924,molecular_function GTPase activity;GO:0005575,cellular_componen…	NA	rho-related GTP-binding protein RhoU [Homo sapiens]
NW_018654708.1	223382	223481	-10.6505	4.26e-08	0.2000	0.4537	8	RHOU-2:intron;LOC124905421:Promoter;DUSP5P1-2:intron;RNA5S17-2:exon	RNA5S17-2:NW_018654708.1:223366-223487:-	RNA5S17-2	NA	NA	NA
NW_016107298.1	323743	323874	-5.9989	7.26e-06	0.0909	0.4709	11	RUFY1-2:intron	RUFY1-2:NW_016107298.1:315195-376273:+	RUFY1-2	214;GO:0001558,biological_process regulation of cell growth;GO:0003674,molecular_function molecular_function;GO:0005215,molecular_function transporter activity;GO:0005488,molecular_function binding;GO:0005515,molecular_function protein binding;GO:0005575,cellular_component cellular_component;GO:0005622,cellular_component intracellular;GO:0005623,cellular_component cell;GO:0005634,cellular_compone…	RUFY1, RABIP4; RUN and FYVE domain-containing protein 1; K12482	RUN and FYVE domain-containing protein 1 isoform a [Homo sapiens]; RUN and FYVE domain-containing protein 1 isoform b [Homo sapiens]
NW_016107298.1	584682	584792	-inf	0.00e+00	0.0000	0.2000	9	SQSTM1-2:intron	SQSTM1-2:NW_016107298.1:571961-603638:+	SQSTM1-2	299;GO:0000122,biological_process negative regulation of transcription by RNA polymerase II;GO:0000323,cellular_component lytic vacuole;GO:0000407,cellular_component phagophore assembly site;GO:0000422,biological_process autophagy of mitochondrion;GO:0000423,biological_process mitophagy;GO:0000932,cellular_component P-body;GO:0001932,biological_process regulation of protein phosphorylation;GO:000…	SQSTM1; sequestosome 1; K14381	sequestosome-1 isoform 1 [Homo sapiens]; sequestosome-1 isoform 2 [Homo sapiens]
NW_013171807.1	79912	80028	-5.9131	1.78e-06	0.0138	0.2263	16	PTEN-2:five_prime_UTR;KLLN-2:Promoter;PTEN-2:exon	KLLN-2:NW_013171807.1:74980-79357:-	KLLN-2	35;GO:0005575,cellular_component cellular_component;GO:0005622,cellular_component intracellular;GO:0005623,cellular_component cell;GO:0005634,cellular_component nucleus;GO:0005730,cellular_component nucleolus;GO:0006915,biological_process apoptotic process;GO:0007049,biological_process cell cycle;GO:0007050,biological_process cell cycle arrest;GO:0008150,biological_process biological_process;GO:0…	NA	killin [Homo sapiens]
NW_013171807.1	79912	80028	-5.9131	1.78e-06	0.0138	0.2263	16	PTEN-2:five_prime_UTR;KLLN-2:Promoter;PTEN-2:exon	PTEN-2:NW_013171807.1:79448-187719:+	PTEN-2	886;GO:0000003,biological_process reproduction;GO:0000079,biological_process regulation of cyclin-dependent protein serine/threonine kinase activity;GO:0000902,biological_process cell morphogenesis;GO:0000904,biological_process cell morphogenesis involved in differentiation;GO:0001525,biological_process angiogenesis;GO:0001558,biological_process regulation of cell growth;GO:0001568,biological_pro…	PTEN; phosphatidylinositol-3,4,5-trisphosphate 3-phosphatase and dual-specificity protein phosphatase PTEN [EC:3.1.3.16 3.1.3.48 3.1.3.67]; K01110	phosphatidylinositol 3,4,5-trisphosphate 3-phosphatase and dual-specificity protein phosphatase PTEN isoform 3 [Homo sapiens]; phosphatidylinositol 3,4,5-trisphosphate 3-phosphatase and dual-specificity protein phosphatase PTEN isoform PTEN [Homo sapiens]; phosphatidylinositol 3,4,5-trisphosphate 3-phosphatase and dual-specificity protein phosphatase PTEN isoform PTEN-L [Homo sapiens]
NW_025791814.1	192610	192677	-9.8974	9.17e-06	0.2140	0.6420	5	DSCAM-2:intron	DSCAM-2:NW_025791814.1:150306-986812:-	DSCAM-2	163;GO:0000902,biological_process cell morphogenesis;GO:0000904,biological_process cell morphogenesis involved in differentiation;GO:0001558,biological_process regulation of cell growth;GO:0001654,biological_process eye development;GO:0001754,biological_process eye photoreceptor cell differentiation;GO:0003407,biological_process neural retina development;GO:0005575,cellular_component cellular_com…	NA	Down syndrome cell adhesion molecule isoform 2 precursor [Homo sapiens]; Down syndrome cell adhesion molecule isoform CHD2-42 precursor [Homo sapiens]
NT_187568.1	120509	120744	-4.1544	5.96e-04	0.5520	0.8630	10	DLGAP2-3:intron	DLGAP2-3:NT_187568.1:40533-279067:+	DLGAP2-3	NA	NA	NA
NT_187599.1	53951	54140	-6.8530	7.90e-06	0.6512	0.9825	8	intergenic	NA	NA	NA	NA	NA
