# Supplementary material for: Alteration of chromatin states perturb the transcription regulation of gene during hydronephrosis
Source: Front Genet. 2025 Feb 17;16:1396073. doi: 10.3389/fgene.2025.1396073 (PMC11873066; doi:10.3389/fgene.2025.1396073)
Supplement: Supplementary file 3 [file Table3.xls]

Chr	Start	End	T-value	P-value	mC_XZ	mC_ZC	N_site	GeneFeature	GeneInside	Gene	GO	KEGG	NR
NC_000001.11	1212850	1212984	4.8850	6.96e-05	0.5850	0.2792	12	TNFRSF4:intron	TNFRSF4:NC_000001.11:1211339-1214153:-	TNFRSF4(TNFRSF4)	209;GO:0001775,biological_process cell activation;GO:0001817,biological_process regulation of cytokine production;GO:0001818,biological_process negative regulation of cytokine production;GO:0001932,biological_process regulation of protein phosphorylation;GO:0002237,biological_process response to molecule of bacterial origin;GO:0002376,biological_process immune system process;GO:0002637,biological…	TNFRSF4, OX40, CD134; tumor necrosis factor receptor superfamily member 4; K05142	tumor necrosis factor receptor superfamily member 4 isoform X1 [Homo sapiens]; tumor necrosis factor receptor superfamily member 4 isoform X2 [Homo sapiens]; tumor necrosis factor receptor superfamily member 4 isoform X3 [Homo sapiens]; tumor necrosis factor receptor superfamily member 4 isoform X4 [Homo sapiens]; tumor necrosis factor receptor superfamily member 4 precursor [Homo sapiens]
NC_000001.11	16155155	16156125	11.0517	1.20e-19	0.3121	0.0535	57	EPHA2-AS1:exon;EPHA2:intron	EPHA2-AS1:NC_000001.11:16155214-16185420:+	EPHA2-AS1(EPHA2-AS1)	NA	NA	NA
NC_000001.11	16155155	16156125	11.0517	1.20e-19	0.3121	0.0535	57	EPHA2-AS1:exon;EPHA2:intron	EPHA2:NC_000001.11:16124336-16156069:-	EPHA2(EPHA2)	311;GO:0000902,biological_process cell morphogenesis;GO:0000904,biological_process cell morphogenesis involved in differentiation;GO:0001501,biological_process skeletal system development;GO:0001503,biological_process ossification;GO:0001525,biological_process angiogenesis;GO:0001568,biological_process blood vessel development;GO:0001570,biological_process vasculogenesis;GO:0001649,biological_pro…	EPHA2, ECK; Eph receptor A2 [EC:2.7.10.1]; K05103	ephrin type-A receptor 2 isoform 1 precursor [Homo sapiens]; ephrin type-A receptor 2 isoform 2 [Homo sapiens]; ephrin type-A receptor 2 isoform X1 [Homo sapiens]; ephrin type-A receptor 2 isoform X2 [Homo sapiens]; ephrin type-A receptor 2 isoform X3 [Homo sapiens]; ephrin type-A receptor 2 isoform X4 [Homo sapiens]
NC_000001.11	39215284	39215525	5.7453	2.85e-06	0.7288	0.5062	16	MACF1:intron	MACF1:NC_000001.11:39084166-39487138:+	MACF1(MACF1)	495;GO:0000003,biological_process reproduction;GO:0000226,biological_process microtubule cytoskeleton organization;GO:0000235,cellular_component astral microtubule;GO:0000902,biological_process cell morphogenesis;GO:0000904,biological_process cell morphogenesis involved in differentiation;GO:0001558,biological_process regulation of cell growth;GO:0001578,biological_process microtubule bundle form…	NA	microtubule-actin cross-linking factor 1 isoform 1 [Homo sapiens]; microtubule-actin cross-linking factor 1 isoform 2 [Homo sapiens]; microtubule-actin cross-linking factor 1 isoform 3 [Homo sapiens]
NC_000001.11	44738168	44738435	5.0948	2.62e-05	0.7686	0.4400	14	KIF2C:Promoter	KIF2C:NC_000001.11:44739836-44767767:+	KIF2C(KIF2C)	308;GO:0000003,biological_process reproduction;GO:0000070,biological_process mitotic sister chromatid segregation;GO:0000212,biological_process meiotic spindle organization;GO:0000226,biological_process microtubule cytoskeleton organization;GO:0000235,cellular_component astral microtubule;GO:0000278,biological_process mitotic cell cycle;GO:0000280,biological_process nuclear division;GO:0000775,ce…	NA	kinesin-like protein KIF2C isoform 1 [Homo sapiens]; kinesin-like protein KIF2C isoform 2 [Homo sapiens]; kinesin-like protein KIF2C isoform 3 [Homo sapiens]; kinesin-like protein KIF2C isoform 4 [Homo sapiens]; kinesin-like protein KIF2C isoform X1 [Homo sapiens]; kinesin-like protein KIF2C isoform X2 [Homo sapiens]
NC_000001.11	47225753	47225766	inf	0.00e+00	0.2000	0.0000	5	TAL1:exon	TAL1:NC_000001.11:47216289-47232335:-	TAL1(TAL1)	342;GO:0000122,biological_process negative regulation of transcription by RNA polymerase II;GO:0000228,cellular_component nuclear chromosome;GO:0000785,cellular_component chromatin;GO:0000790,cellular_component nuclear chromatin;GO:0000902,biological_process cell morphogenesis;GO:0000904,biological_process cell morphogenesis involved in differentiation;GO:0000976,molecular_function transcription …	LYL1; protein lyl-1; K15604	T-cell acute lymphocytic leukemia protein 1 isoform 1 [Homo sapiens]; T-cell acute lymphocytic leukemia protein 1 isoform 2 [Homo sapiens]; T-cell acute lymphocytic leukemia protein 1 isoform X1 [Homo sapiens]; T-cell acute lymphocytic leukemia protein 1 isoform X2 [Homo sapiens]; T-cell acute lymphocytic leukemia protein 1 isoform X3 [Homo sapiens]
NC_000001.11	82597764	82597914	4.6477	9.11e-04	0.5517	0.3500	6	intergenic	NA	NA	NA	NA	NA
NC_000001.11	206233459	206233504	5.1390	4.38e-04	0.6717	0.3617	6	SRGAP2:intron	SRGAP2:NC_000001.11:206203540-206464436:+	SRGAP2(SRGAP2)	225;GO:0000226,biological_process microtubule cytoskeleton organization;GO:0000902,biological_process cell morphogenesis;GO:0000904,biological_process cell morphogenesis involved in differentiation;GO:0001667,biological_process ameboidal-type cell migration;GO:0003363,biological_process lamellipodium assembly involved in ameboidal cell migration;GO:0003674,molecular_function molecular_function;GO…	SRGAP; SLIT-ROBO Rho GTPase activating protein; K07526	SLIT-ROBO Rho GTPase-activating protein 2 isoform a [Homo sapiens]; SLIT-ROBO Rho GTPase-activating protein 2 isoform c [Homo sapiens]; SLIT-ROBO Rho GTPase-activating protein 2 isoform d [Homo sapiens]; SLIT-ROBO Rho GTPase-activating protein 2 isoform e [Homo sapiens]; SLIT-ROBO Rho GTPase-activating protein 2 isoform f [Homo sapiens]; SLIT-ROBO Rho GTPase-activating protein 2 isoform g [Homo s…
NC_000001.11	211416799	211417781	3.8776	1.78e-04	0.4637	0.2602	57	LINC00467:intron	LINC00467:NC_000001.11:211382754-211432535:+	LINC00467(LINC00467)	NA	NA	NA
NC_000001.11	211416799	211417781	3.8776	1.78e-04	0.4637	0.2602	57	LINC00467:intron	SNX25P1:NC_000001.11:211416960-211417934:+	SNX25P1(SNX25P1)	NA	NA	NA
NC_000001.11	231949619	231949819	4.5012	1.25e-04	0.7250	0.5236	14	DISC1:intron;TSNAX-DISC1:intron	DISC1:NC_000001.11:231626789-232041272:+	DISC1(DISC1)	295;GO:0000226,biological_process microtubule cytoskeleton organization;GO:0001558,biological_process regulation of cell growth;GO:0001764,biological_process neuron migration;GO:0001952,biological_process regulation of cell-matrix adhesion;GO:0001954,biological_process positive regulation of cell-matrix adhesion;GO:0002052,biological_process positive regulation of neuroblast proliferation;GO:0003…	NA	disrupted in schizophrenia 1 protein isoform a [Homo sapiens]; disrupted in schizophrenia 1 protein isoform b [Homo sapiens]; disrupted in schizophrenia 1 protein isoform c [Homo sapiens]; disrupted in schizophrenia 1 protein isoform d [Homo sapiens]; disrupted in schizophrenia 1 protein isoform e [Homo sapiens]; disrupted in schizophrenia 1 protein isoform Es [Homo sapiens]; disrupted in schizop…
NC_000001.11	231949619	231949819	4.5012	1.25e-04	0.7250	0.5236	14	DISC1:intron;TSNAX-DISC1:intron	TSNAX-DISC1:NC_000001.11:231528652-232041272:+	TSNAX-DISC1(TSNAX-DISC1)	NA	NA	NA
NC_000002.12	37020712	37020801	5.3402	1.04e-04	0.3850	0.1775	8	HEATR5B:exon	HEATR5B:NC_000002.12:36980894-37084372:-	HEATR5B(HEATR5B)	5;GO:0008104,biological_process protein localization;GO:0008150,biological_process biological_process;GO:0033036,biological_process macromolecule localization;GO:0045176,biological_process apical protein localization;GO:0051179,biological_process localization	NA	HEAT repeat-containing protein 5B [Homo sapiens]; HEAT repeat-containing protein 5B isoform X10 [Homo sapiens]; HEAT repeat-containing protein 5B isoform X1 [Homo sapiens]; HEAT repeat-containing protein 5B isoform X2 [Homo sapiens]; HEAT repeat-containing protein 5B isoform X3 [Homo sapiens]; HEAT repeat-containing protein 5B isoform X4 [Homo sapiens]; HEAT repeat-containing protein 5B isoform X…
NC_000002.12	115161690	115161708	inf	0.00e+00	0.2000	0.0000	5	DPP10-AS1:Promoter;DPP10:intron	DPP10-AS1:NC_000002.12:115144047-115161343:-	DPP10-AS1(DPP10-AS1)	NA	NA	NA
NC_000002.12	115161690	115161708	inf	0.00e+00	0.2000	0.0000	5	DPP10-AS1:Promoter;DPP10:intron	DPP10:NC_000002.12:114442640-115845780:+	DPP10(DPP10)	263;GO:0001618,molecular_function virus receptor activity;GO:0001666,biological_process response to hypoxia;GO:0001667,biological_process ameboidal-type cell migration;GO:0001726,cellular_component ruffle;GO:0001775,biological_process cell activation;GO:0002020,molecular_function protease binding;GO:0002376,biological_process immune system process;GO:0002682,biological_process regulation of immun…	DPP4, CD26; dipeptidyl-peptidase 4 [EC:3.4.14.5]; K01278	inactive dipeptidyl peptidase 10 isoform a [Homo sapiens]; inactive dipeptidyl peptidase 10 isoform b [Homo sapiens]; inactive dipeptidyl peptidase 10 isoform c [Homo sapiens]; inactive dipeptidyl peptidase 10 isoform d [Homo sapiens]; inactive dipeptidyl peptidase 10 isoform e [Homo sapiens]; inactive dipeptidyl peptidase 10 isoform f [Homo sapiens]; inactive dipeptidyl peptidase 10 isoform g [H…
NC_000002.12	233051685	233052215	3.6879	4.89e-04	0.3916	0.1903	31	intergenic	NA	NA	NA	NA	NA
NC_000003.12	177344583	177344985	3.8349	4.59e-04	0.4540	0.2540	20	intergenic	NA	NA	NA	NA	NA
NC_000005.10	172598130	172598416	3.5735	9.37e-04	0.7867	0.5505	21	intergenic	NA	NA	NA	NA	NA
NC_000006.12	56379013	56379162	6.3386	2.23e-06	0.4658	0.2583	12	COL21A1:intron	COL21A1:NC_000006.12:56056589-56394128:-	COL21A1(COL21A1)	22;GO:0005575,cellular_component cellular_component;GO:0005576,cellular_component extracellular region;GO:0005622,cellular_component intracellular;GO:0005623,cellular_component cell;GO:0005737,cellular_component cytoplasm;GO:0005783,cellular_component endoplasmic reticulum;GO:0005788,cellular_component endoplasmic reticulum lumen;GO:0005829,cellular_component cytosol;GO:0012505,cellular_component…	COL21A; collagen type XXI alpha; K16629	collagen alpha-1(XXI) chain isoform a precursor [Homo sapiens]; collagen alpha-1(XXI) chain isoform b precursor [Homo sapiens]; collagen alpha-1(XXI) chain isoform c [Homo sapiens]; collagen alpha-1(XXI) chain isoform d [Homo sapiens]; collagen alpha-1(XXI) chain isoform X1 [Homo sapiens]; collagen alpha-1(XXI) chain isoform X2 [Homo sapiens]
NC_000006.12	123505762	123505845	4.9288	2.22e-04	0.6325	0.4075	8	TRDN:intron	TRDN:NC_000006.12:123216338-123636950:-	TRDN(TRDN)	219;GO:0000226,biological_process microtubule cytoskeleton organization;GO:0003008,biological_process system process;GO:0003012,biological_process muscle system process;GO:0003013,biological_process circulatory system process;GO:0003015,biological_process heart process;GO:0003674,molecular_function molecular_function;GO:0005488,molecular_function binding;GO:0005515,molecular_function protein bind…	NA	triadin isoform 1 [Homo sapiens]; triadin isoform 2 [Homo sapiens]; triadin isoform 3 [Homo sapiens]; triadin isoform 4 [Homo sapiens]; triadin isoform 5 [Homo sapiens]
NC_000006.12	160301421	160301565	5.8365	4.32e-05	0.7575	0.5487	8	intergenic	NA	NA	NA	NA	NA
NC_000007.14	102742956	102743277	4.0661	7.25e-04	0.5290	0.3250	10	RASA4DP:intron	RASA4DP:NC_000007.14:102678707-102748694:-	RASA4DP(RASA4DP)	NA	NA	NA
NC_000007.14	112484924	112484944	5.5621	2.40e-04	0.5500	0.3117	6	LSMEM1:exon	LSMEM1:NC_000007.14:112480303-112491062:+	LSMEM1(LSMEM1)	8;GO:0005575,cellular_component cellular_component;GO:0005622,cellular_component intracellular;GO:0005623,cellular_component cell;GO:0005737,cellular_component cytoplasm;GO:0005829,cellular_component cytosol;GO:0044424,cellular_component intracellular part;GO:0044444,cellular_component cytoplasmic part;GO:0044464,cellular_component cell part	NA	leucine-rich single-pass membrane protein 1 [Homo sapiens]; leucine-rich single-pass membrane protein 1 isoform X1 [Homo sapiens]
NC_000008.11	21210058	21210254	4.4499	1.10e-04	0.7794	0.5737	16	intergenic	NA	NA	NA	NA	NA
NC_000009.12	34372365	34373360	5.7213	4.16e-08	0.5706	0.3650	94	MYORG:exon	MYORG:NC_000009.12:34366665-34376898:-	MYORG(MYORG)	74;GO:0005575,cellular_component cellular_component;GO:0005622,cellular_component intracellular;GO:0005623,cellular_component cell;GO:0005634,cellular_component nucleus;GO:0005635,cellular_component nuclear envelope;GO:0005737,cellular_component cytoplasm;GO:0005783,cellular_component endoplasmic reticulum;GO:0005789,cellular_component endoplasmic reticulum membrane;GO:0007275,biological_process …	malZ; alpha-glucosidase [EC:3.2.1.20]; K01187	myogenesis-regulating glycosidase [Homo sapiens]; myogenesis-regulating glycosidase isoform X1 [Homo sapiens]
NC_000009.12	41108237	41108421	6.7201	2.67e-06	0.4490	0.1090	10	LINC03025:intron	LINC03025:NC_000009.12:41100966-41124814:-	LINC03025(LINC03025)	NA	NA	NA
NC_000009.12	41651484	41652469	4.5333	1.71e-05	0.7677	0.5279	48	LOC101928906:exon	LOC101928906:NC_000009.12:41647613-41653005:-	LOC101928906(LOC101928906)	NA	NA	NA
NC_000009.12	107739535	107739822	4.3047	8.20e-05	0.5708	0.3596	25	LOC105376208:intron	LOC105376208:NC_000009.12:107734798-107812955:+	LOC105376208(LOC105376208)	NA	NA	NA
NC_000009.12	113084455	113084761	4.5709	1.91e-05	0.4745	0.2563	38	intergenic	NA	NA	NA	NA	NA
NC_000010.11	12063762	12063788	5.3887	3.06e-04	0.8850	0.6467	6	intergenic	NA	NA	NA	NA	NA
NC_000010.11	45581040	45581103	4.8091	7.14e-04	0.7800	0.5417	6	MARCHF8:intron	MARCHF8:NC_000010.11:45454584-45594907:-	MARCHF8(MARCHF8-2)	108;GO:0000139,cellular_component Golgi membrane;GO:0000209,biological_process protein polyubiquitination;GO:0000323,cellular_component lytic vacuole;GO:0002376,biological_process immune system process;GO:0002495,biological_process antigen processing and presentation of peptide antigen via MHC class II;GO:0002504,biological_process antigen processing and presentation of peptide or polysaccharide …	NA	E3 ubiquitin-protein ligase MARCHF8 isoform X1 [Homo sapiens]; E3 ubiquitin-protein ligase MARCHF8 isoform X2 [Homo sapiens]
NC_000010.11	61062954	61063009	5.9348	1.29e-05	0.5190	0.3060	10	LOC124902434:exon	LOC124902434:NC_000010.11:61062798-61067940:-	LOC124902434(LOC124902434)	NA	NA	NA
NC_000010.11	71818013	71818249	4.0297	5.61e-04	0.8008	0.5950	12	PSAP:intron	PSAP:NC_000010.11:71816297-71851251:-	PSAP(PSAP)	261;GO:0000003,biological_process reproduction;GO:0000323,cellular_component lytic vacuole;GO:0001655,biological_process urogenital system development;GO:0001664,molecular_function G protein-coupled receptor binding;GO:0001775,biological_process cell activation;GO:0001932,biological_process regulation of protein phosphorylation;GO:0001934,biological_process positive regulation of protein phosphor…	PSAP, SGP1; saposin; K12382	prosaposin isoform a preproprotein [Homo sapiens]; prosaposin isoform b preproprotein [Homo sapiens]; prosaposin isoform c preproprotein [Homo sapiens]
NC_000011.10	46918424	46918459	inf	0.00e+00	0.2000	0.0000	8	LRP4:exon;LRP4:five_prime_UTR	LRP4:NC_000011.10:46856716-46918550:-	LRP4(LRP4)	265;GO:0000902,biological_process cell morphogenesis;GO:0000904,biological_process cell morphogenesis involved in differentiation;GO:0001655,biological_process urogenital system development;GO:0001822,biological_process kidney development;GO:0001932,biological_process regulation of protein phosphorylation;GO:0001934,biological_process positive regulation of protein phosphorylation;GO:0001941,biol…	NA	low-density lipoprotein receptor-related protein 4 isoform X1 [Homo sapiens]; low-density lipoprotein receptor-related protein 4 isoform X2 [Homo sapiens]; low-density lipoprotein receptor-related protein 4 isoform X3 [Homo sapiens]; low-density lipoprotein receptor-related protein 4 precursor [Homo sapiens]
NC_000011.10	78292124	78292344	4.2753	4.55e-04	0.8380	0.6100	10	GAB2:intron	GAB2:NC_000011.10:78215292-78417820:-	GAB2(GAB2)	158;GO:0000902,biological_process cell morphogenesis;GO:0000904,biological_process cell morphogenesis involved in differentiation;GO:0002376,biological_process immune system process;GO:0002520,biological_process immune system development;GO:0002521,biological_process leukocyte differentiation;GO:0002573,biological_process myeloid leukocyte differentiation;GO:0002682,biological_process regulation …	GAB2; growth factor receptor bound protein 2-associated protein 2; K08091	GRB2-associated-binding protein 2 isoform a [Homo sapiens]; GRB2-associated-binding protein 2 isoform b [Homo sapiens]; GRB2-associated-binding protein 2 isoform X1 [Homo sapiens]; GRB2-associated-binding protein 2 isoform X2 [Homo sapiens]
NC_000011.10	133832566	133832837	6.5191	5.40e-09	0.7119	0.4624	42	intergenic	NA	NA	NA	NA	NA
NC_000012.12	203135	204120	6.4005	5.76e-10	0.5539	0.3454	155	SLC6A12:intron;SLC6A12-AS1:Promoter	SLC6A12-AS1:NC_000012.12:203644-205093:+	SLC6A12-AS1(SLC6A12-AS1)	NA	NA	NA
NC_000012.12	203135	204120	6.4005	5.76e-10	0.5539	0.3454	155	SLC6A12:intron;SLC6A12-AS1:Promoter	SLC6A12:NC_000012.12:183847-214157:-	SLC6A12(SLC6A12)	117;GO:0003333,biological_process amino acid transmembrane transport;GO:0003674,molecular_function molecular_function;GO:0005215,molecular_function transporter activity;GO:0005283,molecular_function amino acid:sodium symporter activity;GO:0005326,molecular_function neurotransmitter transporter activity;GO:0005328,molecular_function neurotransmitter:sodium symporter activity;GO:0005332,molecular_f…	NA	sodium- and chloride-dependent betaine transporter [Homo sapiens]; sodium- and chloride-dependent betaine transporter isoform X1 [Homo sapiens]; sodium- and chloride-dependent betaine transporter isoform X2 [Homo sapiens]; sodium- and chloride-dependent betaine transporter isoform X3 [Homo sapiens]; sodium- and chloride-dependent betaine transporter isoform X4 [Homo sapiens]; sodium- and chloride…
NC_000012.12	9450956	9450970	4.7555	7.74e-04	0.8300	0.6250	6	LOC408186:intron	LOC408186:NC_000012.12:9448286-9576270:+	LOC408186(LOC408186)	NA	NA	NA
NC_000012.12	17746946	17747085	8.2353	9.13e-06	1.0000	0.7700	6	intergenic	NA	NA	NA	NA	NA
NC_000012.12	57737983	57738123	6.5983	1.45e-07	0.4933	0.2633	18	AGAP2:intron	AGAP2:NC_000012.12:57723760-57742161:-	AGAP2(AGAP2)	339;GO:0000060,biological_process protein import into nucleus, translocation;GO:0000166,molecular_function nucleotide binding;GO:0000302,biological_process response to reactive oxygen species;GO:0001709,biological_process cell fate determination;GO:0001882,molecular_function nucleoside binding;GO:0001883,molecular_function purine nucleoside binding;GO:0001932,biological_process regulation of prot…	AGAP2; Arf-GAP with GTPase, ANK repeat and PH domain-containing protein 2; K17848; AGAP; Arf-GAP with GTPase, ANK repeat and PH domain-containing protein 1/3/4/5/6/9/11; K12491	arf-GAP with GTPase, ANK repeat and PH domain-containing protein 2 isoform PIKE-A [Homo sapiens]; arf-GAP with GTPase, ANK repeat and PH domain-containing protein 2 isoform PIKE-L [Homo sapiens]; arf-GAP with GTPase, ANK repeat and PH domain-containing protein 2 isoform X1 [Homo sapiens]; arf-GAP with GTPase, ANK repeat and PH domain-containing protein 2 isoform X2 [Homo sapiens]
NC_000012.12	127146477	127146588	4.1963	5.43e-04	0.6960	0.3440	10	LOC107984449:exon;LOC107984450:Promoter	LOC107984449:NC_000012.12:127060500-127158030:+	LOC107984449(LOC107984449)	NA	NA	uncharacterized protein LOC107984449 [Homo sapiens]
NC_000012.12	127146477	127146588	4.1963	5.43e-04	0.6960	0.3440	10	LOC107984449:exon;LOC107984450:Promoter	LOC107984450:NC_000012.12:127142004-127146080:-	LOC107984450(LOC107984450)	NA	NA	NA
NC_000015.10	75073352	75073402	7.5542	1.94e-05	0.6400	0.2900	6	intergenic	NA	NA	NA	NA	NA
NC_000015.10	88255933	88256114	5.9331	1.29e-05	0.2960	0.0430	10	NTRK3-AS1:intron;NTRK3:exon	NTRK3-AS1:NC_000015.10:88252729-88271066:+	NTRK3-AS1(NTRK3-AS1)	NA	NA	NA
NC_000015.10	88255933	88256114	5.9331	1.29e-05	0.2960	0.0430	10	NTRK3-AS1:intron;NTRK3:exon	NTRK3:NC_000015.10:87859750-88256739:-	NTRK3(NTRK3)	466;GO:0000139,cellular_component Golgi membrane;GO:0000186,biological_process activation of MAPKK activity;GO:0000187,biological_process activation of MAPK activity;GO:0000902,biological_process cell morphogenesis;GO:0000904,biological_process cell morphogenesis involved in differentiation;GO:0001101,biological_process response to acid chemical;GO:0001558,biological_process regulation of cell gr…	NTRK1, TRKA; neurotrophic tyrosine kinase receptor type 1 [EC:2.7.10.1]; K03176; NTRK2, TRKB; neurotrophic tyrosine kinase receptor type 2 [EC:2.7.10.1]; K04360; NTRK3, TRKC; neurotrophic tyrosine kinase, receptor type 3 [EC:2.7.10.1]; K05101	NT-3 growth factor receptor isoform a precursor [Homo sapiens]; NT-3 growth factor receptor isoform b precursor [Homo sapiens]; NT-3 growth factor receptor isoform c precursor [Homo sapiens]; NT-3 growth factor receptor isoform d precursor [Homo sapiens]; NT-3 growth factor receptor isoform e precursor [Homo sapiens]; NT-3 growth factor receptor isoform f [Homo sapiens]; NT-3 growth factor recept…
NC_000016.10	547090	547364	4.4864	6.51e-05	0.6940	0.4355	20	CAPN15:exon	CAPN15:NC_000016.10:527711-554636:+	CAPN15(CAPN15-2)	51;GO:0003674,molecular_function molecular_function;GO:0003700,molecular_function DNA-binding transcription factor activity;GO:0003824,molecular_function catalytic activity;GO:0004175,molecular_function endopeptidase activity;GO:0004197,molecular_function cysteine-type endopeptidase activity;GO:0004198,molecular_function calcium-dependent cysteine-type endopeptidase activity;GO:0005575,cellular_c…	NA	calpain-15 [Homo sapiens]; calpain-15 isoform X1 [Homo sapiens]; calpain-15 isoform X2 [Homo sapiens]; calpain-15 isoform X3 [Homo sapiens]; calpain-15 isoform X4 [Homo sapiens]; calpain-15 isoform X5 [Homo sapiens]; calpain-15 isoform X6 [Homo sapiens]; calpain-15 isoform X7 [Homo sapiens]
NC_000016.10	29825237	29825955	5.3590	4.31e-06	0.5250	0.2760	20	MVP:intron	MVP:NC_000016.10:29820393-29848039:+	MVP(MVP)	163;GO:0001654,biological_process eye development;GO:0001775,biological_process cell activation;GO:0001932,biological_process regulation of protein phosphorylation;GO:0001933,biological_process negative regulation of protein phosphorylation;GO:0002252,biological_process immune effector process;GO:0002263,biological_process cell activation involved in immune response;GO:0002274,biological_process …	NA	major vault protein isoform 1 [Homo sapiens]; major vault protein isoform 2 [Homo sapiens]; major vault protein isoform 3 [Homo sapiens]
NC_000016.10	54455134	54455305	5.7295	1.93e-06	0.4172	0.2139	18	intergenic	NA	NA	NA	NA	NA
NC_000018.10	23276685	23276993	5.2869	1.58e-05	0.8729	0.6550	14	TMEM241:intron	TMEM241:NC_000018.10:23238521-23437961:-	TMEM241(TMEM241)	18;GO:0003674,molecular_function molecular_function;GO:0005215,molecular_function transporter activity;GO:0005338,molecular_function nucleotide-sugar transmembrane transporter activity;GO:0006810,biological_process transport;GO:0008150,biological_process biological_process;GO:0015780,biological_process nucleotide-sugar transmembrane transport;GO:0015931,biological_process nucleobase-containing co…	NA	transmembrane protein 241 isoform 1 [Homo sapiens]; transmembrane protein 241 isoform 2 precursor [Homo sapiens]; transmembrane protein 241 isoform X10 [Homo sapiens]; transmembrane protein 241 isoform X11 [Homo sapiens]; transmembrane protein 241 isoform X12 [Homo sapiens]; transmembrane protein 241 isoform X1 [Homo sapiens]; transmembrane protein 241 isoform X2 [Homo sapiens]; transmembrane pro…
NC_000019.10	33286929	33287501	5.3769	1.31e-06	0.8600	0.6203	31	intergenic	NA	NA	NA	NA	NA
NC_000020.11	33668051	33668266	12.3277	7.63e-18	0.2460	0.0190	30	NECAB3:intron;ACTL10:exon	ACTL10:NC_000020.11:33666942-33668525:+	ACTL10(ACTL10)	NA	NA	actin-like protein 10 precursor [Homo sapiens]
NC_000020.11	33668051	33668266	12.3277	7.63e-18	0.2460	0.0190	30	NECAB3:intron;ACTL10:exon	NECAB3:NC_000020.11:33657086-33675348:-	NECAB3(NECAB3)	69;GO:0000137,cellular_component Golgi cis cisterna;GO:0002790,biological_process peptide secretion;GO:0005575,cellular_component cellular_component;GO:0005622,cellular_component intracellular;GO:0005623,cellular_component cell;GO:0005634,cellular_component nucleus;GO:0005737,cellular_component cytoplasm;GO:0005783,cellular_component endoplasmic reticulum;GO:0005789,cellular_component endoplasmic…	NA	N-terminal EF-hand calcium-binding protein 3 isoform 1 [Homo sapiens]; N-terminal EF-hand calcium-binding protein 3 isoform 2 [Homo sapiens]; N-terminal EF-hand calcium-binding protein 3 isoform X1 [Homo sapiens]; N-terminal EF-hand calcium-binding protein 3 isoform X2 [Homo sapiens]; N-terminal EF-hand calcium-binding protein 3 isoform X3 [Homo sapiens]; N-terminal EF-hand calcium-binding protei…
NC_000022.11	12098173	12098391	3.6212	1.00e-03	0.8218	0.5694	17	LOC107987323:intron	LOC107987323:NC_000022.11:12097936-12115357:+	LOC107987323(LOC107987323)	NA	NA	NA
NC_000022.11	18794737	18794813	9.2964	3.09e-06	0.8900	0.4583	6	intergenic	NA	NA	NA	NA	NA
NC_000023.11	23337630	23337710	4.6477	9.11e-04	0.7000	0.4983	6	PTCHD1:intron	PTCHD1:NC_000023.11:23334395-23404374:+	PTCHD1(PTCHD1)	39;GO:0003008,biological_process system process;GO:0005575,cellular_component cellular_component;GO:0005623,cellular_component cell;GO:0005886,cellular_component plasma membrane;GO:0007154,biological_process cell communication;GO:0007165,biological_process signal transduction;GO:0007166,biological_process cell surface receptor signaling pathway;GO:0007224,biological_process smoothened signaling p…	NA	patched domain-containing protein 1 [Homo sapiens]; patched domain-containing protein 1 isoform X1 [Homo sapiens]
NC_000023.11	25330892	25330988	9.3094	3.05e-06	0.9283	0.6867	6	intergenic	NA	NA	NA	NA	NA
NC_000023.11	39750411	39750956	3.8569	4.31e-04	0.7875	0.5845	20	intergenic	NA	NA	NA	NA	NA
NC_000023.11	40091850	40091938	3.9261	9.90e-04	0.8650	0.6640	10	BCOR:intron	BCOR:NC_000023.11:40051245-40177329:-	BCOR(BCOR)	163;GO:0000122,biological_process negative regulation of transcription by RNA polymerase II;GO:0000414,biological_process regulation of histone H3-K36 methylation;GO:0000415,biological_process negative regulation of histone H3-K36 methylation;GO:0000976,molecular_function transcription regulatory region sequence-specific DNA binding;GO:0000977,molecular_function RNA polymerase II regulatory regio…	NA	BCL-6 corepressor isoform a [Homo sapiens]; BCL-6 corepressor isoform b [Homo sapiens]; BCL-6 corepressor isoform c [Homo sapiens]; BCL-6 corepressor isoform X1 [Homo sapiens]; BCL-6 corepressor isoform X2 [Homo sapiens]; BCL-6 corepressor isoform X3 [Homo sapiens]; BCL-6 corepressor isoform X4 [Homo sapiens]; BCL-6 corepressor isoform X5 [Homo sapiens]
NC_000023.11	45200634	45201300	5.6819	2.73e-06	0.7782	0.5447	17	DIPK2B:Promoter	DIPK2B:NC_000023.11:45148372-45200876:-	DIPK2B(DIPK2B)	8;GO:0008150,biological_process biological_process;GO:0009966,biological_process regulation of signal transduction;GO:0010646,biological_process regulation of cell communication;GO:0023051,biological_process regulation of signaling;GO:0048583,biological_process regulation of response to stimulus;GO:0050789,biological_process regulation of biological process;GO:0050794,biological_process regulatio…	NA	divergent protein kinase domain 2B isoform 1 precursor [Homo sapiens]; divergent protein kinase domain 2B isoform 2 precursor [Homo sapiens]; divergent protein kinase domain 2B isoform X1 [Homo sapiens]; divergent protein kinase domain 2B isoform X2 [Homo sapiens]
NC_000023.11	53625721	53625901	5.4462	1.04e-05	0.9571	0.7129	14	HUWE1:exon	HUWE1:NC_000023.11:53532095-53686719:-	HUWE1(HUWE1)	168;GO:0000209,biological_process protein polyubiquitination;GO:0001709,biological_process cell fate determination;GO:0001775,biological_process cell activation;GO:0002252,biological_process immune effector process;GO:0002263,biological_process cell activation involved in immune response;GO:0002274,biological_process myeloid leukocyte activation;GO:0002275,biological_process myeloid cell activati…	HUWE1, MULE, ARF-BP1; E3 ubiquitin-protein ligase HUWE1 [EC:2.3.2.26]; K10592	E3 ubiquitin-protein ligase HUWE1 [Homo sapiens]; E3 ubiquitin-protein ligase HUWE1 isoform X10 [Homo sapiens]; E3 ubiquitin-protein ligase HUWE1 isoform X11 [Homo sapiens]; E3 ubiquitin-protein ligase HUWE1 isoform X12 [Homo sapiens]; E3 ubiquitin-protein ligase HUWE1 isoform X13 [Homo sapiens]; E3 ubiquitin-protein ligase HUWE1 isoform X14 [Homo sapiens]; E3 ubiquitin-protein ligase HUWE1 isofo…
NC_000023.11	142727463	142727483	6.2759	9.19e-05	0.8067	0.5800	6	intergenic	NA	NA	NA	NA	NA
NW_018654708.1	221183	221706	7.8667	1.65e-12	0.5829	0.3550	62	RHOU-2:intron;RNA5S16-2:Promoter;DUSP5P1-2:Promoter	DUSP5P1-2:NW_018654708.1:222237-229752:+	DUSP5P1-2	NA	NA	NA
NW_018654708.1	221183	221706	7.8667	1.65e-12	0.5829	0.3550	62	RHOU-2:intron;RNA5S16-2:Promoter;DUSP5P1-2:Promoter	RHOU-2:NW_018654708.1:201807-323673:+	RHOU-2	79;GO:0000082,biological_process G1/S transition of mitotic cell cycle;GO:0000278,biological_process mitotic cell cycle;GO:0002119,biological_process nematode larval development;GO:0002164,biological_process larval development;GO:0003674,molecular_function molecular_function;GO:0003824,molecular_function catalytic activity;GO:0003924,molecular_function GTPase activity;GO:0005575,cellular_componen…	NA	rho-related GTP-binding protein RhoU [Homo sapiens]
NW_018654708.1	221183	221706	7.8667	1.65e-12	0.5829	0.3550	62	RHOU-2:intron;RNA5S16-2:Promoter;DUSP5P1-2:Promoter	RNA5S16-2:NW_018654708.1:221124-221245:-	RNA5S16-2	NA	NA	NA
NW_017363817.1	51194	51413	4.0153	6.79e-04	0.4682	0.1555	11	RFLNB-2:Promoter	RFLNB-2:NW_017363817.1:37340-50318:-	RFLNB-2	77;GO:0001501,biological_process skeletal system development;GO:0001837,biological_process epithelial to mesenchymal transition;GO:0003674,molecular_function molecular_function;GO:0005488,molecular_function binding;GO:0005515,molecular_function protein binding;GO:0005575,cellular_component cellular_component;GO:0005622,cellular_component intracellular;GO:0005623,cellular_component cell;GO:0005856…	NA	refilin-B [Homo sapiens]
NT_187565.1	108021	108202	6.8104	4.19e-06	0.4433	0.0456	9	intergenic	NA	NA	NA	NA	NA
NT_187607.1	1503561	1503752	9.5167	6.10e-07	0.8757	0.2743	7	MYH11-2:intron	MYH11-2:NT_187607.1:1361145-1515021:-	MYH11-2	571;GO:0000003,biological_process reproduction;GO:0000146,molecular_function microfilament motor activity;GO:0000166,molecular_function nucleotide binding;GO:0000278,biological_process mitotic cell cycle;GO:0000281,biological_process mitotic cytokinesis;GO:0000287,molecular_function magnesium ion binding;GO:0000902,biological_process cell morphogenesis;GO:0000904,biological_process cell morphogen…	MYH6_7; myosin heavy chain 6/7; K17751; MYH9s; myosin heavy chain 9/10/11/14; K10352	myosin-11 isoform SM1A [Homo sapiens]; myosin-11 isoform SM1B [Homo sapiens]; myosin-11 isoform SM2A [Homo sapiens]; myosin-11 isoform SM2B [Homo sapiens]
NW_003315952.3	338295	338396	6.5476	6.49e-05	0.7083	0.4800	6	intergenic	NA	NA	NA	NA	NA
NT_187614.1	2500305	2500671	7.6645	3.44e-10	0.2739	0.0707	28	ARHGAP23-2:intron	ARHGAP23-2:NT_187614.1:2463773-2547687:+	ARHGAP23-2	140;GO:0000139,cellular_component Golgi membrane;GO:0002009,biological_process morphogenesis of an epithelium;GO:0002165,biological_process instar larval or pupal development;GO:0003674,molecular_function molecular_function;GO:0005096,molecular_function GTPase activator activity;GO:0005488,molecular_function binding;GO:0005515,molecular_function protein binding;GO:0005575,cellular_component cellu…	NA	rho GTPase-activating protein 23 [Homo sapiens]
NT_187612.1	14075	14196	4.5916	1.77e-04	0.8282	0.5800	11	METRNL-2:intron	METRNL-2:NT_187612.1:8455-24216:-	METRNL-2	59;GO:0003674,molecular_function molecular_function;GO:0005102,molecular_function signaling receptor binding;GO:0005179,molecular_function hormone activity;GO:0005488,molecular_function binding;GO:0005515,molecular_function protein binding;GO:0005575,cellular_component cellular_component;GO:0005576,cellular_component extracellular region;GO:0005615,cellular_component extracellular space;GO:000695…	NA	meteorin-like protein isoform 1 precursor [Homo sapiens]; meteorin-like protein isoform 2 [Homo sapiens]
NT_113891.3	2842950	2843020	4.9596	5.70e-04	0.9750	0.6967	6	intergenic	NA	NA	NA	NA	NA
