# Supplementary material for: Alteration of chromatin states perturb the transcription regulation of gene during hydronephrosis
Source: Front Genet. 2025 Feb 17;16:1396073. doi: 10.3389/fgene.2025.1396073 (PMC11873066; doi:10.3389/fgene.2025.1396073)
Supplement: Supplementary file 4 [file Table4.xls]

Chr	Start	End	T-value	P-value	mC_XZ	mC_ZC	N_site	GeneFeature	GeneInside	Gene	GO	KEGG	NR
NC_000001.11	33509359	33509544	-8.2212	1.06e-08	0.0000	0.2114	14	intergenic	NA	NA	NA	NA	NA
NC_000001.11	146242295	146242324	-7.1895	9.34e-05	0.0000	0.2140	5	intergenic	NA	NA	NA	NA	NA
NC_000002.12	93074432	93074599	-13.3213	9.23e-11	0.0000	0.2010	10	intergenic	NA	NA	NA	NA	NA
NC_000002.12	219418332	219419307	-7.2571	1.08e-09	0.0167	0.2413	30	DES:exon	DES:NC_000002.12:219418376-219426734:+	DES(DES)	97;GO:0003008,biological_process system process;GO:0003012,biological_process muscle system process;GO:0003674,molecular_function molecular_function;GO:0005198,molecular_function structural molecule activity;GO:0005200,molecular_function structural constituent of cytoskeleton;GO:0005488,molecular_function binding;GO:0005515,molecular_function protein binding;GO:0005575,cellular_component cellular…	DES; desmin; K07610; NEF3, NF-M; neurofilament medium polypeptide (neurofilament 3); K04573; VIM; vimentin; K07606	desmin isoform 1 [Homo sapiens]; desmin isoform 2 [Homo sapiens]; desmin isoform 3 [Homo sapiens]; desmin isoform 4 [Homo sapiens]; desmin isoform 5 [Homo sapiens]; desmin isoform 6 [Homo sapiens]; desmin isoform 7 [Homo sapiens]
NC_000005.10	69235277	69235296	-inf	0.00e+00	0.0000	0.2000	5	CDK7:intron	CDK7:NC_000005.10:69234794-69277430:+	CDK7(CDK7-2)	255;GO:0000079,biological_process regulation of cyclin-dependent protein serine/threonine kinase activity;GO:0000278,biological_process mitotic cell cycle;GO:0000307,cellular_component cyclin-dependent protein kinase holoenzyme complex;GO:0000428,cellular_component DNA-directed RNA polymerase complex;GO:0001109,biological_process promoter clearance during DNA-templated transcription;GO:0001111,bi…	CDK7; cyclin-dependent kinase 7 [EC:2.7.11.22 2.7.11.23]; K02202	cyclin-dependent kinase 7 isoform X1 [Homo sapiens]; cyclin-dependent kinase 7 isoform X2 [Homo sapiens]
NC_000005.10	134225781	134226058	-9.9846	1.21e-11	0.0117	0.2183	18	PPP2CA:five_prime_UTR;PPP2CA:exon	PPP2CA:NC_000005.10:134194331-134226073:-	PPP2CA(PPP2CA)	437;GO:0000122,biological_process negative regulation of transcription by RNA polymerase II;GO:0000159,cellular_component protein phosphatase type 2A complex;GO:0000184,biological_process nuclear-transcribed mRNA catabolic process, nonsense-mediated decay;GO:0000188,biological_process inactivation of MAPK activity;GO:0000775,cellular_component chromosome, centromeric region;GO:0000956,biological_…	PPP2C; serine/threonine-protein phosphatase 2A catalytic subunit [EC:3.1.3.16]; K04382	serine/threonine-protein phosphatase 2A catalytic subunit alpha isoform isoform 1 [Homo sapiens]; serine/threonine-protein phosphatase 2A catalytic subunit alpha isoform isoform 2 [Homo sapiens]
NC_000006.12	145136	145214	-inf	0.00e+00	0.0000	0.2000	5	SEPTIN14P6:intron	CICP18:NC_000006.12:142229-145994:+	CICP18(CICP18)	NA	NA	NA
NC_000006.12	145136	145214	-inf	0.00e+00	0.0000	0.2000	5	SEPTIN14P6:intron	SEPTIN14P6:NC_000006.12:140263-148159:-	SEPTIN14P6(SEPTIN14P6)	NA	NA	NA
NC_000006.12	31271622	31271660	-17650433748553876.0000	7.37e-190	0.0000	0.2000	7	HLA-C:exon	HLA-C:NC_000006.12:31268748-31272092:-	HLA-C(HLA-C-7)	NA	NA	NA
NC_000006.12	31355554	31355687	-6.6984	1.01e-05	0.0250	0.3088	8	MIR6891:Promoter;HLA-B:intron	HLA-B:NC_000006.12:31353874-31357179:-	HLA-B(HLA-B-6)	NA	NA	NA
NC_000006.12	31355554	31355687	-6.6984	1.01e-05	0.0250	0.3088	8	MIR6891:Promoter;HLA-B:intron	MIR6891:NC_000006.12:31355223-31355316:-	MIR6891(MIR6891-4)	NA	NA	NA
NC_000006.12	170678072	170678268	-7.9682	4.49e-05	0.0000	0.2000	5	LOC101929692:intron	LOC101929692:NC_000006.12:170612665-170728496:+	LOC101929692(LOC101929692)	NA	NA	NA
NC_000007.14	2632017	2632177	-9.6719	5.13e-07	0.0000	0.2100	7	TTYH3:exon;TTYH3:five_prime_UTR	TTYH3:NC_000007.14:2631985-2664802:+	TTYH3(TTYH3)	41;GO:0003674,molecular_function molecular_function;GO:0005215,molecular_function transporter activity;GO:0005216,molecular_function ion channel activity;GO:0005229,molecular_function intracellular calcium activated chloride channel activity;GO:0005253,molecular_function anion channel activity;GO:0005254,molecular_function chloride channel activity;GO:0005575,cellular_component cellular_component…	NA	protein tweety homolog 3 [Homo sapiens]
NC_000007.14	142529462	142529620	-11.1648	3.31e-12	0.0000	0.2469	16	intergenic	TRB:NC_000007.14:142299010-142813287:+	TRB(TRB-2)	NA	NA	NA
NC_000007.14	142529462	142529620	-11.1648	3.31e-12	0.0000	0.2469	16	intergenic	TRBV7-9:NC_000007.14:142529289-142529762:+	TRBV7-9(TRBV7-9-2)	NA	NA	NA
NC_000008.11	44775350	44775412	-12.1232	1.98e-06	0.2820	0.6300	5	intergenic	NA	NA	NA	NA	NA
NC_000009.12	62717188	62717265	-17650433748553876.0000	7.37e-190	0.0000	0.2000	7	intergenic	NA	NA	NA	NA	NA
NC_000009.12	65301458	65301517	-inf	0.00e+00	0.0000	0.2000	5	intergenic	CBWD4P:NC_000009.12:65287279-65321282:-	CBWD4P(CBWD4P)	NA	NA	NA
NC_000009.12	136886265	136886363	-17650433748553876.0000	7.37e-190	0.0000	0.2000	7	MIR4479:Promoter;LOC105376326:Promoter;TRAF2:intron	LOC105376326:NC_000009.12:136884779-136886254:-	LOC105376326(LOC105376326)	NA	NA	NA
NC_000009.12	136886265	136886363	-17650433748553876.0000	7.37e-190	0.0000	0.2000	7	MIR4479:Promoter;LOC105376326:Promoter;TRAF2:intron	MIR4479:NC_000009.12:136886732-136886803:+	MIR4479(MIR4479)	NA	NA	NA
NC_000009.12	136886265	136886363	-17650433748553876.0000	7.37e-190	0.0000	0.2000	7	MIR4479:Promoter;LOC105376326:Promoter;TRAF2:intron	TRAF2:NC_000009.12:136881957-136926607:+	TRAF2(TRAF2)	352;GO:0000151,cellular_component ubiquitin ligase complex;GO:0000209,biological_process protein polyubiquitination;GO:0000302,biological_process response to reactive oxygen species;GO:0001817,biological_process regulation of cytokine production;GO:0001819,biological_process positive regulation of cytokine production;GO:0001932,biological_process regulation of protein phosphorylation;GO:0001934,b…	TRAF1; TNF receptor-associated factor 1; K03172; TRAF2; TNF receptor-associated factor 2 [EC:2.3.2.27]; K03173; TRAF3; TNF receptor-associated factor 3; K03174	TNF receptor-associated factor 2 [Homo sapiens]; TNF receptor-associated factor 2 isoform X1 [Homo sapiens]; TNF receptor-associated factor 2 isoform X2 [Homo sapiens]
NC_000011.10	118331962	118332002	-inf	0.00e+00	0.0000	0.2000	5	intergenic	NA	NA	NA	NA	NA
NC_000012.12	122959760	122960269	-11.0412	1.85e-17	0.0131	0.2308	39	ABCB9:exon	ABCB9:NC_000012.12:122918609-122975114:-	ABCB9(ABCB9)	130;GO:0000166,molecular_function nucleotide binding;GO:0000323,cellular_component lytic vacuole;GO:0003674,molecular_function molecular_function;GO:0003824,molecular_function catalytic activity;GO:0005215,molecular_function transporter activity;GO:0005488,molecular_function binding;GO:0005515,molecular_function protein binding;GO:0005524,molecular_function ATP binding;GO:0005575,cellular_compone…	ABCB1, CD243; ATP-binding cassette, subfamily B (MDR/TAP), member 1 [EC:7.6.2.2]; K05658; ABCB9, TAPL; ATP-binding cassette, subfamily B (MDR/TAP), member 9; K05656	ABC-type oligopeptide transporter ABCB9 isoform 1 [Homo sapiens]; ABC-type oligopeptide transporter ABCB9 isoform 2 [Homo sapiens]; ABC-type oligopeptide transporter ABCB9 isoform 4 [Homo sapiens]; ABC-type oligopeptide transporter ABCB9 isoform 5 [Homo sapiens]; ABC-type oligopeptide transporter ABCB9 isoform 6 [Homo sapiens]; ABC-type oligopeptide transporter ABCB9 isoform X1 [Homo sapiens]; AB…
NC_000013.11	109783036	109784009	-7.8163	8.38e-13	0.0862	0.2997	77	IRS2:exon	IRS2:NC_000013.11:109752694-109786583:-	IRS2(IRS2)	350;GO:0000165,biological_process MAPK cascade;GO:0000902,biological_process cell morphogenesis;GO:0000904,biological_process cell morphogenesis involved in differentiation;GO:0002053,biological_process positive regulation of mesenchymal cell proliferation;GO:0002682,biological_process regulation of immune system process;GO:0002684,biological_process positive regulation of immune system process;G…	IRS1; insulin receptor substrate 1; K16172; IRS2; insulin receptor substrate 2; K07187	insulin receptor substrate 2 [Homo sapiens]
NC_000015.10	22222869	22223026	-inf	0.00e+00	0.0000	0.2000	5	intergenic	NA	NA	NA	NA	NA
NC_000015.10	31151826	31151918	-16112567856389042.0000	2.09e-158	0.0000	0.2000	6	TRPM1:intron	TRPM1:NC_000015.10:31001064-31161160:-	TRPM1(TRPM1-3)	NA	NA	NA
NC_000015.10	73752339	73752394	-8.6923	2.39e-05	0.0000	0.2260	5	INSYN1:five_prime_UTR;INSYN1:exon	INSYN1:NC_000015.10:73735457-73753351:-	INSYN1(INSYN1)	NA	NA	inhibitory synaptic factor 1 isoform 1 [Homo sapiens]; inhibitory synaptic factor 1 isoform 2 [Homo sapiens]; inhibitory synaptic factor 1 isoform 3 [Homo sapiens]; inhibitory synaptic factor 1 isoform X1 [Homo sapiens]
NC_000016.10	553493	553545	-inf	0.00e+00	0.0000	0.2000	8	CAPN15:three_prime_UTR;CAPN15:exon	CAPN15:NC_000016.10:527711-554636:+	CAPN15(CAPN15-2)	51;GO:0003674,molecular_function molecular_function;GO:0003700,molecular_function DNA-binding transcription factor activity;GO:0003824,molecular_function catalytic activity;GO:0004175,molecular_function endopeptidase activity;GO:0004197,molecular_function cysteine-type endopeptidase activity;GO:0004198,molecular_function calcium-dependent cysteine-type endopeptidase activity;GO:0005575,cellular_c…	NA	calpain-15 [Homo sapiens]; calpain-15 isoform X1 [Homo sapiens]; calpain-15 isoform X2 [Homo sapiens]; calpain-15 isoform X3 [Homo sapiens]; calpain-15 isoform X4 [Homo sapiens]; calpain-15 isoform X5 [Homo sapiens]; calpain-15 isoform X6 [Homo sapiens]; calpain-15 isoform X7 [Homo sapiens]
NC_000016.10	35160862	35160910	-5.2390	7.84e-04	0.0000	0.2280	5	intergenic	NA	NA	NA	NA	NA
NC_000016.10	89461849	89462480	-8.2208	4.16e-12	0.0331	0.2341	39	ANKRD11:intron	ANKRD11:NC_000016.10:89267629-89490561:-	ANKRD11(ANKRD11)	76;GO:0001501,biological_process skeletal system development;GO:0001701,biological_process in utero embryonic development;GO:0001894,biological_process tissue homeostasis;GO:0003674,molecular_function molecular_function;GO:0003779,molecular_function actin binding;GO:0005488,molecular_function binding;GO:0005515,molecular_function protein binding;GO:0005575,cellular_component cellular_component;GO…	NA	ankyrin repeat domain-containing protein 11 [Homo sapiens]; ankyrin repeat domain-containing protein 11 isoform X1 [Homo sapiens]; ankyrin repeat domain-containing protein 11 isoform X2 [Homo sapiens]; ankyrin repeat domain-containing protein 11 isoform X3 [Homo sapiens]; ankyrin repeat domain-containing protein 11 isoform X4 [Homo sapiens]
NC_000016.10	89816455	89816523	-17650433748553876.0000	7.37e-190	0.0000	0.2000	7	FANCA:intron	FANCA:NC_000016.10:89737548-89816647:-	FANCA(FANCA)	132;GO:0000003,biological_process reproduction;GO:0000280,biological_process nuclear division;GO:0002682,biological_process regulation of immune system process;GO:0002694,biological_process regulation of leukocyte activation;GO:0003006,biological_process developmental process involved in reproduction;GO:0005575,cellular_component cellular_component;GO:0005622,cellular_component intracellular;GO:0…	FANCA; fanconi anemia group A protein; K10888	Fanconi anemia group A protein isoform a [Homo sapiens]; Fanconi anemia group A protein isoform b [Homo sapiens]; Fanconi anemia group A protein isoform c [Homo sapiens]; Fanconi anemia group A protein isoform d [Homo sapiens]
NC_000017.11	22404874	22405067	-14.9435	1.94e-15	0.0000	0.2031	16	FLJ36000:Promoter	FLJ36000:NC_000017.11:22406018-22413741:+	FLJ36000(FLJ36000)	NA	NA	NA
NC_000017.11	81891402	81891533	-13.3638	4.90e-12	0.0100	0.3292	12	ANAPC11:intron;ALYREF:exon	ALYREF:NC_000017.11:81887834-81891587:-	ALYREF(ALYREF)	150;GO:0000018,biological_process regulation of DNA recombination;GO:0000346,cellular_component transcription export complex;GO:0000375,biological_process RNA splicing, via transesterification reactions;GO:0000377,biological_process RNA splicing, via transesterification reactions with bulged adenosine as nucleophile;GO:0000398,biological_process mRNA splicing, via spliceosome;GO:0003674,molecular…	THOC4, ALY; THO complex subunit 4; K12881	THO complex subunit 4 [Homo sapiens]
NC_000017.11	81891402	81891533	-13.3638	4.90e-12	0.0100	0.3292	12	ANAPC11:intron;ALYREF:exon	ANAPC11:NC_000017.11:81890789-81900533:+	ANAPC11(ANAPC11)	155;GO:0000003,biological_process reproduction;GO:0000151,cellular_component ubiquitin ligase complex;GO:0000152,cellular_component nuclear ubiquitin ligase complex;GO:0000209,biological_process protein polyubiquitination;GO:0000278,biological_process mitotic cell cycle;GO:0000280,biological_process nuclear division;GO:0003674,molecular_function molecular_function;GO:0003824,molecular_function ca…	APC11; anaphase-promoting complex subunit 11; K03358	anaphase-promoting complex subunit 11 isoform 1 [Homo sapiens]; anaphase-promoting complex subunit 11 isoform 2 [Homo sapiens]; anaphase-promoting complex subunit 11 isoform 4 [Homo sapiens]
NC_000018.10	16899500	16899589	-inf	0.00e+00	0.0000	0.2000	5	intergenic	NA	NA	NA	NA	NA
NC_000019.10	860869	861042	-5.9669	2.68e-06	0.1064	0.3950	14	CFD:exon	CFD:NC_000019.10:859663-863641:+	CFD(CFD-2)	NA	NA	NA
NC_000019.10	1466546	1467472	-11.3816	1.40e-17	0.0081	0.2211	36	APC2:exon	APC2:NC_000019.10:1446229-1473244:+	APC2(APC2)	581;GO:0000003,biological_process reproduction;GO:0000075,biological_process cell cycle checkpoint;GO:0000079,biological_process regulation of cyclin-dependent protein serine/threonine kinase activity;GO:0000226,biological_process microtubule cytoskeleton organization;GO:0000278,biological_process mitotic cell cycle;GO:0000281,biological_process mitotic cytokinesis;GO:0000775,cellular_component c…	APC; adenomatosis polyposis coli protein; K02085	adenomatous polyposis coli protein 2 isoform 1 [Homo sapiens]; adenomatous polyposis coli protein 2 isoform 2 [Homo sapiens]; adenomatous polyposis coli protein 2 isoform X1 [Homo sapiens]; adenomatous polyposis coli protein 2 isoform X2 [Homo sapiens]; adenomatous polyposis coli protein 2 isoform X3 [Homo sapiens]; adenomatous polyposis coli protein 2 isoform X4 [Homo sapiens]
NC_000019.10	2227028	2227070	-4.4905	3.71e-04	0.0422	0.2933	9	DOT1L:exon	DOT1L:NC_000019.10:2163932-2232578:+	DOT1L(DOT1L)	170;GO:0000075,biological_process cell cycle checkpoint;GO:0000077,biological_process DNA damage checkpoint;GO:0003674,molecular_function molecular_function;GO:0003824,molecular_function catalytic activity;GO:0005488,molecular_function binding;GO:0005515,molecular_function protein binding;GO:0005575,cellular_component cellular_component;GO:0005622,cellular_component intracellular;GO:0005623,cellu…	DOT1L, DOT1; [histone H3]-lysine79 N-trimethyltransferase [EC:2.1.1.360]; K11427	histone-lysine N-methyltransferase, H3 lysine-79 specific [Homo sapiens]; histone-lysine N-methyltransferase, H3 lysine-79 specific isoform X1 [Homo sapiens]; histone-lysine N-methyltransferase, H3 lysine-79 specific isoform X2 [Homo sapiens]; histone-lysine N-methyltransferase, H3 lysine-79 specific isoform X3 [Homo sapiens]; histone-lysine N-methyltransferase, H3 lysine-79 specific isoform X4 […
NC_000019.10	10984206	10984841	-9.5763	4.58e-17	0.0842	0.3436	72	SMARCA4:intron	SMARCA4:NC_000019.10:10961029-11062273:+	SMARCA4(SMARCA4)	562;GO:0000003,biological_process reproduction;GO:0000122,biological_process negative regulation of transcription by RNA polymerase II;GO:0000228,cellular_component nuclear chromosome;GO:0000785,cellular_component chromatin;GO:0000790,cellular_component nuclear chromatin;GO:0000791,cellular_component euchromatin;GO:0000792,cellular_component heterochromatin;GO:0000902,biological_process cell morp…	SMARCA2_4; SWI/SNF-related matrix-associated actin-dependent regulator of chromatin subfamily A member 2/4 [EC:3.6.4.-]; K11647	transcription activator BRG1 isoform A [Homo sapiens]; transcription activator BRG1 isoform B [Homo sapiens]; transcription activator BRG1 isoform C [Homo sapiens]; transcription activator BRG1 isoform D [Homo sapiens]; transcription activator BRG1 isoform E [Homo sapiens]; transcription activator BRG1 isoform F [Homo sapiens]; transcription activator BRG1 isoform X1 [Homo sapiens]; transcription…
NC_000020.11	3784943	3785079	-8.2149	1.97e-08	0.0138	0.2954	13	CDC25B:Promoter;CENPB:exon	CDC25B:NC_000020.11:3786950-3806115:+	CDC25B(CDC25B)	249;GO:0000003,biological_process reproduction;GO:0000079,biological_process regulation of cyclin-dependent protein serine/threonine kinase activity;GO:0000082,biological_process G1/S transition of mitotic cell cycle;GO:0000086,biological_process G2/M transition of mitotic cell cycle;GO:0000212,biological_process meiotic spindle organization;GO:0000226,biological_process microtubule cytoskeleton …	CDC25A; M-phase inducer phosphatase 1 [EC:3.1.3.48]; K06645; CDC25B; M-phase inducer phosphatase 2 [EC:3.1.3.48]; K05866	M-phase inducer phosphatase 2 isoform 1 [Homo sapiens]; M-phase inducer phosphatase 2 isoform 2 [Homo sapiens]; M-phase inducer phosphatase 2 isoform 3 [Homo sapiens]; M-phase inducer phosphatase 2 isoform 4 [Homo sapiens]; M-phase inducer phosphatase 2 isoform 5 [Homo sapiens]; M-phase inducer phosphatase 2 isoform 6 [Homo sapiens]; M-phase inducer phosphatase 2 isoform 7 [Homo sapiens]; M-phase…
NC_000020.11	3784943	3785079	-8.2149	1.97e-08	0.0138	0.2954	13	CDC25B:Promoter;CENPB:exon	CENPB:NC_000020.11:3783850-3786740:-	CENPB(CENPB)	50;GO:0000228,cellular_component nuclear chromosome;GO:0000775,cellular_component chromosome, centromeric region;GO:0000779,cellular_component condensed chromosome, centromeric region;GO:0000780,cellular_component condensed nuclear chromosome, centromeric region;GO:0000785,cellular_component chromatin;GO:0000790,cellular_component nuclear chromatin;GO:0000792,cellular_component heterochromatin;GO…	NA	major centromere autoantigen B [Homo sapiens]
NC_000020.11	23637735	23638105	-9.1634	1.04e-10	0.0339	0.3406	18	CST3:five_prime_UTR;CST3:exon	CST3:NC_000020.11:23626705-23637955:-	CST3(CST3)	309;GO:0000003,biological_process reproduction;GO:0000302,biological_process response to reactive oxygen species;GO:0000323,cellular_component lytic vacuole;GO:0001540,molecular_function amyloid-beta binding;GO:0001562,biological_process response to protozoan;GO:0001654,biological_process eye development;GO:0001666,biological_process response to hypoxia;GO:0001775,biological_process cell activati…	CST1; cystatin-SN; K13897; CST2; cystatin-SA; K13898; CST3; cystatin-C; K13899	cystatin-C precursor [Homo sapiens]
NC_000020.11	29914414	29914658	-8.8122	1.38e-06	0.0000	0.2043	7	intergenic	NA	NA	NA	NA	NA
NC_000021.9	41507794	41508174	-10.5736	3.52e-18	0.0281	0.2675	53	TMPRSS2:intron	TMPRSS2:NC_000021.9:41464304-41508158:-	TMPRSS2(TMPRSS2)	45;GO:0003674,molecular_function molecular_function;GO:0003824,molecular_function catalytic activity;GO:0005575,cellular_component cellular_component;GO:0005623,cellular_component cell;GO:0005886,cellular_component plasma membrane;GO:0005887,cellular_component integral component of plasma membrane;GO:0006508,biological_process proteolysis;GO:0006807,biological_process nitrogen compound metabolic …	TMPRSS2; transmembrane protease serine 2 [EC:3.4.21.-]; K09633	transmembrane protease serine 2 isoform 1 [Homo sapiens]; transmembrane protease serine 2 isoform 2 [Homo sapiens]; transmembrane protease serine 2 isoform 3 [Homo sapiens]
NC_000022.11	10602372	10602840	-7.8117	4.80e-08	0.0000	0.2123	13	intergenic	NA	NA	NA	NA	NA
NC_000022.11	26427569	26427661	-6.3951	1.67e-05	0.0000	0.2025	8	ASPHD2:Promoter	ASPHD2:NC_000022.11:26429259-26445015:+	ASPHD2(ASPHD2)	NA	NA	aspartate beta-hydroxylase domain-containing protein 2 [Homo sapiens]
NC_000023.11	47176311	47176608	-10.0522	1.66e-12	0.0048	0.2252	21	RBM10:intron	RBM10:NC_000023.11:47145220-47186813:+	RBM10(RBM10)	147;GO:0000122,biological_process negative regulation of transcription by RNA polymerase II;GO:0000245,biological_process spliceosomal complex assembly;GO:0000375,biological_process RNA splicing, via transesterification reactions;GO:0000377,biological_process RNA splicing, via transesterification reactions with bulged adenosine as nucleophile;GO:0000381,biological_process regulation of alternativ…	NA	RNA-binding protein 10 isoform 1 [Homo sapiens]; RNA-binding protein 10 isoform 2 [Homo sapiens]; RNA-binding protein 10 isoform 3 [Homo sapiens]; RNA-binding protein 10 isoform 4 [Homo sapiens]; RNA-binding protein 10 isoform 5 [Homo sapiens]; RNA-binding protein 10 isoform X1 [Homo sapiens]; RNA-binding protein 10 isoform X2 [Homo sapiens]; RNA-binding protein 10 isoform X3 [Homo sapiens]; RNA-…
NC_000023.11	137441958	137442067	-7.6298	2.40e-07	0.0182	0.2291	11	RAC1P4:exon	RAC1P4:NC_000023.11:137441046-137442031:-	RAC1P4(RAC1P4)	NA	NA	NA
NC_000023.11	153971267	153971340	-inf	0.00e+00	0.0000	0.2000	9	HCFC1:five_prime_UTR;HCFC1:exon;TMEM187:Promoter	HCFC1:NC_000023.11:153947556-153971818:-	HCFC1(HCFC1)	238;GO:0000122,biological_process negative regulation of transcription by RNA polymerase II;GO:0000123,cellular_component histone acetyltransferase complex;GO:0000981,molecular_function DNA-binding transcription factor activity, RNA polymerase II-specific;GO:0001205,molecular_function DNA-binding transcription activator activity, RNA polymerase II-specific;GO:0001228,molecular_function DNA-bindin…	HCFC; host cell factor; K14966	host cell factor 1 [Homo sapiens]; host cell factor 1 isoform X10 [Homo sapiens]; host cell factor 1 isoform X11 [Homo sapiens]; host cell factor 1 isoform X12 [Homo sapiens]; host cell factor 1 isoform X13 [Homo sapiens]; host cell factor 1 isoform X14 [Homo sapiens]; host cell factor 1 isoform X15 [Homo sapiens]; host cell factor 1 isoform X16 [Homo sapiens]; host cell factor 1 isoform X1 [Homo…
NC_000023.11	153971267	153971340	-inf	0.00e+00	0.0000	0.2000	9	HCFC1:five_prime_UTR;HCFC1:exon;TMEM187:Promoter	TMEM187:NC_000023.11:153972753-153983194:+	TMEM187(TMEM187)	15;GO:0005575,cellular_component cellular_component;GO:0005622,cellular_component intracellular;GO:0005623,cellular_component cell;GO:0005737,cellular_component cytoplasm;GO:0012505,cellular_component endomembrane system;GO:0030133,cellular_component transport vesicle;GO:0031410,cellular_component cytoplasmic vesicle;GO:0031982,cellular_component vesicle;GO:0043226,cellular_component organelle;GO…	NA	transmembrane protein 187 [Homo sapiens]
NW_018654717.1	4737092	4737201	-7.0000	3.72e-05	0.0000	0.2333	6	intergenic	NA	NA	NA	NA	NA
NW_018654717.1	5859575	5859758	-8.7980	6.17e-08	0.0000	0.2600	10	LOC729732-2:intron	LOC729732-2:NW_018654717.1:5732452-5861307:-	LOC729732-2	NA	NA	NA
NW_013171807.1	79936	80059	-5.0923	1.09e-04	0.0122	0.2789	9	PTEN-2:five_prime_UTR;KLLN-2:Promoter;PTEN-2:exon	KLLN-2:NW_013171807.1:74980-79357:-	KLLN-2	35;GO:0005575,cellular_component cellular_component;GO:0005622,cellular_component intracellular;GO:0005623,cellular_component cell;GO:0005634,cellular_component nucleus;GO:0005730,cellular_component nucleolus;GO:0006915,biological_process apoptotic process;GO:0007049,biological_process cell cycle;GO:0007050,biological_process cell cycle arrest;GO:0008150,biological_process biological_process;GO:0…	NA	killin [Homo sapiens]
NW_013171807.1	79936	80059	-5.0923	1.09e-04	0.0122	0.2789	9	PTEN-2:five_prime_UTR;KLLN-2:Promoter;PTEN-2:exon	PTEN-2:NW_013171807.1:79448-187719:+	PTEN-2	886;GO:0000003,biological_process reproduction;GO:0000079,biological_process regulation of cyclin-dependent protein serine/threonine kinase activity;GO:0000902,biological_process cell morphogenesis;GO:0000904,biological_process cell morphogenesis involved in differentiation;GO:0001525,biological_process angiogenesis;GO:0001558,biological_process regulation of cell growth;GO:0001568,biological_pro…	PTEN; phosphatidylinositol-3,4,5-trisphosphate 3-phosphatase and dual-specificity protein phosphatase PTEN [EC:3.1.3.16 3.1.3.48 3.1.3.67]; K01110	phosphatidylinositol 3,4,5-trisphosphate 3-phosphatase and dual-specificity protein phosphatase PTEN isoform 3 [Homo sapiens]; phosphatidylinositol 3,4,5-trisphosphate 3-phosphatase and dual-specificity protein phosphatase PTEN isoform PTEN [Homo sapiens]; phosphatidylinositol 3,4,5-trisphosphate 3-phosphatase and dual-specificity protein phosphatase PTEN isoform PTEN-L [Homo sapiens]
NW_012132920.1	2124169	2124268	-16112567856389042.0000	2.09e-158	0.0000	0.2000	6	GOLGA8N-3:three_prime_UTR;GOLGA8N-3:exon;ARHGAP11A-DT-3:intron	ARHGAP11A-DT-3:NW_012132920.1:2104451-2133106:-	ARHGAP11A-DT-3	NA	NA	NA
NW_012132920.1	2124169	2124268	-16112567856389042.0000	2.09e-158	0.0000	0.2000	6	GOLGA8N-3:three_prime_UTR;GOLGA8N-3:exon;ARHGAP11A-DT-3:intron	GOLGA8N-3:NW_012132920.1:2111785-2125585:+	GOLGA8N-3	NA	NA	NA
NT_187596.1	15640	15729	-inf	0.00e+00	0.0000	0.2000	9	LOC105377805-3:exon	LOC105377805-3:NT_187596.1:15419-32629:-	LOC105377805-3	NA	NA	basic salivary proline-rich protein 4-like isoform X3 [Homo sapiens]
NT_187663.1	686259	686394	-13.5986	6.57e-11	0.0000	0.3280	10	MAPT-3:intron	MAPT-3:NT_187663.1:596684-730446:+	MAPT-3	538;GO:0000003,biological_process reproduction;GO:0000226,biological_process microtubule cytoskeleton organization;GO:0000302,biological_process response to reactive oxygen species;GO:0000902,biological_process cell morphogenesis;GO:0000904,biological_process cell morphogenesis involved in differentiation;GO:0001558,biological_process regulation of cell growth;GO:0001764,biological_process neuron…	MAPT, TAU; microtubule-associated protein tau; K04380	microtubule-associated protein tau isoform 10 [Homo sapiens]; microtubule-associated protein tau isoform 11 [Homo sapiens]; microtubule-associated protein tau isoform 1 [Homo sapiens]; microtubule-associated protein tau isoform 2 [Homo sapiens]; microtubule-associated protein tau isoform 3 [Homo sapiens]; microtubule-associated protein tau isoform 4 [Homo sapiens]; microtubule-associated protein …
