# Supplementary material for: Alteration of chromatin states perturb the transcription regulation of gene during hydronephrosis
Source: Front Genet. 2025 Feb 17;16:1396073. doi: 10.3389/fgene.2025.1396073 (PMC11873066; doi:10.3389/fgene.2025.1396073)
Supplement: Supplementary file 5 [file Table5.xls]

Chr	Start	End	T-value	P-value	mC_XZ	mC_ZC	N_site	GeneFeature	GeneInside	Gene	GO	KEGG	NR
NC_000001.11	2964760	2964915	5.0586	4.93e-04	0.2083	0.0000	6	intergenic	NA	NA	NA	NA	NA
NC_000001.11	155190113	155190142	7.7866	1.49e-05	0.2067	0.0000	6	MUC1:intron	MUC1:NC_000001.11:155185823-155192915:-	MUC1(MUC1)	298;GO:0000075,biological_process cell cycle checkpoint;GO:0000077,biological_process DNA damage checkpoint;GO:0000228,cellular_component nuclear chromosome;GO:0000278,biological_process mitotic cell cycle;GO:0000785,cellular_component chromatin;GO:0000790,cellular_component nuclear chromatin;GO:0000976,molecular_function transcription regulatory region sequence-specific DNA binding;GO:0000977,mo…	NA	mucin-1 isoform 10 precursor [Homo sapiens]; mucin-1 isoform 11 precursor [Homo sapiens]; mucin-1 isoform 12 precursor [Homo sapiens]; mucin-1 isoform 13 precursor [Homo sapiens]; mucin-1 isoform 14 precursor [Homo sapiens]; mucin-1 isoform 15 precursor [Homo sapiens]; mucin-1 isoform 16 precursor [Homo sapiens]; mucin-1 isoform 17 precursor [Homo sapiens]; mucin-1 isoform 18 precursor [Homo sapi…
NC_000002.12	155966342	155966507	6.6274	4.98e-07	0.2779	0.0079	14	intergenic	NA	NA	NA	NA	NA
NC_000003.12	186108818	186109449	12.4208	5.55e-18	0.2220	0.0040	30	ETV5:Promoter	ETV5:NC_000003.12:186046313-186109089:-	ETV5(ETV5)	198;GO:0000003,biological_process reproduction;GO:0000976,molecular_function transcription regulatory region sequence-specific DNA binding;GO:0000977,molecular_function RNA polymerase II regulatory region sequence-specific DNA binding;GO:0000981,molecular_function DNA-binding transcription factor activity, RNA polymerase II-specific;GO:0001012,molecular_function RNA polymerase II regulatory regio…	ETV5; ets translocation variant 5; K15593	ETS translocation variant 5 [Homo sapiens]
NC_000005.10	47148380	47148637	17650433748553876.0000	7.37e-190	0.2000	0.0000	7	intergenic	NA	NA	NA	NA	NA
NC_000005.10	80654653	80655156	11.3892	1.99e-20	0.2437	0.0312	57	DHFR:five_prime_UTR;MSH3:exon;DHFR:exon	DHFR:NC_000005.10:80626225-80654983:-	DHFR(DHFR)	252;GO:0000082,biological_process G1/S transition of mitotic cell cycle;GO:0000083,biological_process regulation of transcription involved in G1/S transition of mitotic cell cycle;GO:0000166,molecular_function nucleotide binding;GO:0000278,biological_process mitotic cell cycle;GO:0000900,molecular_function translation repressor activity, mRNA regulatory element binding;GO:0001101,biological_proce…	DHFR, folA; dihydrofolate reductase [EC:1.5.1.3]; K00287	dihydrofolate reductase isoform 1 [Homo sapiens]; dihydrofolate reductase isoform 2 [Homo sapiens]; dihydrofolate reductase isoform 3 [Homo sapiens]
NC_000005.10	80654653	80655156	11.3892	1.99e-20	0.2437	0.0312	57	DHFR:five_prime_UTR;MSH3:exon;DHFR:exon	MSH3:NC_000005.10:80654651-80876815:+	MSH3(MSH3)	121;GO:0000018,biological_process regulation of DNA recombination;GO:0000217,molecular_function DNA secondary structure binding;GO:0000403,molecular_function Y-form DNA binding;GO:0000404,molecular_function heteroduplex DNA loop binding;GO:0000406,molecular_function double-strand/single-strand DNA junction binding;GO:0002200,biological_process somatic diversification of immune receptors;GO:000237…	MSH3; DNA mismatch repair protein MSH3; K08736	DNA mismatch repair protein Msh3 [Homo sapiens]
NC_000008.11	44742305	44742476	16112567856389042.0000	2.09e-158	0.2000	0.0000	6	intergenic	NA	NA	NA	NA	NA
NC_000008.11	45289650	45289750	7.9728	4.47e-05	0.9320	0.6000	5	intergenic	NA	NA	NA	NA	NA
NC_000009.12	45070105	45070225	5.9289	1.45e-04	0.2183	0.0000	6	intergenic	NA	NA	NA	NA	NA
NC_000009.12	63983426	63983503	16112567856389042.0000	2.09e-158	0.2000	0.0000	6	LOC728877:intron	LOC728877:NC_000009.12:63974761-64004181:-	LOC728877(LOC728877)	NA	NA	NA
NC_000011.10	44096218	44096678	5.3465	3.05e-06	0.2296	0.0070	23	EXT2:intron	EXT2:NC_000011.10:44095677-44251962:+	EXT2(EXT2)	156;GO:0000139,cellular_component Golgi membrane;GO:0000271,biological_process polysaccharide biosynthetic process;GO:0001503,biological_process ossification;GO:0001704,biological_process formation of primary germ layer;GO:0001707,biological_process mesoderm formation;GO:0003674,molecular_function molecular_function;GO:0003824,molecular_function catalytic activity;GO:0005488,molecular_function bi…	EXT2; glucuronyl/N-acetylglucosaminyl transferase EXT2 [EC:2.4.1.224 2.4.1.225]; K02367	exostosin-2 isoform 1 [Homo sapiens]; exostosin-2 isoform 2 [Homo sapiens]; exostosin-2 isoform 3 [Homo sapiens]; exostosin-2 isoform X1 [Homo sapiens]; exostosin-2 isoform X2 [Homo sapiens]; exostosin-2 isoform X3 [Homo sapiens]
NC_000011.10	130001683	130002002	12.1773	2.74e-16	0.2296	0.0080	25	PRDM10-DT:Promoter;PRDM10:intron	PRDM10-DT:NC_000011.10:130002623-130005486:+	PRDM10-DT(PRDM10-DT)	NA	NA	NA
NC_000011.10	130001683	130002002	12.1773	2.74e-16	0.2296	0.0080	25	PRDM10-DT:Promoter;PRDM10:intron	PRDM10:NC_000011.10:129899710-130002835:-	PRDM10(PRDM10)	24;GO:0000981,molecular_function DNA-binding transcription factor activity, RNA polymerase II-specific;GO:0003674,molecular_function molecular_function;GO:0003700,molecular_function DNA-binding transcription factor activity;GO:0006355,biological_process regulation of transcription, DNA-templated;GO:0006357,biological_process regulation of transcription by RNA polymerase II;GO:0008150,biological_p…	NA	PR domain zinc finger protein 10 isoform 10 [Homo sapiens]; PR domain zinc finger protein 10 isoform 11 [Homo sapiens]; PR domain zinc finger protein 10 isoform 12 [Homo sapiens]; PR domain zinc finger protein 10 isoform 13 [Homo sapiens]; PR domain zinc finger protein 10 isoform 14 [Homo sapiens]; PR domain zinc finger protein 10 isoform 1 [Homo sapiens]; PR domain zinc finger protein 10 isoform…
NC_000014.9	60248973	60249386	7.6352	1.01e-06	0.2044	0.0000	9	PPM1A:intron	PPM1A:NC_000014.9:60245749-60299087:+	PPM1A(PPM1A)	213;GO:0000122,biological_process negative regulation of transcription by RNA polymerase II;GO:0003674,molecular_function molecular_function;GO:0003824,molecular_function catalytic activity;GO:0004721,molecular_function phosphoprotein phosphatase activity;GO:0004722,molecular_function protein serine/threonine phosphatase activity;GO:0004723,molecular_function calcium-dependent protein serine/thre…	PPM1A, PP2CA; protein phosphatase 1A [EC:3.1.3.16]; K04457; PPM1B, PP2CB; protein phosphatase 1B [EC:3.1.3.16]; K04461	protein phosphatase 1A isoform 1 [Homo sapiens]; protein phosphatase 1A isoform 2 [Homo sapiens]; protein phosphatase 1A isoform 3 [Homo sapiens]; protein phosphatase 1A isoform X1 [Homo sapiens]; protein phosphatase 1A isoform X2 [Homo sapiens]; protein phosphatase 1A isoform X3 [Homo sapiens]
NC_000015.10	82433142	82433212	inf	0.00e+00	0.2000	0.0000	8	GOLGA6L9:intron	GOLGA6L9:NC_000015.10:82415922-82439153:+	GOLGA6L9(GOLGA6L9-2)	NA	NA	golgin subfamily A member 6-like protein 9 isoform X1 [Homo sapiens]; golgin subfamily A member 6-like protein 9 isoform X2 [Homo sapiens]; golgin subfamily A member 6-like protein 9 isoform X3 [Homo sapiens]
NC_000015.10	88255721	88256712	12.3217	3.48e-22	0.2470	0.0111	54	NTRK3-AS1:intron;NTRK3:five_prime_UTR;NTRK3:exon	NTRK3-AS1:NC_000015.10:88252729-88271066:+	NTRK3-AS1(NTRK3-AS1)	NA	NA	NA
NC_000015.10	88255721	88256712	12.3217	3.48e-22	0.2470	0.0111	54	NTRK3-AS1:intron;NTRK3:five_prime_UTR;NTRK3:exon	NTRK3:NC_000015.10:87859750-88256739:-	NTRK3(NTRK3)	466;GO:0000139,cellular_component Golgi membrane;GO:0000186,biological_process activation of MAPKK activity;GO:0000187,biological_process activation of MAPK activity;GO:0000902,biological_process cell morphogenesis;GO:0000904,biological_process cell morphogenesis involved in differentiation;GO:0001101,biological_process response to acid chemical;GO:0001558,biological_process regulation of cell gr…	NTRK1, TRKA; neurotrophic tyrosine kinase receptor type 1 [EC:2.7.10.1]; K03176; NTRK2, TRKB; neurotrophic tyrosine kinase receptor type 2 [EC:2.7.10.1]; K04360; NTRK3, TRKC; neurotrophic tyrosine kinase, receptor type 3 [EC:2.7.10.1]; K05101	NT-3 growth factor receptor isoform a precursor [Homo sapiens]; NT-3 growth factor receptor isoform b precursor [Homo sapiens]; NT-3 growth factor receptor isoform c precursor [Homo sapiens]; NT-3 growth factor receptor isoform d precursor [Homo sapiens]; NT-3 growth factor receptor isoform e precursor [Homo sapiens]; NT-3 growth factor receptor isoform f [Homo sapiens]; NT-3 growth factor recept…
NC_000016.10	32175431	32175631	4.9465	7.77e-05	0.2427	0.0073	11	HERC2P4:exon	HERC2P4:NC_000016.10:32170042-32188113:-	HERC2P4(HERC2P4)	NA	NA	NA
NC_000016.10	67666709	67666790	23898800271955728.0000	0.00e+00	0.2000	0.0000	12	ENKD1:five_prime_UTR;ENKD1:exon;C16orf86:Promoter	C16orf86:NC_000016.10:67666813-67668755:+	C16orf86(C16orf86)	NA	NA	uncharacterized protein C16orf86 [Homo sapiens]; uncharacterized protein C16orf86 isoform X1 [Homo sapiens]; uncharacterized protein C16orf86 isoform X2 [Homo sapiens]; uncharacterized protein C16orf86 isoform X3 [Homo sapiens]
NC_000016.10	67666709	67666790	23898800271955728.0000	0.00e+00	0.2000	0.0000	12	ENKD1:five_prime_UTR;ENKD1:exon;C16orf86:Promoter	ENKD1:NC_000016.10:67662944-67666750:-	ENKD1(ENKD1)	22;GO:0005575,cellular_component cellular_component;GO:0005622,cellular_component intracellular;GO:0005623,cellular_component cell;GO:0005737,cellular_component cytoplasm;GO:0005856,cellular_component cytoskeleton;GO:0005874,cellular_component microtubule;GO:0005881,cellular_component cytoplasmic microtubule;GO:0015630,cellular_component microtubule cytoskeleton;GO:0043226,cellular_component orga…	NA	enkurin domain-containing protein 1 [Homo sapiens]; enkurin domain-containing protein 1 isoform X1 [Homo sapiens]; enkurin domain-containing protein 1 isoform X2 [Homo sapiens]
NC_000020.11	28477834	28477893	6.0825	2.95e-04	0.2440	0.0340	5	intergenic	NA	NA	NA	NA	NA
NC_000021.9	5057802	5057872	7.5800	6.50e-06	0.2243	0.0000	7	LOC124900468:intron;LOC124905052:intron	LOC124900468:NC_000021.9:5056381-5063356:+	LOC124900468(LOC124900468)	NA	NA	NA
NC_000021.9	5057802	5057872	7.5800	6.50e-06	0.2243	0.0000	7	LOC124900468:intron;LOC124905052:intron	LOC124905052:NC_000021.9:5053555-5060838:-	LOC124905052(LOC124905052)	NA	NA	NA
NC_000021.9	6037177	6037219	inf	0.00e+00	0.2000	0.0000	5	intergenic	NA	NA	NA	NA	NA
NC_000023.11	154962852	154962989	9.5787	5.69e-07	0.2057	0.0000	7	F8:intron	F8:NC_000023.11:154835791-155022723:-	F8(F8)	102;GO:0002576,biological_process platelet degranulation;GO:0005575,cellular_component cellular_component;GO:0005576,cellular_component extracellular region;GO:0005615,cellular_component extracellular space;GO:0005622,cellular_component intracellular;GO:0005623,cellular_component cell;GO:0005737,cellular_component cytoplasm;GO:0005783,cellular_component endoplasmic reticulum;GO:0005788,cellular_c…	F8; coagulation factor VIII; K03899	coagulation factor VIII isoform a preproprotein [Homo sapiens]; coagulation factor VIII isoform b [Homo sapiens]
NW_018654717.1	2981396	2981498	10.3016	2.60e-07	0.2929	0.0000	7	MSRA-2:intron	MSRA-2:NW_018654717.1:2918136-3294116:-	MSRA-2	65;GO:0000096,biological_process sulfur amino acid metabolic process;GO:0003674,molecular_function molecular_function;GO:0003824,molecular_function catalytic activity;GO:0005575,cellular_component cellular_component;GO:0005622,cellular_component intracellular;GO:0005623,cellular_component cell;GO:0005634,cellular_component nucleus;GO:0005654,cellular_component nucleoplasm;GO:0005737,cellular_comp…	NA	mitochondrial peptide methionine sulfoxide reductase isoform a precursor [Homo sapiens]; mitochondrial peptide methionine sulfoxide reductase isoform b [Homo sapiens]; mitochondrial peptide methionine sulfoxide reductase isoform c [Homo sapiens]; mitochondrial peptide methionine sulfoxide reductase isoform d [Homo sapiens]
NW_018654717.1	3443185	3443255	16112567856389042.0000	2.09e-158	0.2000	0.0000	6	intergenic	NA	NA	NA	NA	NA
NT_187604.1	217139	217276	14.3333	5.41e-08	0.2150	0.0000	6	HERC2P2-3:exon	HERC2P2-3:NT_187604.1:138447-235204:+	HERC2P2-3	NA	NA	NA
NT_113891.3	3911574	3911748	33.0107	9.37e-23	0.2036	0.0000	14	intergenic	NA	NA	NA	NA	NA
