# Supplementary material for: Alteration of chromatin states perturb the transcription regulation of gene during hydronephrosis
Source: Front Genet. 2025 Feb 17;16:1396073. doi: 10.3389/fgene.2025.1396073 (PMC11873066; doi:10.3389/fgene.2025.1396073)
Supplement: Supplementary file 6 [file Table6.xls]

Chr	Start	End	T-value	P-value	mC_XZ	mC_ZC	N_site	GeneFeature	GeneInside	Gene	GO	KEGG	NR
NC_000001.11	26696249	26696472	-18.1473	1.61e-15	0.0000	0.2746	13	ARID1A:exon;LOC124900417:exon;ARID1A:five_prime_UTR	ARID1A:NC_000001.11:26696014-26782104:+	ARID1A(ARID1A)	331;GO:0000003,biological_process reproduction;GO:0000122,biological_process negative regulation of transcription by RNA polymerase II;GO:0000228,cellular_component nuclear chromosome;GO:0000785,cellular_component chromatin;GO:0000790,cellular_component nuclear chromatin;GO:0000981,molecular_function DNA-binding transcription factor activity, RNA polymerase II-specific;GO:0001568,biological_proce…	ARID1; AT-rich interactive domain-containing protein 1; K11653	AT-rich interactive domain-containing protein 1A isoform a [Homo sapiens]; AT-rich interactive domain-containing protein 1A isoform b [Homo sapiens]
NC_000001.11	26696249	26696472	-18.1473	1.61e-15	0.0000	0.2746	13	ARID1A:exon;LOC124900417:exon;ARID1A:five_prime_UTR	LOC124900417:NC_000001.11:26691907-26696405:-	LOC124900417(LOC124900417)	NA	NA	translation initiation factor IF-2-like [Homo sapiens]
NC_000002.12	219418468	219418822	-11.8860	2.45e-21	0.0169	0.2940	55	DES:exon	DES:NC_000002.12:219418376-219426734:+	DES(DES)	97;GO:0003008,biological_process system process;GO:0003012,biological_process muscle system process;GO:0003674,molecular_function molecular_function;GO:0005198,molecular_function structural molecule activity;GO:0005200,molecular_function structural constituent of cytoskeleton;GO:0005488,molecular_function binding;GO:0005515,molecular_function protein binding;GO:0005575,cellular_component cellular…	DES; desmin; K07610; NEF3, NF-M; neurofilament medium polypeptide (neurofilament 3); K04573; VIM; vimentin; K07606	desmin isoform 1 [Homo sapiens]; desmin isoform 2 [Homo sapiens]; desmin isoform 3 [Homo sapiens]; desmin isoform 4 [Homo sapiens]; desmin isoform 5 [Homo sapiens]; desmin isoform 6 [Homo sapiens]; desmin isoform 7 [Homo sapiens]
NC_000003.12	8676669	8676777	-16510468953760176.0000	0.00e+00	0.0000	0.2000	22	SSUH2:intron	SSUH2:NC_000003.12:8619385-8681927:-	SSUH2(SSUH2)	21;GO:0005575,cellular_component cellular_component;GO:0005622,cellular_component intracellular;GO:0005623,cellular_component cell;GO:0005634,cellular_component nucleus;GO:0005737,cellular_component cytoplasm;GO:0007275,biological_process multicellular organism development;GO:0008150,biological_process biological_process;GO:0009653,biological_process anatomical structure morphogenesis;GO:0009887,…	NA	protein SSUH2 homolog isoform 1 [Homo sapiens]; protein SSUH2 homolog isoform 2 [Homo sapiens]; protein SSUH2 homolog isoform X10 [Homo sapiens]; protein SSUH2 homolog isoform X11 [Homo sapiens]; protein SSUH2 homolog isoform X12 [Homo sapiens]; protein SSUH2 homolog isoform X1 [Homo sapiens]; protein SSUH2 homolog isoform X2 [Homo sapiens]; protein SSUH2 homolog isoform X3 [Homo sapiens]; protei…
NC_000003.12	47163858	47163867	-54.7053	1.38e-11	0.1320	0.4000	5	SETD2:intron;KIF9-AS1:Promoter	KIF9-AS1:NC_000003.12:47164369-47244116:+	KIF9-AS1(KIF9-AS1)	NA	NA	NA
NC_000003.12	47163858	47163867	-54.7053	1.38e-11	0.1320	0.4000	5	SETD2:intron;KIF9-AS1:Promoter	SETD2:NC_000003.12:47016435-47164840:-	SETD2(SETD2)	343;GO:0000003,biological_process reproduction;GO:0000018,biological_process regulation of DNA recombination;GO:0000122,biological_process negative regulation of transcription by RNA polymerase II;GO:0000226,biological_process microtubule cytoskeleton organization;GO:0000278,biological_process mitotic cell cycle;GO:0001501,biological_process skeletal system development;GO:0001525,biological_proce…	SETD2; [histone H3]-dimethyl-L-lysine36 N-methyltransferase [EC:2.1.1.358]; K11423	histone-lysine N-methyltransferase SETD2 isoform 1 [Homo sapiens]; histone-lysine N-methyltransferase SETD2 isoform 2 [Homo sapiens]; histone-lysine N-methyltransferase SETD2 isoform X1 [Homo sapiens]; histone-lysine N-methyltransferase SETD2 isoform X2 [Homo sapiens]; histone-lysine N-methyltransferase SETD2 isoform X3 [Homo sapiens]; histone-lysine N-methyltransferase SETD2 isoform X4 [Homo sap…
NC_000003.12	179148554	179149042	-9.7970	2.76e-16	0.1143	0.3190	51	PIK3CA-DT:Promoter;PIK3CA:intron	PIK3CA-DT:NC_000003.12:179101370-179147973:-	PIK3CA-DT(PIK3CA-DT)	NA	NA	NA
NC_000003.12	179148554	179149042	-9.7970	2.76e-16	0.1143	0.3190	51	PIK3CA-DT:Promoter;PIK3CA:intron	PIK3CA:NC_000003.12:179148125-179240093:+	PIK3CA(PIK3CA)	436;GO:0000003,biological_process reproduction;GO:0000902,biological_process cell morphogenesis;GO:0000904,biological_process cell morphogenesis involved in differentiation;GO:0001101,biological_process response to acid chemical;GO:0001667,biological_process ameboidal-type cell migration;GO:0001678,biological_process cellular glucose homeostasis;GO:0001775,biological_process cell activation;GO:00…	PIK3CA_B_D; phosphatidylinositol-4,5-bisphosphate 3-kinase catalytic subunit alpha/beta/delta [EC:2.7.1.153]; K00922	phosphatidylinositol 4,5-bisphosphate 3-kinase catalytic subunit alpha isoform [Homo sapiens]; phosphatidylinositol 4,5-bisphosphate 3-kinase catalytic subunit alpha isoform isoform X1 [Homo sapiens]
NC_000004.12	1799731	1800229	-5.4135	1.76e-06	0.0296	0.2577	26	FGFR3:intron	FGFR3:NC_000004.12:1793292-1808867:+	FGFR3(FGFR3)	811;GO:0000003,biological_process reproduction;GO:0000122,biological_process negative regulation of transcription by RNA polymerase II;GO:0000165,biological_process MAPK cascade;GO:0000323,cellular_component lytic vacuole;GO:0000902,biological_process cell morphogenesis;GO:0000904,biological_process cell morphogenesis involved in differentiation;GO:0001501,biological_process skeletal system devel…	FGFR1, CD331; fibroblast growth factor receptor 1 [EC:2.7.10.1]; K04362; FGFR2, CD332; fibroblast growth factor receptor 2 [EC:2.7.10.1]; K05093; FGFR3, CD333; fibroblast growth factor receptor 3 [EC:2.7.10.1]; K05094; FGFR4, CD334; fibroblast growth factor receptor 4 [EC:2.7.10.1]; K05095	fibroblast growth factor receptor 3 isoform 1 precursor [Homo sapiens]; fibroblast growth factor receptor 3 isoform 2 precursor [Homo sapiens]; fibroblast growth factor receptor 3 isoform 3 precursor [Homo sapiens]; fibroblast growth factor receptor 3 isoform 4 precursor [Homo sapiens]; fibroblast growth factor receptor 3 isoform 5 precursor [Homo sapiens]; fibroblast growth factor receptor 3 iso…
NC_000006.12	145131	145221	-27.0000	1.78e-31	0.0000	0.2077	26	SEPTIN14P6:intron	CICP18:NC_000006.12:142229-145994:+	CICP18(CICP18)	NA	NA	NA
NC_000006.12	145131	145221	-27.0000	1.78e-31	0.0000	0.2077	26	SEPTIN14P6:intron	SEPTIN14P6:NC_000006.12:140263-148159:-	SEPTIN14P6(SEPTIN14P6)	NA	NA	NA
NC_000006.12	31355545	31355686	-13.3381	1.08e-16	0.0273	0.3691	22	MIR6891:Promoter;HLA-B:intron	HLA-B:NC_000006.12:31353874-31357179:-	HLA-B(HLA-B-6)	NA	NA	NA
NC_000006.12	31355545	31355686	-13.3381	1.08e-16	0.0273	0.3691	22	MIR6891:Promoter;HLA-B:intron	MIR6891:NC_000006.12:31355223-31355316:-	MIR6891(MIR6891-4)	NA	NA	NA
NC_000006.12	32581651	32581661	-6.5612	1.76e-04	0.0000	0.2120	5	HLA-DRB1:exon	HLA-DRB1:NC_000006.12:32578774-32589848:-	HLA-DRB1(HLA-DRB1-6)	366;GO:0000139,cellular_component Golgi membrane;GO:0000323,cellular_component lytic vacuole;GO:0001817,biological_process regulation of cytokine production;GO:0001818,biological_process negative regulation of cytokine production;GO:0001932,biological_process regulation of protein phosphorylation;GO:0001934,biological_process positive regulation of protein phosphorylation;GO:0002250,biological_pr…	MHC2; MHC class II antigen; K06752	major histocompatibility complex, class II, DR beta 1 precursor precursor [Homo sapiens]
NC_000006.12	43771163	43771473	-21.8110	2.90e-44	0.0135	0.2848	63	POLR1C:intron;VEGFA:intron	POLR1C:NC_000006.12:43517088-44461400:+	POLR1C(POLR1C)	90;GO:0000428,cellular_component DNA-directed RNA polymerase complex;GO:0003674,molecular_function molecular_function;GO:0003824,molecular_function catalytic activity;GO:0003899,molecular_function DNA-directed 5'-3' RNA polymerase activity;GO:0005575,cellular_component cellular_component;GO:0005622,cellular_component intracellular;GO:0005623,cellular_component cell;GO:0005634,cellular_component n…	RPC40, POLR1C; DNA-directed RNA polymerases I and III subunit RPAC1; K03027	DNA-directed RNA polymerases I and III subunit RPAC1 isoform 1 [Homo sapiens]; DNA-directed RNA polymerases I and III subunit RPAC1 isoform 2 [Homo sapiens]; DNA-directed RNA polymerases I and III subunit RPAC1 isoform 3 [Homo sapiens]; DNA-directed RNA polymerases I and III subunit RPAC1 isoform X1 [Homo sapiens]
NC_000006.12	43771163	43771473	-21.8110	2.90e-44	0.0135	0.2848	63	POLR1C:intron;VEGFA:intron	VEGFA:NC_000006.12:43770208-43786487:+	VEGFA(VEGFA)	813;GO:0000003,biological_process reproduction;GO:0000122,biological_process negative regulation of transcription by RNA polymerase II;GO:0000902,biological_process cell morphogenesis;GO:0000904,biological_process cell morphogenesis involved in differentiation;GO:0001101,biological_process response to acid chemical;GO:0001501,biological_process skeletal system development;GO:0001525,biological_pr…	VEGFA; vascular endothelial growth factor A; K05448	vascular endothelial growth factor A isoform a [Homo sapiens]; vascular endothelial growth factor A isoform b [Homo sapiens]; vascular endothelial growth factor A isoform c [Homo sapiens]; vascular endothelial growth factor A isoform d [Homo sapiens]; vascular endothelial growth factor A isoform e [Homo sapiens]; vascular endothelial growth factor A isoform f [Homo sapiens]; vascular endothelial …
NC_000006.12	110179576	110179614	-inf	0.00e+00	0.0000	0.2000	5	CDC40:Promoter;WASF1:five_prime_UTR;WASF1:exon	CDC40:NC_000006.12:110180426-110232232:+	CDC40(CDC40)	89;GO:0000375,biological_process RNA splicing, via transesterification reactions;GO:0000377,biological_process RNA splicing, via transesterification reactions with bulged adenosine as nucleophile;GO:0000398,biological_process mRNA splicing, via spliceosome;GO:0003674,molecular_function molecular_function;GO:0003676,molecular_function nucleic acid binding;GO:0003723,molecular_function RNA binding;…	CDC40, PRP17; pre-mRNA-processing factor 17; K12816	pre-mRNA-processing factor 17 [Homo sapiens]; pre-mRNA-processing factor 17 isoform X1 [Homo sapiens]
NC_000006.12	110179576	110179614	-inf	0.00e+00	0.0000	0.2000	5	CDC40:Promoter;WASF1:five_prime_UTR;WASF1:exon	WASF1:NC_000006.12:110099818-110179670:-	WASF1(WASF1)	318;GO:0000003,biological_process reproduction;GO:0000768,biological_process syncytium formation by plasma membrane fusion;GO:0000902,biological_process cell morphogenesis;GO:0000904,biological_process cell morphogenesis involved in differentiation;GO:0001654,biological_process eye development;GO:0001745,biological_process compound eye morphogenesis;GO:0001764,biological_process neuron migration;…	WASF1; WAS protein family, member 1; K05753; WASF2; WAS protein family, member 2; K05748; WASF3; WAS protein family, member 3; K06083	wiskott-Aldrich syndrome protein family member 1 [Homo sapiens]
NC_000007.14	48912553	48912601	-8.5748	2.64e-05	0.0000	0.2040	5	intergenic	NA	NA	NA	NA	NA
NC_000007.14	142529423	142529635	-14.5386	2.96e-22	0.0085	0.2179	34	intergenic	TRB:NC_000007.14:142299010-142813287:+	TRB(TRB-2)	NA	NA	NA
NC_000007.14	142529423	142529635	-14.5386	2.96e-22	0.0085	0.2179	34	intergenic	TRBV7-9:NC_000007.14:142529289-142529762:+	TRBV7-9(TRBV7-9-2)	NA	NA	NA
NC_000007.14	142840925	142840960	-inf	0.00e+00	0.0000	0.2000	9	intergenic	NA	NA	NA	NA	NA
NC_000008.11	12130932	12130982	-13480741450258552.0000	0.00e+00	0.0000	0.2000	15	FAM66D:intron;LOC392196:Promoter	FAM66D:NC_000008.11:12115781-12151189:+	FAM66D(FAM66D-2)	NA	NA	NA
NC_000008.11	12130932	12130982	-13480741450258552.0000	0.00e+00	0.0000	0.2000	15	FAM66D:intron;LOC392196:Promoter	LOC392196:NC_000008.11:12127857-12129297:-	LOC392196(LOC392196)	NA	NA	NA
NC_000008.11	13021551	13021589	-7.0000	3.72e-05	0.0000	0.2333	6	LOC124901889:intron;TRMT9B:exon	LOC124901889:NC_000008.11:12985242-13036996:-	LOC124901889(LOC124901889-2)	NA	NA	NA
NC_000008.11	13021551	13021589	-7.0000	3.72e-05	0.0000	0.2333	6	LOC124901889:intron;TRMT9B:exon	TRMT9B:NC_000008.11:12945672-13029777:+	TRMT9B(TRMT9B-2)	NA	NA	NA
NC_000008.11	44952488	44952712	-6.0607	7.18e-07	0.0322	0.2617	18	intergenic	NA	NA	NA	NA	NA
NC_000008.11	45758983	45759027	-inf	0.00e+00	0.0000	0.2000	5	intergenic	NA	NA	NA	NA	NA
NC_000008.11	143924619	143925088	-4.0788	1.98e-04	0.0405	0.3064	22	PLEC:exon	PLEC:NC_000008.11:143915152-143976745:-	PLEC(PLEC)	481;GO:0000003,biological_process reproduction;GO:0000226,biological_process microtubule cytoskeleton organization;GO:0000235,cellular_component astral microtubule;GO:0000902,biological_process cell morphogenesis;GO:0000904,biological_process cell morphogenesis involved in differentiation;GO:0001558,biological_process regulation of cell growth;GO:0001578,biological_process microtubule bundle form…	NA	plectin isoform 1a [Homo sapiens]; plectin isoform 1b [Homo sapiens]; plectin isoform 1c [Homo sapiens]; plectin isoform 1d [Homo sapiens]; plectin isoform 1e [Homo sapiens]; plectin isoform 1f [Homo sapiens]; plectin isoform 1g [Homo sapiens]; plectin isoform 1 [Homo sapiens]; plectin isoform X10 [Homo sapiens]; plectin isoform X11 [Homo sapiens]; plectin isoform X12 [Homo sapiens]; plectin isof…
NC_000009.12	65301473	65301526	-16112567856389042.0000	2.09e-158	0.0000	0.2000	6	intergenic	CBWD4P:NC_000009.12:65287279-65321282:-	CBWD4P(CBWD4P)	NA	NA	NA
NC_000009.12	67891775	67891816	-23898800271955728.0000	0.00e+00	0.0000	0.2000	12	ANKRD20A1:intron	ANKRD20A1:NC_000009.12:67858930-67902394:+	ANKRD20A1(ANKRD20A1)	46;GO:0003674,molecular_function molecular_function;GO:0003676,molecular_function nucleic acid binding;GO:0003677,molecular_function DNA binding;GO:0003700,molecular_function DNA-binding transcription factor activity;GO:0005488,molecular_function binding;GO:0005575,cellular_component cellular_component;GO:0005622,cellular_component intracellular;GO:0005623,cellular_component cell;GO:0005634,cellu…	NA	ankyrin repeat domain-containing protein 20A1 [Homo sapiens]
NC_000009.12	88114161	88114265	-19064647389800792.0000	0.00e+00	0.0000	0.2000	29	LOC124902203:intron;LOC124902202:Promoter	LOC124902202:NC_000009.12:88106484-88113464:-	LOC124902202(LOC124902202)	NA	NA	NA
NC_000009.12	88114161	88114265	-19064647389800792.0000	0.00e+00	0.0000	0.2000	29	LOC124902203:intron;LOC124902202:Promoter	LOC124902203:NC_000009.12:88113700-88121726:+	LOC124902203(LOC124902203)	NA	NA	NA
NC_000009.12	89253836	89254328	-17.3716	5.14e-40	0.0213	0.2785	89	intergenic	NA	NA	NA	NA	NA
NC_000010.11	41258756	41258857	-9.3431	2.95e-06	0.0000	0.2167	6	intergenic	NA	NA	NA	NA	NA
NC_000010.11	87432375	87432439	-inf	0.00e+00	0.0000	0.2000	8	intergenic	LOC112268063:NC_000010.11:87430123-87492429:+	LOC112268063(LOC112268063)	NA	NA	NA
NC_000011.10	51968678	51968758	-13480741450258552.0000	0.00e+00	0.0000	0.2000	15	intergenic	NA	NA	NA	NA	NA
NC_000013.11	77326816	77326912	-inf	0.00e+00	0.0000	0.2000	8	MYCBP2:five_prime_UTR;MYCBP2:exon;LOC107984564:Promoter	LOC107984564:NC_000013.11:77327044-77328198:+	LOC107984564(LOC107984564)	NA	NA	NA
NC_000013.11	77326816	77326912	-inf	0.00e+00	0.0000	0.2000	8	MYCBP2:five_prime_UTR;MYCBP2:exon;LOC107984564:Promoter	MYCBP2:NC_000013.11:77044656-77327094:-	MYCBP2(MYCBP2)	381;GO:0000003,biological_process reproduction;GO:0000902,biological_process cell morphogenesis;GO:0000904,biological_process cell morphogenesis involved in differentiation;GO:0001558,biological_process regulation of cell growth;GO:0001932,biological_process regulation of protein phosphorylation;GO:0001933,biological_process negative regulation of protein phosphorylation;GO:0003008,biological_pro…	NA	E3 ubiquitin-protein ligase MYCBP2 [Homo sapiens]; E3 ubiquitin-protein ligase MYCBP2 isoform X10 [Homo sapiens]; E3 ubiquitin-protein ligase MYCBP2 isoform X11 [Homo sapiens]; E3 ubiquitin-protein ligase MYCBP2 isoform X12 [Homo sapiens]; E3 ubiquitin-protein ligase MYCBP2 isoform X13 [Homo sapiens]; E3 ubiquitin-protein ligase MYCBP2 isoform X14 [Homo sapiens]; E3 ubiquitin-protein ligase MYCBP…
NC_000015.10	29796329	29796393	-6.3640	9.39e-06	0.0222	0.2222	9	TJP1:intron	TJP1:NC_000015.10:29699366-29969049:-	TJP1(TJP1-3)	308;GO:0000165,biological_process MAPK cascade;GO:0001654,biological_process eye development;GO:0001700,biological_process embryonic development via the syncytial blastoderm;GO:0001701,biological_process in utero embryonic development;GO:0001708,biological_process cell fate specification;GO:0001745,biological_process compound eye morphogenesis;GO:0001763,biological_process morphogenesis of a bran…	TJP1, ZO1; tight junction protein 1; K05701; TJP2, ZO2; tight junction protein 2; K06098	tight junction protein ZO-1 isoform X10 [Homo sapiens]; tight junction protein ZO-1 isoform X11 [Homo sapiens]; tight junction protein ZO-1 isoform X12 [Homo sapiens]; tight junction protein ZO-1 isoform X13 [Homo sapiens]; tight junction protein ZO-1 isoform X14 [Homo sapiens]; tight junction protein ZO-1 isoform X15 [Homo sapiens]; tight junction protein ZO-1 isoform X16 [Homo sapiens]; tight j…
NC_000015.10	34358757	34358828	-16.0000	1.29e-15	0.0000	0.2133	15	LPCAT4:exon;LPCAT4:three_prime_UTR	LPCAT4:NC_000015.10:34358632-34367196:-	LPCAT4(LPCAT4-2)	68;GO:0003674,molecular_function molecular_function;GO:0003824,molecular_function catalytic activity;GO:0003841,molecular_function 1-acylglycerol-3-phosphate O-acyltransferase activity;GO:0005575,cellular_component cellular_component;GO:0005622,cellular_component intracellular;GO:0005623,cellular_component cell;GO:0005737,cellular_component cytoplasm;GO:0005783,cellular_component endoplasmic reti…	LPCAT4, AGPAT7; lysophospholipid acyltransferase [EC:2.3.1.23 2.3.1.-]; K13512	lysophospholipid acyltransferase LPCAT4 isoform X1 [Homo sapiens]; lysophospholipid acyltransferase LPCAT4 isoform X2 [Homo sapiens]
NC_000016.10	553496	553553	-11.0000	2.02e-09	0.0000	0.2200	10	CAPN15:three_prime_UTR;CAPN15:exon	CAPN15:NC_000016.10:527711-554636:+	CAPN15(CAPN15-2)	51;GO:0003674,molecular_function molecular_function;GO:0003700,molecular_function DNA-binding transcription factor activity;GO:0003824,molecular_function catalytic activity;GO:0004175,molecular_function endopeptidase activity;GO:0004197,molecular_function cysteine-type endopeptidase activity;GO:0004198,molecular_function calcium-dependent cysteine-type endopeptidase activity;GO:0005575,cellular_c…	NA	calpain-15 [Homo sapiens]; calpain-15 isoform X1 [Homo sapiens]; calpain-15 isoform X2 [Homo sapiens]; calpain-15 isoform X3 [Homo sapiens]; calpain-15 isoform X4 [Homo sapiens]; calpain-15 isoform X5 [Homo sapiens]; calpain-15 isoform X6 [Homo sapiens]; calpain-15 isoform X7 [Homo sapiens]
NC_000016.10	18926044	18926078	-inf	0.00e+00	0.0000	0.2000	10	SMG1-DT:Promoter;SMG1:exon;SMG1:five_prime_UTR	SMG1-DT:NC_000016.10:18926186-18937216:+	SMG1-DT(SMG1-DT)	NA	NA	NA
NC_000016.10	18926044	18926078	-inf	0.00e+00	0.0000	0.2000	10	SMG1-DT:Promoter;SMG1:exon;SMG1:five_prime_UTR	SMG1:NC_000016.10:18804859-18926408:-	SMG1(SMG1)	199;GO:0000003,biological_process reproduction;GO:0000184,biological_process nuclear-transcribed mRNA catabolic process, nonsense-mediated decay;GO:0000956,biological_process nuclear-transcribed mRNA catabolic process;GO:0003006,biological_process developmental process involved in reproduction;GO:0003674,molecular_function molecular_function;GO:0003676,molecular_function nucleic acid binding;GO:0…	SMG1; serine/threonine-protein kinase SMG1 [EC:2.7.11.1]; K08873	serine/threonine-protein kinase SMG1 [Homo sapiens]; serine/threonine-protein kinase SMG1 isoform X1 [Homo sapiens]; serine/threonine-protein kinase SMG1 isoform X2 [Homo sapiens]; serine/threonine-protein kinase SMG1 isoform X3 [Homo sapiens]; serine/threonine-protein kinase SMG1 isoform X4 [Homo sapiens]; serine/threonine-protein kinase SMG1 isoform X5 [Homo sapiens]; serine/threonine-protein k…
NC_000016.10	89462315	89462743	-11.4595	1.50e-18	0.0278	0.2561	41	ANKRD11:intron	ANKRD11:NC_000016.10:89267629-89490561:-	ANKRD11(ANKRD11)	76;GO:0001501,biological_process skeletal system development;GO:0001701,biological_process in utero embryonic development;GO:0001894,biological_process tissue homeostasis;GO:0003674,molecular_function molecular_function;GO:0003779,molecular_function actin binding;GO:0005488,molecular_function binding;GO:0005515,molecular_function protein binding;GO:0005575,cellular_component cellular_component;GO…	NA	ankyrin repeat domain-containing protein 11 [Homo sapiens]; ankyrin repeat domain-containing protein 11 isoform X1 [Homo sapiens]; ankyrin repeat domain-containing protein 11 isoform X2 [Homo sapiens]; ankyrin repeat domain-containing protein 11 isoform X3 [Homo sapiens]; ankyrin repeat domain-containing protein 11 isoform X4 [Homo sapiens]
NC_000017.11	26170007	26170104	-24961482788972688.0000	0.00e+00	0.0000	0.2000	13	intergenic	NA	NA	NA	NA	NA
NC_000017.11	26442909	26442964	-12.0000	1.36e-10	0.0000	0.2182	11	intergenic	NA	NA	NA	NA	NA
NC_000017.11	42423091	42423103	-4.6859	8.60e-04	0.0283	0.2333	6	CAVIN1:exon;CAVIN1:five_prime_UTR;LOC102725238:Promoter	CAVIN1:NC_000017.11:42402448-42423256:-	CAVIN1(CAVIN1)	95;GO:0003674,molecular_function molecular_function;GO:0003676,molecular_function nucleic acid binding;GO:0003723,molecular_function RNA binding;GO:0005488,molecular_function binding;GO:0005515,molecular_function protein binding;GO:0005575,cellular_component cellular_component;GO:0005622,cellular_component intracellular;GO:0005623,cellular_component cell;GO:0005634,cellular_component nucleus;GO:0…	NA	caveolae-associated protein 1 [Homo sapiens]; caveolae-associated protein 1 isoform X1 [Homo sapiens]
NC_000017.11	42423091	42423103	-4.6859	8.60e-04	0.0283	0.2333	6	CAVIN1:exon;CAVIN1:five_prime_UTR;LOC102725238:Promoter	LOC102725238:NC_000017.11:42423186-42450257:+	LOC102725238(LOC102725238)	NA	NA	NA
NC_000017.11	68511955	68512618	-6.3567	1.22e-07	0.0200	0.2323	22	PRKAR1A:intron	PRKAR1A:NC_000017.11:68413622-68551316:+	PRKAR1A(PRKAR1A)	408;GO:0000003,biological_process reproduction;GO:0000166,molecular_function nucleotide binding;GO:0000226,biological_process microtubule cytoskeleton organization;GO:0000280,biological_process nuclear division;GO:0001704,biological_process formation of primary germ layer;GO:0001707,biological_process mesoderm formation;GO:0001932,biological_process regulation of protein phosphorylation;GO:000193…	PRKAR; cAMP-dependent protein kinase regulator; K04739	cAMP-dependent protein kinase type I-alpha regulatory subunit isoform a [Homo sapiens]; cAMP-dependent protein kinase type I-alpha regulatory subunit isoform b [Homo sapiens]; cAMP-dependent protein kinase type I-alpha regulatory subunit isoform X1 [Homo sapiens]
NC_000017.11	81891401	81891653	-10.9143	4.20e-14	0.0000	0.2535	23	ANAPC11:intron;ALYREF:exon	ALYREF:NC_000017.11:81887834-81891587:-	ALYREF(ALYREF)	150;GO:0000018,biological_process regulation of DNA recombination;GO:0000346,cellular_component transcription export complex;GO:0000375,biological_process RNA splicing, via transesterification reactions;GO:0000377,biological_process RNA splicing, via transesterification reactions with bulged adenosine as nucleophile;GO:0000398,biological_process mRNA splicing, via spliceosome;GO:0003674,molecular…	THOC4, ALY; THO complex subunit 4; K12881	THO complex subunit 4 [Homo sapiens]
NC_000017.11	81891401	81891653	-10.9143	4.20e-14	0.0000	0.2535	23	ANAPC11:intron;ALYREF:exon	ANAPC11:NC_000017.11:81890789-81900533:+	ANAPC11(ANAPC11)	155;GO:0000003,biological_process reproduction;GO:0000151,cellular_component ubiquitin ligase complex;GO:0000152,cellular_component nuclear ubiquitin ligase complex;GO:0000209,biological_process protein polyubiquitination;GO:0000278,biological_process mitotic cell cycle;GO:0000280,biological_process nuclear division;GO:0003674,molecular_function molecular_function;GO:0003824,molecular_function ca…	APC11; anaphase-promoting complex subunit 11; K03358	anaphase-promoting complex subunit 11 isoform 1 [Homo sapiens]; anaphase-promoting complex subunit 11 isoform 2 [Homo sapiens]; anaphase-promoting complex subunit 11 isoform 4 [Homo sapiens]
NC_000019.10	860861	861044	-5.7480	6.35e-06	0.0777	0.4554	13	CFD:exon	CFD:NC_000019.10:859663-863641:+	CFD(CFD-2)	NA	NA	NA
NC_000019.10	10983725	10984711	-16.2434	3.44e-48	0.0761	0.2872	258	SMARCA4:exon	SMARCA4:NC_000019.10:10961029-11062273:+	SMARCA4(SMARCA4)	562;GO:0000003,biological_process reproduction;GO:0000122,biological_process negative regulation of transcription by RNA polymerase II;GO:0000228,cellular_component nuclear chromosome;GO:0000785,cellular_component chromatin;GO:0000790,cellular_component nuclear chromatin;GO:0000791,cellular_component euchromatin;GO:0000792,cellular_component heterochromatin;GO:0000902,biological_process cell morp…	SMARCA2_4; SWI/SNF-related matrix-associated actin-dependent regulator of chromatin subfamily A member 2/4 [EC:3.6.4.-]; K11647	transcription activator BRG1 isoform A [Homo sapiens]; transcription activator BRG1 isoform B [Homo sapiens]; transcription activator BRG1 isoform C [Homo sapiens]; transcription activator BRG1 isoform D [Homo sapiens]; transcription activator BRG1 isoform E [Homo sapiens]; transcription activator BRG1 isoform F [Homo sapiens]; transcription activator BRG1 isoform X1 [Homo sapiens]; transcription…
NC_000019.10	31465083	31465341	-4.8232	8.09e-05	0.0025	0.2700	12	intergenic	NA	NA	NA	NA	NA
NC_000019.10	41325427	41325807	-7.6085	1.12e-09	0.0100	0.2817	24	intergenic	NA	NA	NA	NA	NA
NC_000020.11	23637662	23637929	-21.7026	1.59e-29	0.0143	0.3643	30	CST3:exon	CST3:NC_000020.11:23626705-23637955:-	CST3(CST3)	309;GO:0000003,biological_process reproduction;GO:0000302,biological_process response to reactive oxygen species;GO:0000323,cellular_component lytic vacuole;GO:0001540,molecular_function amyloid-beta binding;GO:0001562,biological_process response to protozoan;GO:0001654,biological_process eye development;GO:0001666,biological_process response to hypoxia;GO:0001775,biological_process cell activati…	CST1; cystatin-SN; K13897; CST2; cystatin-SA; K13898; CST3; cystatin-C; K13899	cystatin-C precursor [Homo sapiens]
NC_000020.11	26974682	26974709	-inf	0.00e+00	0.0000	0.2000	5	intergenic	NA	NA	NA	NA	NA
NC_000020.11	33993948	33994169	-5.8057	7.68e-06	0.0308	0.2483	12	RALY:exon;RALY:five_prime_UTR;RALY-AS1:intron	RALY-AS1:NC_000020.11:33992487-33994367:-	RALY-AS1(RALY-AS1)	NA	NA	NA
NC_000020.11	33993948	33994169	-5.8057	7.68e-06	0.0308	0.2483	12	RALY:exon;RALY:five_prime_UTR;RALY-AS1:intron	RALY:NC_000020.11:33993910-34084884:+	RALY(RALY)	70;GO:0000375,biological_process RNA splicing, via transesterification reactions;GO:0000377,biological_process RNA splicing, via transesterification reactions with bulged adenosine as nucleophile;GO:0000398,biological_process mRNA splicing, via spliceosome;GO:0003674,molecular_function molecular_function;GO:0003676,molecular_function nucleic acid binding;GO:0003712,molecular_function transcriptio…	HNRNPC; heterogeneous nuclear ribonucleoprotein C1/C2; K12884	RNA-binding protein Raly isoform 1 [Homo sapiens]; RNA-binding protein Raly isoform 2 [Homo sapiens]; RNA-binding protein Raly isoform X1 [Homo sapiens]; RNA-binding protein Raly isoform X2 [Homo sapiens]
NC_000020.11	49619431	49619447	-23898800271955728.0000	0.00e+00	0.0000	0.2000	12	intergenic	NA	NA	NA	NA	NA
NC_000022.11	10602599	10602863	-15.8499	8.58e-29	0.0040	0.2322	50	intergenic	NA	NA	NA	NA	NA
NC_000022.11	19150330	19150337	-16112567856389042.0000	2.09e-158	0.0000	0.2000	6	GSC2:Promoter	GSC2:NC_000022.11:19146992-19150292:-	GSC2(GSC2)	43;GO:0000981,molecular_function DNA-binding transcription factor activity, RNA polymerase II-specific;GO:0003674,molecular_function molecular_function;GO:0003676,molecular_function nucleic acid binding;GO:0003677,molecular_function DNA binding;GO:0003700,molecular_function DNA-binding transcription factor activity;GO:0005488,molecular_function binding;GO:0005575,cellular_component cellular_compo…	NA	homeobox protein goosecoid-2 [Homo sapiens]
NC_000023.11	38220746	38220784	-9.1205	9.59e-07	0.0000	0.2014	7	SRPX:exon;LOC124905176:Promoter	LOC124905176:NC_000023.11:38220907-38223692:+	LOC124905176(LOC124905176)	NA	NA	NA
NC_000023.11	38220746	38220784	-9.1205	9.59e-07	0.0000	0.2014	7	SRPX:exon;LOC124905176:Promoter	SRPX:NC_000023.11:38149338-38220871:-	SRPX(SRPX)	79;GO:0001845,biological_process phagolysosome assembly;GO:0005575,cellular_component cellular_component;GO:0005622,cellular_component intracellular;GO:0005623,cellular_component cell;GO:0005737,cellular_component cytoplasm;GO:0005773,cellular_component vacuole;GO:0005776,cellular_component autophagosome;GO:0005783,cellular_component endoplasmic reticulum;GO:0006810,biological_process transport;G…	NA	sushi repeat-containing protein SRPX isoform 1 precursor [Homo sapiens]; sushi repeat-containing protein SRPX isoform 2 precursor [Homo sapiens]; sushi repeat-containing protein SRPX isoform 3 precursor [Homo sapiens]; sushi repeat-containing protein SRPX isoform 4 precursor [Homo sapiens]; sushi repeat-containing protein SRPX isoform X1 [Homo sapiens]; sushi repeat-containing protein SRPX isofor…
NC_000023.11	47176414	47176616	-18.8466	1.06e-28	0.0000	0.2280	35	RBM10:exon	RBM10:NC_000023.11:47145220-47186813:+	RBM10(RBM10)	147;GO:0000122,biological_process negative regulation of transcription by RNA polymerase II;GO:0000245,biological_process spliceosomal complex assembly;GO:0000375,biological_process RNA splicing, via transesterification reactions;GO:0000377,biological_process RNA splicing, via transesterification reactions with bulged adenosine as nucleophile;GO:0000381,biological_process regulation of alternativ…	NA	RNA-binding protein 10 isoform 1 [Homo sapiens]; RNA-binding protein 10 isoform 2 [Homo sapiens]; RNA-binding protein 10 isoform 3 [Homo sapiens]; RNA-binding protein 10 isoform 4 [Homo sapiens]; RNA-binding protein 10 isoform 5 [Homo sapiens]; RNA-binding protein 10 isoform X1 [Homo sapiens]; RNA-binding protein 10 isoform X2 [Homo sapiens]; RNA-binding protein 10 isoform X3 [Homo sapiens]; RNA-…
NC_000023.11	92855769	92855795	-inf	0.00e+00	0.0000	0.2000	9	intergenic	NA	NA	NA	NA	NA
NC_000023.11	119468465	119468740	-16.0873	2.69e-16	0.0000	0.2188	16	SLC25A5-AS1:exon;SLC25A5:exon	SLC25A5-AS1:NC_000023.11:119466032-119469120:-	SLC25A5-AS1(SLC25A5-AS1)	NA	NA	NA
NC_000023.11	119468465	119468740	-16.0873	2.69e-16	0.0000	0.2188	16	SLC25A5-AS1:exon;SLC25A5:exon	SLC25A5:NC_000023.11:119468443-119471396:+	SLC25A5(SLC25A5)	166;GO:0000295,molecular_function adenine nucleotide transmembrane transporter activity;GO:0002791,biological_process regulation of peptide secretion;GO:0003674,molecular_function molecular_function;GO:0005215,molecular_function transporter activity;GO:0005345,molecular_function purine nucleobase transmembrane transporter activity;GO:0005346,molecular_function purine ribonucleotide transmembrane …	SLC25A4S, ANT; solute carrier family 25 (mitochondrial adenine nucleotide translocator), member 4/5/6/31; K05863	ADP/ATP translocase 2 [Homo sapiens]
NW_016107298.1	584709	584868	-19.2078	2.04e-22	0.0055	0.2091	22	SQSTM1-2:intron	SQSTM1-2:NW_016107298.1:571961-603638:+	SQSTM1-2	299;GO:0000122,biological_process negative regulation of transcription by RNA polymerase II;GO:0000323,cellular_component lytic vacuole;GO:0000407,cellular_component phagophore assembly site;GO:0000422,biological_process autophagy of mitochondrion;GO:0000423,biological_process mitophagy;GO:0000932,cellular_component P-body;GO:0001932,biological_process regulation of protein phosphorylation;GO:000…	SQSTM1; sequestosome 1; K14381	sequestosome-1 isoform 1 [Homo sapiens]; sequestosome-1 isoform 2 [Homo sapiens]
NW_018654717.1	770416	770485	-11.5319	3.79e-12	0.0060	0.2267	15	SPAG11A-2:intron	SPAG11A-2:NW_018654717.1:755805-771611:+	SPAG11A-2	33;GO:0000003,biological_process reproduction;GO:0001906,biological_process cell killing;GO:0002376,biological_process immune system process;GO:0005575,cellular_component cellular_component;GO:0005576,cellular_component extracellular region;GO:0006955,biological_process immune response;GO:0006959,biological_process humoral immune response;GO:0007276,biological_process gamete generation;GO:0007283…	NA	sperm-associated antigen 11A isoform 1 precursor [Homo sapiens]; sperm-associated antigen 11A isoform 2 precursor [Homo sapiens]; sperm-associated antigen 11A isoform 3 precursor [Homo sapiens]
NW_018654717.1	1353260	1353412	-15.0702	1.55e-15	0.0000	0.2075	16	DEFB134-2:intron	DEFB134-2:NW_018654717.1:1347264-1354844:+	DEFB134-2	19;GO:0002376,biological_process immune system process;GO:0005575,cellular_component cellular_component;GO:0005623,cellular_component cell;GO:0006950,biological_process response to stress;GO:0006952,biological_process defense response;GO:0006955,biological_process immune response;GO:0008150,biological_process biological_process;GO:0009605,biological_process response to external stimulus;GO:000960…	NA	beta-defensin 134 precursor [Homo sapiens]
NW_018654717.1	5859589	5859797	-14.9417	2.06e-18	0.0045	0.2645	22	LOC729732-2:intron	LOC729732-2:NW_018654717.1:5732452-5861307:-	LOC729732-2	NA	NA	NA
NW_013171807.1	79906	80031	-6.7728	1.18e-07	0.0124	0.2412	17	PTEN-2:five_prime_UTR;KLLN-2:Promoter;PTEN-2:exon	KLLN-2:NW_013171807.1:74980-79357:-	KLLN-2	35;GO:0005575,cellular_component cellular_component;GO:0005622,cellular_component intracellular;GO:0005623,cellular_component cell;GO:0005634,cellular_component nucleus;GO:0005730,cellular_component nucleolus;GO:0006915,biological_process apoptotic process;GO:0007049,biological_process cell cycle;GO:0007050,biological_process cell cycle arrest;GO:0008150,biological_process biological_process;GO:0…	NA	killin [Homo sapiens]
NW_013171807.1	79906	80031	-6.7728	1.18e-07	0.0124	0.2412	17	PTEN-2:five_prime_UTR;KLLN-2:Promoter;PTEN-2:exon	PTEN-2:NW_013171807.1:79448-187719:+	PTEN-2	886;GO:0000003,biological_process reproduction;GO:0000079,biological_process regulation of cyclin-dependent protein serine/threonine kinase activity;GO:0000902,biological_process cell morphogenesis;GO:0000904,biological_process cell morphogenesis involved in differentiation;GO:0001525,biological_process angiogenesis;GO:0001558,biological_process regulation of cell growth;GO:0001568,biological_pro…	PTEN; phosphatidylinositol-3,4,5-trisphosphate 3-phosphatase and dual-specificity protein phosphatase PTEN [EC:3.1.3.16 3.1.3.48 3.1.3.67]; K01110	phosphatidylinositol 3,4,5-trisphosphate 3-phosphatase and dual-specificity protein phosphatase PTEN isoform 3 [Homo sapiens]; phosphatidylinositol 3,4,5-trisphosphate 3-phosphatase and dual-specificity protein phosphatase PTEN isoform PTEN [Homo sapiens]; phosphatidylinositol 3,4,5-trisphosphate 3-phosphatase and dual-specificity protein phosphatase PTEN isoform PTEN-L [Homo sapiens]
NW_021160018.1	154009	154044	-inf	0.00e+00	0.0000	0.2000	5	LOC389831-2:intron	LOC389831-2:NW_021160018.1:147386-191168:-	LOC389831-2	NA	NA	uncharacterized protein LOC389831 isoform 1 [Homo sapiens]; uncharacterized protein LOC389831 isoform 2 [Homo sapiens]
NT_187592.1	121835	121869	-16112567856389042.0000	2.09e-158	0.0000	0.2000	6	LINC01043-2:intron	LINC01043-2:NT_187592.1:114539-122742:+	LINC01043-2	NA	NA	NA
NT_187604.1	229412	229453	-17650433748553876.0000	7.37e-190	0.0000	0.2000	7	HERC2P2-3:intron;LOC100419579-3:exon	HERC2P2-3:NT_187604.1:138447-235204:+	HERC2P2-3	NA	NA	NA
NT_187604.1	229412	229453	-17650433748553876.0000	7.37e-190	0.0000	0.2000	7	HERC2P2-3:intron;LOC100419579-3:exon	LOC100419579-3:NT_187604.1:229327-232178:-	LOC100419579-3	NA	NA	NA
NT_187613.1	243008	243043	-9.3431	2.95e-06	0.0000	0.2167	6	intergenic	NA	NA	NA	NA	NA
NW_003871091.1	275650	275668	-inf	0.00e+00	0.0000	0.2000	5	KRTAP4-12-3:Promoter	KRTAP4-12-3:NW_003871091.1:272826-273918:-	KRTAP4-12-3	NA	NA	keratin-associated protein 4-12 [Homo sapiens]
NT_187663.1	686189	686410	-15.6974	9.86e-29	0.0098	0.2598	51	MAPT-3:intron	MAPT-3:NT_187663.1:596684-730446:+	MAPT-3	538;GO:0000003,biological_process reproduction;GO:0000226,biological_process microtubule cytoskeleton organization;GO:0000302,biological_process response to reactive oxygen species;GO:0000902,biological_process cell morphogenesis;GO:0000904,biological_process cell morphogenesis involved in differentiation;GO:0001558,biological_process regulation of cell growth;GO:0001764,biological_process neuron…	MAPT, TAU; microtubule-associated protein tau; K04380	microtubule-associated protein tau isoform 10 [Homo sapiens]; microtubule-associated protein tau isoform 11 [Homo sapiens]; microtubule-associated protein tau isoform 1 [Homo sapiens]; microtubule-associated protein tau isoform 2 [Homo sapiens]; microtubule-associated protein tau isoform 3 [Homo sapiens]; microtubule-associated protein tau isoform 4 [Homo sapiens]; microtubule-associated protein …
