# Supplementary material for: Alteration of chromatin states perturb the transcription regulation of gene during hydronephrosis
Source: Front Genet. 2025 Feb 17;16:1396073. doi: 10.3389/fgene.2025.1396073 (PMC11873066; doi:10.3389/fgene.2025.1396073)
Supplement: Supplementary file 7 [file Table7.xls]

Chr	Start	End	T-value	P-value	mC_XZ	mC_ZC	N_site	GeneFeature	GeneInside	Gene	GO	KEGG	NR
NC_000001.11	2964727	2964931	26.4357	1.40e-54	0.2170	0.0025	67	intergenic	NA	NA	NA	NA	NA
NC_000001.11	16155291	16156202	8.6843	3.97e-14	0.2893	0.0752	56	EPHA2-AS1:exon;EPHA2:intron	EPHA2-AS1:NC_000001.11:16155214-16185420:+	EPHA2-AS1(EPHA2-AS1)	NA	NA	NA
NC_000001.11	16155291	16156202	8.6843	3.97e-14	0.2893	0.0752	56	EPHA2-AS1:exon;EPHA2:intron	EPHA2:NC_000001.11:16124336-16156069:-	EPHA2(EPHA2)	311;GO:0000902,biological_process cell morphogenesis;GO:0000904,biological_process cell morphogenesis involved in differentiation;GO:0001501,biological_process skeletal system development;GO:0001503,biological_process ossification;GO:0001525,biological_process angiogenesis;GO:0001568,biological_process blood vessel development;GO:0001570,biological_process vasculogenesis;GO:0001649,biological_pro…	EPHA2, ECK; Eph receptor A2 [EC:2.7.10.1]; K05103	ephrin type-A receptor 2 isoform 1 precursor [Homo sapiens]; ephrin type-A receptor 2 isoform 2 [Homo sapiens]; ephrin type-A receptor 2 isoform X1 [Homo sapiens]; ephrin type-A receptor 2 isoform X2 [Homo sapiens]; ephrin type-A receptor 2 isoform X3 [Homo sapiens]; ephrin type-A receptor 2 isoform X4 [Homo sapiens]
NC_000002.12	217068661	217069583	12.1970	2.20e-23	0.2839	0.0099	67	IGFBP-AS1:intron	IGFBP-AS1:NC_000002.12:216711706-217250714:+	IGFBP-AS1(IGFBP-AS1)	NA	NA	NA
NC_000003.12	13683222	13684180	23.4584	7.01e-76	0.2223	0.0085	191	LINC00620:intron	LINC00620:NC_000003.12:13650720-13746635:+	LINC00620(LINC00620)	NA	NA	NA
NC_000003.12	93335236	93335267	26.6777	6.34e-16	0.2020	0.0000	10	intergenic	NA	NA	NA	NA	NA
NC_000003.12	126475534	126475599	8.5155	1.97e-06	0.2043	0.0000	7	ZXDC:exon	ZXDC:NC_000003.12:126437600-126475891:-	ZXDC(ZXDC)	44;GO:0000981,molecular_function DNA-binding transcription factor activity, RNA polymerase II-specific;GO:0003674,molecular_function molecular_function;GO:0003700,molecular_function DNA-binding transcription factor activity;GO:0005488,molecular_function binding;GO:0005515,molecular_function protein binding;GO:0006355,biological_process regulation of transcription, DNA-templated;GO:0006357,biologi…	NA	zinc finger protein ZXDC isoform 1 [Homo sapiens]; zinc finger protein ZXDC isoform 2 [Homo sapiens]; zinc finger protein ZXDC isoform X1 [Homo sapiens]; zinc finger protein ZXDC isoform X2 [Homo sapiens]; zinc finger protein ZXDC isoform X3 [Homo sapiens]; zinc finger protein ZXDC isoform X4 [Homo sapiens]
NC_000004.12	139555730	139556729	14.0256	1.18e-29	0.2358	0.0075	81	SETD7:Promoter	SETD7:NC_000004.12:139492973-139556219:-	SETD7(SETD7)	131;GO:0002039,molecular_function p53 binding;GO:0003007,biological_process heart morphogenesis;GO:0003674,molecular_function molecular_function;GO:0003682,molecular_function chromatin binding;GO:0003824,molecular_function catalytic activity;GO:0005488,molecular_function binding;GO:0005515,molecular_function protein binding;GO:0005575,cellular_component cellular_component;GO:0005622,cellular_comp…	SETD7; [histone H3]-lysine4 N-methyltransferase [EC:2.1.1.364]; K11431	histone-lysine N-methyltransferase SETD7 isoform 1 [Homo sapiens]; histone-lysine N-methyltransferase SETD7 isoform 2 [Homo sapiens]; histone-lysine N-methyltransferase SETD7 isoform 3 [Homo sapiens]; histone-lysine N-methyltransferase SETD7 isoform X1 [Homo sapiens]
NC_000004.12	183906569	183906578	inf	0.00e+00	0.2000	0.0000	5	STOX2:intron	STOX2:NC_000004.12:183798021-184023530:+	STOX2(STOX2)	29;GO:0000003,biological_process reproduction;GO:0001890,biological_process placenta development;GO:0001893,biological_process maternal placenta development;GO:0003006,biological_process developmental process involved in reproduction;GO:0007275,biological_process multicellular organism development;GO:0007565,biological_process female pregnancy;GO:0008150,biological_process biological_process;GO:0…	NA	storkhead-box protein 2 [Homo sapiens]; storkhead-box protein 2 isoform X1 [Homo sapiens]; storkhead-box protein 2 isoform X2 [Homo sapiens]; storkhead-box protein 2 isoform X3 [Homo sapiens]; storkhead-box protein 2 isoform X4 [Homo sapiens]; storkhead-box protein 2 isoform X5 [Homo sapiens]
NC_000005.10	1273119	1273133	17650433748553876.0000	7.37e-190	0.2000	0.0000	7	TERT:intron	TERT:NC_000005.10:1253166-1295068:-	TERT(TERT)	408;GO:0000049,molecular_function tRNA binding;GO:0000228,cellular_component nuclear chromosome;GO:0000333,cellular_component telomerase catalytic core complex;GO:0000723,biological_process telomere maintenance;GO:0000781,cellular_component chromosome, telomeric region;GO:0000782,cellular_component telomere cap complex;GO:0000783,cellular_component nuclear telomere cap complex;GO:0000784,cellular…	TERT, EST2; telomerase reverse transcriptase [EC:2.7.7.49]; K11126	telomerase reverse transcriptase isoform 1 [Homo sapiens]; telomerase reverse transcriptase isoform 2 [Homo sapiens]
NC_000005.10	47148343	47148648	16.4409	2.10e-20	0.2174	0.0048	23	intergenic	NA	NA	NA	NA	NA
NC_000007.14	26152695	26152720	inf	0.00e+00	0.2000	0.0000	11	NFE2L3:exon	NFE2L3:NC_000007.14:26152197-26187137:+	NFE2L3(NFE2L3)	117;GO:0000122,biological_process negative regulation of transcription by RNA polymerase II;GO:0000976,molecular_function transcription regulatory region sequence-specific DNA binding;GO:0000977,molecular_function RNA polymerase II regulatory region sequence-specific DNA binding;GO:0000978,molecular_function RNA polymerase II proximal promoter sequence-specific DNA binding;GO:0000981,molecular_fu…	NA	nuclear factor erythroid 2-related factor 3 [Homo sapiens]
NC_000007.14	144467152	144467276	7.1895	9.34e-05	0.2140	0.0000	5	TPK1:intron	TPK1:NC_000007.14:144451940-144836437:-	TPK1(TPK1-2)	53;GO:0003674,molecular_function molecular_function;GO:0003824,molecular_function catalytic activity;GO:0004788,molecular_function thiamine diphosphokinase activity;GO:0005575,cellular_component cellular_component;GO:0005622,cellular_component intracellular;GO:0005623,cellular_component cell;GO:0005737,cellular_component cytoplasm;GO:0005829,cellular_component cytosol;GO:0006725,biological_proces…	thiN, TPK1, THI80; thiamine pyrophosphokinase [EC:2.7.6.2]; K00949	thiamin pyrophosphokinase 1 isoform X10 [Homo sapiens]; thiamin pyrophosphokinase 1 isoform X11 [Homo sapiens]; thiamin pyrophosphokinase 1 isoform X12 [Homo sapiens]; thiamin pyrophosphokinase 1 isoform X13 [Homo sapiens]; thiamin pyrophosphokinase 1 isoform X1 [Homo sapiens]; thiamin pyrophosphokinase 1 isoform X2 [Homo sapiens]; thiamin pyrophosphokinase 1 isoform X3 [Homo sapiens]; thiamin py…
NC_000008.11	814874	814917	17650433748553876.0000	7.37e-190	0.2000	0.0000	7	DLGAP2:intron	DLGAP2:NC_000008.11:737627-1708476:+	DLGAP2(DLGAP2-6)	NA	NA	NA
NC_000008.11	44742241	44742482	17.4496	2.64e-20	0.2095	0.0067	21	intergenic	NA	NA	NA	NA	NA
NC_000008.11	45289643	45289770	13.7640	6.53e-16	0.8911	0.5805	19	intergenic	NA	NA	NA	NA	NA
NC_000010.11	40318898	40318948	inf	0.00e+00	0.2000	0.0000	8	intergenic	NA	NA	NA	NA	NA
NC_000011.10	1924641	1924680	inf	0.00e+00	0.2000	0.0000	10	TNNT3:intron	TNNT3:NC_000011.10:1919551-1938702:+	TNNT3(TNNT3-2)	172;GO:0002119,biological_process nematode larval development;GO:0002164,biological_process larval development;GO:0003007,biological_process heart morphogenesis;GO:0003008,biological_process system process;GO:0003009,biological_process skeletal muscle contraction;GO:0003012,biological_process muscle system process;GO:0003013,biological_process circulatory system process;GO:0003015,biological_proc…	TNNT2; troponin T, cardiac muscle; K12045	troponin T, fast skeletal muscle isoform X10 [Homo sapiens]; troponin T, fast skeletal muscle isoform X11 [Homo sapiens]; troponin T, fast skeletal muscle isoform X12 [Homo sapiens]; troponin T, fast skeletal muscle isoform X13 [Homo sapiens]; troponin T, fast skeletal muscle isoform X14 [Homo sapiens]; troponin T, fast skeletal muscle isoform X15 [Homo sapiens]; troponin T, fast skeletal muscle …
NC_000011.10	46918439	46918462	17650433748553876.0000	7.37e-190	0.2000	0.0000	7	LRP4:exon;LRP4:five_prime_UTR	LRP4:NC_000011.10:46856716-46918550:-	LRP4(LRP4)	265;GO:0000902,biological_process cell morphogenesis;GO:0000904,biological_process cell morphogenesis involved in differentiation;GO:0001655,biological_process urogenital system development;GO:0001822,biological_process kidney development;GO:0001932,biological_process regulation of protein phosphorylation;GO:0001934,biological_process positive regulation of protein phosphorylation;GO:0001941,biol…	NA	low-density lipoprotein receptor-related protein 4 isoform X1 [Homo sapiens]; low-density lipoprotein receptor-related protein 4 isoform X2 [Homo sapiens]; low-density lipoprotein receptor-related protein 4 isoform X3 [Homo sapiens]; low-density lipoprotein receptor-related protein 4 precursor [Homo sapiens]
NC_000011.10	52929462	52929473	inf	0.00e+00	0.2000	0.0000	5	intergenic	NA	NA	NA	NA	NA
NC_000011.10	89962377	89962477	24961482788972688.0000	0.00e+00	0.2000	0.0000	13	intergenic	NA	NA	NA	NA	NA
NC_000011.10	118436226	118436516	15.8203	1.67e-13	0.2250	0.0000	12	KMT2A:Promoter	KMT2A:NC_000011.10:118436491-118526832:+	KMT2A(KMT2A)	377;GO:0000003,biological_process reproduction;GO:0000123,cellular_component histone acetyltransferase complex;GO:0000902,biological_process cell morphogenesis;GO:0000904,biological_process cell morphogenesis involved in differentiation;GO:0000976,molecular_function transcription regulatory region sequence-specific DNA binding;GO:0000977,molecular_function RNA polymerase II regulatory region sequ…	MLL1; [histone H3]-lysine4 N-trimethyltransferase MLL1 [EC:2.1.1.354]; K09186; MLL4; [histone H3]-lysine4 N-trimethyltransferase MLL4 [EC:2.1.1.354]; K14959	histone-lysine N-methyltransferase 2A isoform 1 [Homo sapiens]; histone-lysine N-methyltransferase 2A isoform 2 precursor [Homo sapiens]; histone-lysine N-methyltransferase 2A isoform X1 [Homo sapiens]; histone-lysine N-methyltransferase 2A isoform X2 [Homo sapiens]; histone-lysine N-methyltransferase 2A isoform X3 [Homo sapiens]; histone-lysine N-methyltransferase 2A isoform X4 [Homo sapiens]; h…
NC_000012.12	76029956	76030953	11.5336	1.69e-25	0.2140	0.0113	143	PHLDA1:intron	PHLDA1:NC_000012.12:76025446-76031776:-	PHLDA1(PHLDA1)	83;GO:0000086,biological_process G2/M transition of mitotic cell cycle;GO:0000278,biological_process mitotic cell cycle;GO:0005575,cellular_component cellular_component;GO:0005622,cellular_component intracellular;GO:0005623,cellular_component cell;GO:0005634,cellular_component nucleus;GO:0005730,cellular_component nucleolus;GO:0005737,cellular_component cytoplasm;GO:0005829,cellular_component cyt…	NA	pleckstrin homology-like domain family A member 1 [Homo sapiens]
NC_000013.11	110306781	110306819	inf	0.00e+00	0.2000	0.0000	5	COL4A1:intron;COL4A2:Promoter	COL4A1:NC_000013.11:110148962-110307157:-	COL4A1(COL4A1)	200;GO:0001101,biological_process response to acid chemical;GO:0001525,biological_process angiogenesis;GO:0001568,biological_process blood vessel development;GO:0001569,biological_process branching involved in blood vessel morphogenesis;GO:0001654,biological_process eye development;GO:0001655,biological_process urogenital system development;GO:0001763,biological_process morphogenesis of a branchi…	COL4A; collagen type IV alpha; K06237	collagen alpha-1(IV) chain isoform 1 preproprotein [Homo sapiens]; collagen alpha-1(IV) chain isoform 2 precursor [Homo sapiens]
NC_000013.11	110306781	110306819	inf	0.00e+00	0.2000	0.0000	5	COL4A1:intron;COL4A2:Promoter	COL4A2:NC_000013.11:110307283-110513209:+	COL4A2(COL4A2)	132;GO:0001655,biological_process urogenital system development;GO:0001704,biological_process formation of primary germ layer;GO:0001706,biological_process endoderm formation;GO:0001822,biological_process kidney development;GO:0003674,molecular_function molecular_function;GO:0005198,molecular_function structural molecule activity;GO:0005201,molecular_function extracellular matrix structural const…	COL4A; collagen type IV alpha; K06237	collagen alpha-2(IV) chain preproprotein [Homo sapiens]
NC_000015.10	78077214	78077240	8.2985	3.44e-07	0.2022	0.0000	9	TBC1D2B:intron	TBC1D2B:NC_000015.10:77994984-78077711:-	TBC1D2B(TBC1D2B)	82;GO:0003674,molecular_function molecular_function;GO:0005096,molecular_function GTPase activator activity;GO:0005488,molecular_function binding;GO:0005515,molecular_function protein binding;GO:0005575,cellular_component cellular_component;GO:0005622,cellular_component intracellular;GO:0005623,cellular_component cell;GO:0005634,cellular_component nucleus;GO:0005737,cellular_component cytoplasm;G…	NA	TBC1 domain family member 2B isoform a [Homo sapiens]; TBC1 domain family member 2B isoform b [Homo sapiens]; TBC1 domain family member 2B isoform c [Homo sapiens]; TBC1 domain family member 2B isoform d [Homo sapiens]; TBC1 domain family member 2B isoform e [Homo sapiens]; TBC1 domain family member 2B isoform f [Homo sapiens]; TBC1 domain family member 2B isoform g [Homo sapiens]; TBC1 domain fa…
NC_000015.10	82433128	82433189	11.7150	7.13e-12	0.2143	0.0100	14	GOLGA6L9:intron	GOLGA6L9:NC_000015.10:82415922-82439153:+	GOLGA6L9(GOLGA6L9-2)	NA	NA	golgin subfamily A member 6-like protein 9 isoform X1 [Homo sapiens]; golgin subfamily A member 6-like protein 9 isoform X2 [Homo sapiens]; golgin subfamily A member 6-like protein 9 isoform X3 [Homo sapiens]
NC_000017.11	46146858	46146890	17650433748553876.0000	7.37e-190	0.2000	0.0000	7	KANSL1:intron	KANSL1:NC_000017.11:46029915-46225367:-	KANSL1(KANSL1-3)	157;GO:0000003,biological_process reproduction;GO:0000123,cellular_component histone acetyltransferase complex;GO:0002164,biological_process larval development;GO:0003006,biological_process developmental process involved in reproduction;GO:0003674,molecular_function molecular_function;GO:0003682,molecular_function chromatin binding;GO:0005488,molecular_function binding;GO:0005515,molecular_functi…	NA	KAT8 regulatory NSL complex subunit 1 isoform X1 [Homo sapiens]; KAT8 regulatory NSL complex subunit 1 isoform X2 [Homo sapiens]; KAT8 regulatory NSL complex subunit 1 isoform X3 [Homo sapiens]; KAT8 regulatory NSL complex subunit 1 isoform X4 [Homo sapiens]; KAT8 regulatory NSL complex subunit 1 isoform X5 [Homo sapiens]; KAT8 regulatory NSL complex subunit 1 isoform X6 [Homo sapiens]; KAT8 regu…
NC_000017.11	48100824	48101047	9.8904	8.33e-12	0.3279	0.0026	19	CBX1:intron	CBX1:NC_000017.11:48070058-48101478:-	CBX1(CBX1)	196;GO:0000003,biological_process reproduction;GO:0000122,biological_process negative regulation of transcription by RNA polymerase II;GO:0000228,cellular_component nuclear chromosome;GO:0000775,cellular_component chromosome, centromeric region;GO:0000785,cellular_component chromatin;GO:0000790,cellular_component nuclear chromatin;GO:0000792,cellular_component heterochromatin;GO:0000793,cellular_…	CBX3, HP1G; chromobox protein 3; K11586	chromobox protein homolog 1 [Homo sapiens]
NC_000018.10	657824	657934	8.9131	1.14e-09	0.4400	0.1893	15	TYMS:exon;TYMSOS:exon	TYMS:NC_000018.10:657652-673578:+	TYMS(TYMS)	280;GO:0000082,biological_process G1/S transition of mitotic cell cycle;GO:0000083,biological_process regulation of transcription involved in G1/S transition of mitotic cell cycle;GO:0000166,molecular_function nucleotide binding;GO:0000278,biological_process mitotic cell cycle;GO:0000900,molecular_function translation repressor activity, mRNA regulatory element binding;GO:0001101,biological_proce…	thyA, TYMS; thymidylate synthase [EC:2.1.1.45]; K00560	thymidylate synthase isoform 1 [Homo sapiens]; thymidylate synthase isoform 2 [Homo sapiens]; thymidylate synthase isoform 3 [Homo sapiens]; thymidylate synthase isoform X1 [Homo sapiens]
NC_000018.10	657824	657934	8.9131	1.14e-09	0.4400	0.1893	15	TYMS:exon;TYMSOS:exon	TYMSOS:NC_000018.10:649619-658291:-	TYMSOS(TYMSOS)	NA	NA	NA
NC_000018.10	18767455	18767565	18.9930	2.40e-20	0.2074	0.0000	19	intergenic	NA	NA	NA	NA	NA
NC_000018.10	20389570	20389807	5.7080	4.52e-07	0.5407	0.2928	29	intergenic	NA	NA	NA	NA	NA
NC_000019.10	48645805	48645945	11.2677	4.41e-15	0.2592	0.0092	25	SEC1P:intron;CA11:five_prime_UTR;CA11:exon	CA11:NC_000019.10:48637945-48646187:-	CA11(CA11)	10;GO:0005575,cellular_component cellular_component;GO:0005623,cellular_component cell;GO:0005886,cellular_component plasma membrane;GO:0016020,cellular_component membrane;GO:0016323,cellular_component basolateral plasma membrane;GO:0044425,cellular_component membrane part;GO:0044459,cellular_component plasma membrane part;GO:0044464,cellular_component cell part;GO:0071944,cellular_component cell…	NA	carbonic anhydrase-related protein 11 precursor [Homo sapiens]
NC_000019.10	48645805	48645945	11.2677	4.41e-15	0.2592	0.0092	25	SEC1P:intron;CA11:five_prime_UTR;CA11:exon	SEC1P:NC_000019.10:48638038-48682245:+	SEC1P(SEC1P)	NA	NA	NA
NC_000023.11	149925567	149925703	20.1392	4.70e-25	0.2200	0.0000	25	intergenic	NA	NA	NA	NA	NA
NC_000023.11	153952814	153952950	16.9254	6.79e-17	0.2044	0.0000	16	HCFC1:exon	HCFC1:NC_000023.11:153947556-153971818:-	HCFC1(HCFC1)	238;GO:0000122,biological_process negative regulation of transcription by RNA polymerase II;GO:0000123,cellular_component histone acetyltransferase complex;GO:0000981,molecular_function DNA-binding transcription factor activity, RNA polymerase II-specific;GO:0001205,molecular_function DNA-binding transcription activator activity, RNA polymerase II-specific;GO:0001228,molecular_function DNA-bindin…	HCFC; host cell factor; K14966	host cell factor 1 [Homo sapiens]; host cell factor 1 isoform X10 [Homo sapiens]; host cell factor 1 isoform X11 [Homo sapiens]; host cell factor 1 isoform X12 [Homo sapiens]; host cell factor 1 isoform X13 [Homo sapiens]; host cell factor 1 isoform X14 [Homo sapiens]; host cell factor 1 isoform X15 [Homo sapiens]; host cell factor 1 isoform X16 [Homo sapiens]; host cell factor 1 isoform X1 [Homo…
NW_018654717.1	2981400	2981541	12.6387	1.50e-15	0.2333	0.0081	21	MSRA-2:intron	MSRA-2:NW_018654717.1:2918136-3294116:-	MSRA-2	65;GO:0000096,biological_process sulfur amino acid metabolic process;GO:0003674,molecular_function molecular_function;GO:0003824,molecular_function catalytic activity;GO:0005575,cellular_component cellular_component;GO:0005622,cellular_component intracellular;GO:0005623,cellular_component cell;GO:0005634,cellular_component nucleus;GO:0005654,cellular_component nucleoplasm;GO:0005737,cellular_comp…	NA	mitochondrial peptide methionine sulfoxide reductase isoform a precursor [Homo sapiens]; mitochondrial peptide methionine sulfoxide reductase isoform b [Homo sapiens]; mitochondrial peptide methionine sulfoxide reductase isoform c [Homo sapiens]; mitochondrial peptide methionine sulfoxide reductase isoform d [Homo sapiens]
NW_018654716.1	143788	143810	inf	0.00e+00	0.2000	0.0000	9	SLC39A4-2:intron	SLC39A4-2:NW_018654716.1:143016-147447:-	SLC39A4-2	99;GO:0000041,biological_process transition metal ion transport;GO:0003674,molecular_function molecular_function;GO:0005215,molecular_function transporter activity;GO:0005385,molecular_function zinc ion transmembrane transporter activity;GO:0005575,cellular_component cellular_component;GO:0005622,cellular_component intracellular;GO:0005623,cellular_component cell;GO:0005737,cellular_component cyt…	SLC39A4, ZIP4; solute carrier family 39 (zinc transporter), member 4; K14710	zinc transporter ZIP4 isoform 1 [Homo sapiens]; zinc transporter ZIP4 isoform 2 precursor [Homo sapiens]; zinc transporter ZIP4 isoform 3 [Homo sapiens]; zinc transporter ZIP4 isoform 4 precursor [Homo sapiens]
NT_187540.1	47828	47899	inf	0.00e+00	0.2000	0.0000	9	intergenic	KCNIP4-2:NT_187540.1:4290-183576:-	KCNIP4-2	70;GO:0003674,molecular_function molecular_function;GO:0005488,molecular_function binding;GO:0005509,molecular_function calcium ion binding;GO:0005575,cellular_component cellular_component;GO:0005622,cellular_component intracellular;GO:0005623,cellular_component cell;GO:0005737,cellular_component cytoplasm;GO:0005829,cellular_component cytosol;GO:0005886,cellular_component plasma membrane;GO:0005…	NA	Kv channel-interacting protein 4 isoform 3 [Homo sapiens]; Kv channel-interacting protein 4 isoform 5 [Homo sapiens]
NT_187604.1	217104	217273	8.5608	2.28e-07	0.2767	0.0000	9	HERC2P2-3:exon	HERC2P2-3:NT_187604.1:138447-235204:+	HERC2P2-3	NA	NA	NA
NT_113891.3	3911568	3911759	41.9075	2.65e-53	0.2008	0.0000	38	intergenic	NA	NA	NA	NA	NA
NT_187658.1	227074	227230	17.5668	3.59e-26	0.2127	0.0000	33	PRH1-PRR4-3:intron;PRH1-TAS2R14-3:intron;PRH1-3:intron	PRH1-3:NT_187658.1:79670-366551:-	PRH1-3	4;GO:0005575,cellular_component cellular_component;GO:0005576,cellular_component extracellular region;GO:0005615,cellular_component extracellular space;GO:0044421,cellular_component extracellular region part	PRH1_2; salivary acidic proline-rich phosphoprotein 1/2; K13910	salivary acidic proline-rich phosphoprotein 1/2 isoform a preproprotein [Homo sapiens]; salivary acidic proline-rich phosphoprotein 1/2 isoform b [Homo sapiens]
NT_187658.1	227074	227230	17.5668	3.59e-26	0.2127	0.0000	33	PRH1-PRR4-3:intron;PRH1-TAS2R14-3:intron;PRH1-3:intron	PRH1-PRR4-3:NT_187658.1:44554-366565:-	PRH1-PRR4-3	NA	NA	NA
NT_187658.1	227074	227230	17.5668	3.59e-26	0.2127	0.0000	33	PRH1-PRR4-3:intron;PRH1-TAS2R14-3:intron;PRH1-3:intron	PRH1-TAS2R14-3:NT_187658.1:136115-366551:-	PRH1-TAS2R14-3	40;GO:0001580,biological_process detection of chemical stimulus involved in sensory perception of bitter taste;GO:0003008,biological_process system process;GO:0003674,molecular_function molecular_function;GO:0004888,molecular_function transmembrane signaling receptor activity;GO:0005575,cellular_component cellular_component;GO:0005623,cellular_component cell;GO:0005886,cellular_component plasma m…	TAS2R; taste receptor type 2; K08474	uncharacterized protein LOC106707243 [Homo sapiens]
NT_167246.2	1511140	1511162	16112567856389042.0000	2.09e-158	0.2000	0.0000	6	TRIM26-5:intron	TRIM26-5:NT_167246.2:1495110-1524059:-	TRIM26-5	NA	NA	NA
