# Supplementary material for: Alteration of chromatin states perturb the transcription regulation of gene during hydronephrosis
Source: Front Genet. 2025 Feb 17;16:1396073. doi: 10.3389/fgene.2025.1396073 (PMC11873066; doi:10.3389/fgene.2025.1396073)
Supplement: Supplementary file 8 [file Table8.xls]

## Sheet: Table S2
Table S2 Table of differential expression genes table for all samples for all samples
Gene	ZC-1	ZC-2	ZC-3	XZ_1	XZ_2	XZ_3	logFC	logCPM	PValue	FDR	GeneInfo	GeneName	GO	KEGG	NR
IGFBP1	425.86	0.31	3.26	0	0	0	12.4263	5.75505	4.92e-07	7.11e-05	NC_000007.14:45888487-45893660:+	IGFBP1	130;GO:0001558,biological_process regulation of cell growth;GO:0003674,molecular_function molecular_function;GO:0005102,molecular_function signaling receptor binding;GO:0005488,molecular_function binding;GO:0005515,molecular_function protein binding;GO:0005520,molecular_function insulin-like growth factor binding;GO:0005575,cellular_component cellular_component;GO:0005576,cellular_component extra…	NA	insulin-like growth factor-binding protein 1 precursor [Homo sapiens]
RPS18-2	1401.09	267.1	1417.58	8.43	92.81	15.07	4.66936	7.95856	9.26e-07	0.000121654	NT_113891.3:4683555-4687992:+	RPS18	NA	NA	NA
NDUFS3-2	4.86	23.13	153.06	1.46	3.74	1.36	4.79734	4.71024	4.68e-06	0.000450717	NW_019805496.1:6899-12388:+	NDUFS3	154;GO:0001558,biological_process regulation of cell growth;GO:0003674,molecular_function molecular_function;GO:0003824,molecular_function catalytic activity;GO:0003954,molecular_function NADH dehydrogenase activity;GO:0005575,cellular_component cellular_component;GO:0005622,cellular_component intracellular;GO:0005623,cellular_component cell;GO:0005634,cellular_component nucleus;GO:0005654,cellul…	NDUFS3; NADH dehydrogenase (ubiquinone) Fe-S protein 3 [EC:7.1.1.2]; K03936	NADH dehydrogenase [ubiquinone] iron-sulfur protein 3, mitochondrial precursor [Homo sapiens]
CDC20	14.16	4.9	7.13	0.26	0.54	1.01	3.76868	2.79438	5.08e-06	0.000478735	NC_000001.11:43358980-43363203:+	CDC20	276;GO:0000003,biological_process reproduction;GO:0000070,biological_process mitotic sister chromatid segregation;GO:0000151,cellular_component ubiquitin ligase complex;GO:0000152,cellular_component nuclear ubiquitin ligase complex;GO:0000226,biological_process microtubule cytoskeleton organization;GO:0000278,biological_process mitotic cell cycle;GO:0000280,biological_process nuclear division;GO:…	APAF1; apoptotic protease-activating factor; K02084; CDC20; cell division cycle 20, cofactor of APC complex; K03363	cell division cycle protein 20 homolog [Homo sapiens]
CFD-2	25.9	12.84	25.03	1.32	3.34	1.93	3.21959	3.21605	6.55e-06	0.000573123	NT_187622.1:38543-42520:+	CFD	405;GO:0000122,biological_process negative regulation of transcription by RNA polymerase II;GO:0000323,cellular_component lytic vacuole;GO:0001775,biological_process cell activation;GO:0001817,biological_process regulation of cytokine production;GO:0001818,biological_process negative regulation of cytokine production;GO:0001819,biological_process positive regulation of cytokine production;GO:0001…	CFD; complement factor D [EC:3.4.21.46]; K01334; ELANE; leukocyte elastase [EC:3.4.21.37]; K01327	complement factor D isoform 2 precursor [Homo sapiens]
UQCRC2-2	43.6	0.9	69.72	0.47	1.39	1.75	4.95459	4.7781	6.78e-06	0.000586602	NW_017852933.1:1121377-1151678:-	UQCRC2	154;GO:0003674,molecular_function molecular_function;GO:0003824,molecular_function catalytic activity;GO:0004175,molecular_function endopeptidase activity;GO:0004222,molecular_function metalloendopeptidase activity;GO:0005488,molecular_function binding;GO:0005575,cellular_component cellular_component;GO:0005622,cellular_component intracellular;GO:0005623,cellular_component cell;GO:0005634,cellula…	QCR2, UQCRC2; ubiquinol-cytochrome c reductase core subunit 2; K00415	cytochrome b-c1 complex subunit 2, mitochondrial precursor [Homo sapiens]
FGA	3.29	0.65	3.37	0	0.07	0.08	5.33245	1.73236	1.63e-05	0.00117401	NC_000004.12:154583125-154590742:-	FGA	390;GO:0001775,biological_process cell activation;GO:0001889,biological_process liver development;GO:0001932,biological_process regulation of protein phosphorylation;GO:0001934,biological_process positive regulation of protein phosphorylation;GO:0002218,biological_process activation of innate immune response;GO:0002221,biological_process pattern recognition receptor signaling pathway;GO:0002224,b…	FGA; fibrinogen alpha chain; K03903; FGG; fibrinogen gamma chain; K03905	fibrinogen alpha chain isoform alpha precursor [Homo sapiens]
TNFAIP6	8.08	5.47	7.39	0.43	0.6	0.24	3.94584	1.75851	2.16e-05	0.00148507	NC_000002.12:151357591-151381340:+	TNFAIP6	99;GO:0001775,biological_process cell activation;GO:0002252,biological_process immune effector process;GO:0002263,biological_process cell activation involved in immune response;GO:0002274,biological_process myeloid leukocyte activation;GO:0002275,biological_process myeloid cell activation involved in immune response;GO:0002283,biological_process neutrophil activation involved in immune response;G…	NA	tumor necrosis factor-inducible gene 6 protein precursor [Homo sapiens]
GPI-2	25.57	0.55	22.7	0.22	0.95	0.96	4.45073	3.94178	3.8e-05	0.00227304	NW_025791809.1:13931-67423:+	GPI	NA	NA	NA
ABCF2	2.06	1.05	1.9	0	0	0	7.31353	0.713807	4.45e-05	0.00259847	NC_000007.14:151211483-151227205:-	ABCF2	37;GO:0000166,molecular_function nucleotide binding;GO:0003674,molecular_function molecular_function;GO:0005215,molecular_function transporter activity;GO:0005488,molecular_function binding;GO:0005524,molecular_function ATP binding;GO:0005575,cellular_component cellular_component;GO:0005622,cellular_component intracellular;GO:0005623,cellular_component cell;GO:0005737,cellular_component cytoplasm…	ABCF2; ATP-binding cassette, subfamily F, member 2; K06185	ATP-binding cassette sub-family F member 2 [Homo sapiens]
DGAT1-2	15.47	50.31	0	0.62	0.43	0.59	5.26777	4.01307	5.73e-05	0.00316643	NW_018654716.1:45186-57455:-	DGAT1	254;GO:0001775,biological_process cell activation;GO:0002252,biological_process immune effector process;GO:0002263,biological_process cell activation involved in immune response;GO:0002274,biological_process myeloid leukocyte activation;GO:0002275,biological_process myeloid cell activation involved in immune response;GO:0002283,biological_process neutrophil activation involved in immune response;…	DGAT1; diacylglycerol O-acyltransferase 1 [EC:2.3.1.20 2.3.1.75 2.3.1.76]; K11155	diacylglycerol O-acyltransferase 1 [Homo sapiens]
ELAPOR1	4.31	1.56	1.54	0.16	0.23	0.03	4.00512	2.00537	6.86e-05	0.00360075	NC_000001.11:109114114-109206781:+	ELAPOR1	72;GO:0000045,biological_process autophagosome assembly;GO:0005575,cellular_component cellular_component;GO:0005623,cellular_component cell;GO:0005886,cellular_component plasma membrane;GO:0005887,cellular_component integral component of plasma membrane;GO:0006914,biological_process autophagy;GO:0006950,biological_process response to stress;GO:0006996,biological_process organelle organization;GO:…	NA	endosome/lysosome-associated apoptosis and autophagy regulator 1 isoform X4 [Homo sapiens]
IFNGR2-2	6.69	2.91	59.48	1.53	1.34	1.61	4.00269	3.70975	7.04e-05	0.00365871	NW_003315970.2:5404-32088:+	IFNGR2	65;GO:0001959,biological_process regulation of cytokine-mediated signaling pathway;GO:0002376,biological_process immune system process;GO:0002682,biological_process regulation of immune system process;GO:0003674,molecular_function molecular_function;GO:0004888,molecular_function transmembrane signaling receptor activity;GO:0004896,molecular_function cytokine receptor activity;GO:0004904,molecular…	IFNGR2; interferon gamma receptor 2; K05133	interferon gamma receptor 2 isoform 2 precursor [Homo sapiens]
POMZP3-2	8.52	3.46	16.16	0.45	0.32	0.38	4.5367	1.5378	7.15e-05	0.0036985	NT_187561.1:96820-114114:-	POMZP3	301;GO:0000003,biological_process reproduction;GO:0001701,biological_process in utero embryonic development;GO:0001807,biological_process regulation of type IV hypersensitivity;GO:0001809,biological_process positive regulation of type IV hypersensitivity;GO:0001817,biological_process regulation of cytokine production;GO:0001819,biological_process positive regulation of cytokine production;GO:0001…	NA	POM121 and ZP3 fusion protein isoform 2 [Homo sapiens]
ADAMTS2	12.89	3.4	5.37	1	0.89	1.59	2.60701	3.96288	7.61e-05	0.00385489	NC_000005.10:179110852-179345461:-	ADAMTS2	85;GO:0000003,biological_process reproduction;GO:0001816,biological_process cytokine production;GO:0003674,molecular_function molecular_function;GO:0003824,molecular_function catalytic activity;GO:0004175,molecular_function endopeptidase activity;GO:0004222,molecular_function metalloendopeptidase activity;GO:0005488,molecular_function binding;GO:0005575,cellular_component cellular_component;GO:00…	NA	A disintegrin and metalloproteinase with thrombospondin motifs 2 isoform X2 [Homo sapiens]
CRYM	17.37	30.1	37.71	0.68	0.38	6.06	3.54896	3.89227	8.62e-05	0.00423031	NC_000016.10:21258520-21303062:-	CRYM	NA	NA	NA
TPSAB1	82.22	66.33	146.34	7.16	28.71	17.49	2.43292	5.61919	9.37e-05	0.0045365	NC_000016.10:1240704-1242554:+	TPSAB1	39;GO:0003674,molecular_function molecular_function;GO:0003824,molecular_function catalytic activity;GO:0004175,molecular_function endopeptidase activity;GO:0004252,molecular_function serine-type endopeptidase activity;GO:0005488,molecular_function binding;GO:0005539,molecular_function glycosaminoglycan binding;GO:0005575,cellular_component cellular_component;GO:0005576,cellular_component extrace…	E3.4.21.59; tryptase [EC:3.4.21.59]; K01340; TMPRSS2; transmembrane protease serine 2 [EC:3.4.21.-]; K09633	tryptase alpha/beta-1 precursor [Homo sapiens]
APEX1	2.52	10.25	53.73	1.48	2.16	1.69	3.66978	3.59886	0.000115492	0.00536131	NC_000014.9:20455225-20457767:+	APEX1	NA	NA	NA
MSRB1-2	11.11	245.2	1.3	1.32	3.69	1.38	5.21709	4.08649	0.000119101	0.00548367	NW_025791799.1:4376-9347:-	MSRB1	73;GO:0002376,biological_process immune system process;GO:0003674,molecular_function molecular_function;GO:0003779,molecular_function actin binding;GO:0003824,molecular_function catalytic activity;GO:0005488,molecular_function binding;GO:0005515,molecular_function protein binding;GO:0005575,cellular_component cellular_component;GO:0005622,cellular_component intracellular;GO:0005623,cellular_compo…	NA	methionine-R-sulfoxide reductase B1 isoform 3 [Homo sapiens]
HMOX1	40.65	12.16	41.69	6.99	6.96	3.12	2.48533	4.02754	0.000152701	0.00656199	NC_000022.11:35381095-35394207:+	HMOX1	316;GO:0000302,biological_process response to reactive oxygen species;GO:0001525,biological_process angiogenesis;GO:0001568,biological_process blood vessel development;GO:0001666,biological_process response to hypoxia;GO:0001817,biological_process regulation of cytokine production;GO:0001819,biological_process positive regulation of cytokine production;GO:0001935,biological_process endothelial ce…	HMOX1; heme oxygenase 1 [EC:1.14.14.18]; K00510; HMOX2; heme oxygenase 2 [EC:1.14.14.18]; K21418	heme oxygenase 1 [Homo sapiens]
CASP4-2	20.94	2.6	6.31	0.68	0.64	1.15	3.52387	2.5646	0.000188666	0.00768814	NW_025791791.1:241998-255831:-	CASP4	339;GO:0000003,biological_process reproduction;GO:0001666,biological_process response to hypoxia;GO:0001817,biological_process regulation of cytokine production;GO:0001818,biological_process negative regulation of cytokine production;GO:0001819,biological_process positive regulation of cytokine production;GO:0001959,biological_process regulation of cytokine-mediated signaling pathway;GO:0001960,b…	CARD16_17_18; caspase recruitment domain-containing protein 16/17/18; K12806; CASP1; caspase 1 [EC:3.4.22.36]; K01370; CASP4, CASP11; caspase 4 [EC:3.4.22.57 3.4.22.64]; K04394; CASP5; caspase 5 [EC:3.4.22.58]; K04395	caspase-4 isoform gamma precursor [Homo sapiens]
FOLR2	62.55	30.23	122	9.57	18.01	16.18	2.2937	5.13594	0.000196363	0.00791005	NC_000011.10:72216793-72221950:+	FOLR2	364;GO:0000139,cellular_component Golgi membrane;GO:0001101,biological_process response to acid chemical;GO:0001568,biological_process blood vessel development;GO:0001667,biological_process ameboidal-type cell migration;GO:0001755,biological_process neural crest cell migration;GO:0001775,biological_process cell activation;GO:0001838,biological_process embryonic epithelial tube formation;GO:000184…	FOLR; folate receptor; K13649	folate receptor beta precursor [Homo sapiens]
RGS7BP	1.24	5.99	2.62	0	0.12	0	5.58517	0.563277	0.000197477	0.0079108	NC_000005.10:64506014-64612319:+	RGS7BP	45;GO:0005575,cellular_component cellular_component;GO:0005622,cellular_component intracellular;GO:0005623,cellular_component cell;GO:0005634,cellular_component nucleus;GO:0005737,cellular_component cytoplasm;GO:0005886,cellular_component plasma membrane;GO:0007154,biological_process cell communication;GO:0007165,biological_process signal transduction;GO:0007186,biological_process G protein-coupl…	NA	regulator of G-protein signaling 7-binding protein isoform X1 [Homo sapiens]
DOK2	30.39	8.91	29.18	3.12	4.07	5.85	2.37561	4.09311	0.000217307	0.00858394	NC_000008.11:21908872-21913690:-	DOK2	180;GO:0000902,biological_process cell morphogenesis;GO:0000904,biological_process cell morphogenesis involved in differentiation;GO:0001700,biological_process embryonic development via the syncytial blastoderm;GO:0001932,biological_process regulation of protein phosphorylation;GO:0001933,biological_process negative regulation of protein phosphorylation;GO:0002009,biological_process morphogenesis…	NA	docking protein 2 isoform c [Homo sapiens]
HBB	184.86	51.36	372.68	13.94	54.36	20.94	2.75291	5.73369	0.000258834	0.0096348	NC_000011.10:5225463-5227071:-	HBB	207;GO:0000302,biological_process response to reactive oxygen species;GO:0001505,biological_process regulation of neurotransmitter levels;GO:0001775,biological_process cell activation;GO:0001932,biological_process regulation of protein phosphorylation;GO:0002252,biological_process immune effector process;GO:0002262,biological_process myeloid cell homeostasis;GO:0002263,biological_process cell act…	HBB; hemoglobin subunit beta; K13823	hemoglobin subunit beta [Homo sapiens]
HIGD1C	5.19	9.67	4.56	0.69	0.16	0	4.46306	1.00137	0.000267242	0.00984354	NC_000012.12:50931109-50972592:+	HIGD1C	66;GO:0001775,biological_process cell activation;GO:0002252,biological_process immune effector process;GO:0002263,biological_process cell activation involved in immune response;GO:0002274,biological_process myeloid leukocyte activation;GO:0002275,biological_process myeloid cell activation involved in immune response;GO:0002283,biological_process neutrophil activation involved in immune response;G…	NA	HIG1 domain family member 1C isoform X4 [Homo sapiens]
COL6A5	0.78	0.21	0.09	0.02	0	0	5.63208	0.519128	0.000306348	0.0108035	NC_000003.12:130345671-130484846:+	COL6A5	6;GO:0003674,molecular_function molecular_function;GO:0005198,molecular_function structural molecule activity;GO:0005201,molecular_function extracellular matrix structural constituent;GO:0005575,cellular_component cellular_component;GO:0005576,cellular_component extracellular region;GO:0030020,molecular_function extracellular matrix structural constituent conferring tensile strength	COL6A; collagen type VI alpha; K06238	collagen alpha-5(VI) chain isoform X2 [Homo sapiens]
FAM236C	8.05	7.15	10.61	0	0	0	6.73638	0.236415	0.000306968	0.0108035	NC_000023.11:72912614-72913401:+	FAM236C	NA	NA	protein FAM236C isoform 2 [Homo sapiens]
MMP23B	18.1	15.87	51.39	0.88	3.99	7.27	2.78775	4.30305	0.000335338	0.0114865	NC_000001.11:1632172-1634654:+	MMP23B	50;GO:0000003,biological_process reproduction;GO:0003674,molecular_function molecular_function;GO:0003824,molecular_function catalytic activity;GO:0004175,molecular_function endopeptidase activity;GO:0004222,molecular_function metalloendopeptidase activity;GO:0005488,molecular_function binding;GO:0005575,cellular_component cellular_component;GO:0005576,cellular_component extracellular region;GO:0…	NA	matrix metalloproteinase-23 precursor [Homo sapiens]
USHBP1	8.49	5.75	16.18	1.8	1.79	2.83	2.25815	3.80631	0.000358086	0.0120048	NC_000019.10:17249170-17264745:-	USHBP1	5;GO:0003674,molecular_function molecular_function;GO:0005488,molecular_function binding;GO:0005515,molecular_function protein binding;GO:0019904,molecular_function protein domain specific binding;GO:0030165,molecular_function PDZ domain binding	NA	Usher syndrome type-1C protein-binding protein 1 isoform X1 [Homo sapiens]
CXCL8	46.06	67.75	15.91	5.09	9.48	3.91	2.74531	2.90962	0.000379084	0.0124728	NC_000004.12:73740568-73743716:+	CXCL8	243;GO:0001525,biological_process angiogenesis;GO:0001568,biological_process blood vessel development;GO:0001664,molecular_function G protein-coupled receptor binding;GO:0001775,biological_process cell activation;GO:0001906,biological_process cell killing;GO:0001944,biological_process vasculature development;GO:0002232,biological_process leukocyte chemotaxis involved in inflammatory response;GO:0…	IL8, CXCL8; interleukin 8; K10030	interleukin-8 isoform 2 precursor [Homo sapiens]
ZYX	40.16	24.51	28.53	6.03	2.91	12.74	2.093	5.05564	0.000403852	0.0131202	NC_000007.14:143381344-143391111:+	ZYX	97;GO:0001725,cellular_component stress fiber;GO:0002376,biological_process immune system process;GO:0003674,molecular_function molecular_function;GO:0005488,molecular_function binding;GO:0005515,molecular_function protein binding;GO:0005575,cellular_component cellular_component;GO:0005622,cellular_component intracellular;GO:0005623,cellular_component cell;GO:0005634,cellular_component nucleus;GO…	TRIP6; thyroid receptor-interacting protein 6; K12792; ZYX; zyxin; K06273	zyxin isoform X2 [Homo sapiens]
COX5B-2	16.09	1336.01	6.53	8.59	24.48	7.21	4.98934	6.47356	0.000415678	0.0134056	NW_025791765.1:572092-574414:+	COX5B	149;GO:0003674,molecular_function molecular_function;GO:0003824,molecular_function catalytic activity;GO:0004129,molecular_function cytochrome-c oxidase activity;GO:0005215,molecular_function transporter activity;GO:0005575,cellular_component cellular_component;GO:0005622,cellular_component intracellular;GO:0005623,cellular_component cell;GO:0005737,cellular_component cytoplasm;GO:0005739,cellula…	COX5B; cytochrome c oxidase subunit 5b; K02265	cytochrome c oxidase subunit 5B, mitochondrial precursor [Homo sapiens]
RNASE1	964.59	356.6	1629	97.72	182.03	305.93	2.32431	8.15011	0.000418826	0.0134273	NC_000014.9:20801227-20802844:-	RNASE1	35;GO:0003674,molecular_function molecular_function;GO:0003824,molecular_function catalytic activity;GO:0004518,molecular_function nuclease activity;GO:0004519,molecular_function endonuclease activity;GO:0004521,molecular_function endoribonuclease activity;GO:0004522,molecular_function ribonuclease A activity;GO:0004540,molecular_function ribonuclease activity;GO:0005488,molecular_function bindin…	ANG, RNASE5; angiogenin [EC:3.1.27.-]; K16631	ribonuclease pancreatic precursor [Homo sapiens]
FAM131C	6.87	3.78	2.72	0.15	0.32	0.26	3.98835	1.00709	0.000419446	0.0134273	NC_000001.11:16057768-16073651:-	FAM131C	NA	NA	protein FAM131C [Homo sapiens]
HBG2	33.71	0	80.84	0	0	2.19	5.62893	3.16302	0.000430885	0.0135926	NC_000011.10:5253187-5254781:-	HBG2	93;GO:0000122,biological_process negative regulation of transcription by RNA polymerase II;GO:0003674,molecular_function molecular_function;GO:0005344,molecular_function oxygen carrier activity;GO:0005488,molecular_function binding;GO:0005515,molecular_function protein binding;GO:0005575,cellular_component cellular_component;GO:0005576,cellular_component extracellular region;GO:0005615,cellular_c…	NA	hemoglobin subunit gamma-2 [Homo sapiens]
DLGAP1	1.09	0.76	0.79	0.07	0	0.06	4.22012	0.785902	0.000453236	0.0140951	NC_000018.10:3496031-4455307:-	DLGAP1	75;GO:0003674,molecular_function molecular_function;GO:0005198,molecular_function structural molecule activity;GO:0005488,molecular_function binding;GO:0005515,molecular_function protein binding;GO:0005575,cellular_component cellular_component;GO:0005623,cellular_component cell;GO:0005886,cellular_component plasma membrane;GO:0006996,biological_process organelle organization;GO:0007154,biological…	DLGAP1, GKAP; discs, large-associated protein 1; K15008	disks large-associated protein 1 isoform X6 [Homo sapiens]
CHST7	9.58	2.35	10.8	1.15	0.99	1.11	2.80996	2.68855	0.000456774	0.0141134	NC_000023.11:46573764-46598496:+	CHST7	75;GO:0000139,cellular_component Golgi membrane;GO:0001517,molecular_function N-acetylglucosamine 6-O-sulfotransferase activity;GO:0003674,molecular_function molecular_function;GO:0003824,molecular_function catalytic activity;GO:0005575,cellular_component cellular_component;GO:0005622,cellular_component intracellular;GO:0005623,cellular_component cell;GO:0005737,cellular_component cytoplasm;GO:00…	CHST7; chondroitin 6-sulfotransferase 7 [EC:2.8.2.17]; K04743	carbohydrate sulfotransferase 7 precursor [Homo sapiens]
GPHA2	6.19	5.66	3.26	0	0	0	6.62676	0.135708	0.000493694	0.0150031	NC_000011.10:64934470-64937708:-	GPHA2	31;GO:0001664,molecular_function G protein-coupled receptor binding;GO:0003674,molecular_function molecular_function;GO:0005102,molecular_function signaling receptor binding;GO:0005488,molecular_function binding;GO:0005515,molecular_function protein binding;GO:0005575,cellular_component cellular_component;GO:0005576,cellular_component extracellular region;GO:0007154,biological_process cell commun…	NA	glycoprotein hormone alpha-2 precursor [Homo sapiens]
CCL14-2	13.17	298.69	3.09	2.73	3.82	8.84	4.26986	4.16714	0.000514502	0.0154031	NT_187614.1:217851-221293:-	CCL14	294;GO:0001664,molecular_function G protein-coupled receptor binding;GO:0001906,biological_process cell killing;GO:0001932,biological_process regulation of protein phosphorylation;GO:0001934,biological_process positive regulation of protein phosphorylation;GO:0001936,biological_process regulation of endothelial cell proliferation;GO:0001938,biological_process positive regulation of endothelial ce…	CCL11; C-C motif chemokine 11; K16597; CCL14; C-C motif chemokine 14; K21092; CCL18; C-C motif chemokine 18; K21094; CCL24; C-C motif chemokine 24; K21097; CCL4; C-C motif chemokine 4; K12964; CCL8; C-C motif chemokine 8; K16596	C-C motif chemokine 14 isoform 2 precursor [Homo sapiens]
ABCC12	2.01	0	1	0	0	0	7.68286	0.985281	0.000550213	0.0161544	NC_000016.10:48080881-48155993:-	ABCC12	92;GO:0000166,molecular_function nucleotide binding;GO:0003674,molecular_function molecular_function;GO:0003824,molecular_function catalytic activity;GO:0005215,molecular_function transporter activity;GO:0005488,molecular_function binding;GO:0005524,molecular_function ATP binding;GO:0005575,cellular_component cellular_component;GO:0005623,cellular_component cell;GO:0005886,cellular_component plas…	ABCC12; ATP-binding cassette, subfamily C (CFTR/MRP), member 12; K05672; ABCC5; ATP-binding cassette, subfamily C (CFTR/MRP), member 5; K05668	ATP-binding cassette sub-family C member 12 isoform 5 [Homo sapiens]
H2BC6	11.4	3.22	9.35	0	0	0.85	4.55374	0.721642	0.00057013	0.0166017	NC_000006.12:26183760-26184230:+	H2BC6	99;GO:0000785,cellular_component chromatin;GO:0000786,cellular_component nucleosome;GO:0002227,biological_process innate immune response in mucosa;GO:0002251,biological_process organ or tissue specific immune response;GO:0002376,biological_process immune system process;GO:0002385,biological_process mucosal immune response;GO:0003674,molecular_function molecular_function;GO:0003676,molecular_funct…	H2B; histone H2B; K11252	histone H2B type 1-C/E/F/G/I [Homo sapiens]
ZNF771	29.56	31.69	34.39	5.01	11.55	8.93	1.87292	4.40051	0.000667219	0.0184082	NC_000016.10:30407605-30419414:+	ZNF771	44;GO:0000981,molecular_function DNA-binding transcription factor activity, RNA polymerase II-specific;GO:0003674,molecular_function molecular_function;GO:0003700,molecular_function DNA-binding transcription factor activity;GO:0005575,cellular_component cellular_component;GO:0005622,cellular_component intracellular;GO:0005623,cellular_component cell;GO:0005634,cellular_component nucleus;GO:000573…	NA	zinc finger protein 771 isoform X1 [Homo sapiens]
SLC25A6-2	276.12	23.78	16.18	8.05	19.38	8.44	3.06645	5.68659	0.000721448	0.0195619	NC_000024.10:1386151-1392113:-	SLC25A6	174;GO:0000295,molecular_function adenine nucleotide transmembrane transporter activity;GO:0002791,biological_process regulation of peptide secretion;GO:0003674,molecular_function molecular_function;GO:0005215,molecular_function transporter activity;GO:0005345,molecular_function purine nucleobase transmembrane transporter activity;GO:0005346,molecular_function purine ribonucleotide transmembrane …	SLC25A4S, ANT; solute carrier family 25 (mitochondrial adenine nucleotide translocator), member 4/5/6/31; K05863	ADP/ATP translocase 3 [Homo sapiens]
CCL3L3-3	8.56	8.69	14.44	1.37	0	0.38	4.18798	0.782224	0.000732744	0.0197549	NT_187661.1:149002-150892:-	CCL3L3	448;GO:0000165,biological_process MAPK cascade;GO:0001503,biological_process ossification;GO:0001649,biological_process osteoblast differentiation;GO:0001664,molecular_function G protein-coupled receptor binding;GO:0001775,biological_process cell activation;GO:0001817,biological_process regulation of cytokine production;GO:0001819,biological_process positive regulation of cytokine production;GO:0…	CCL3; C-C motif chemokine 3; K05408; CCL4; C-C motif chemokine 4; K12964	C-C motif chemokine 3-like 1 precursor [Homo sapiens]
TRPV2	10.37	14.76	8.15	2.17	4.25	1.27	2.0758	4.03028	0.000754555	0.0201134	NC_000017.11:16415570-16437003:+	TRPV2	149;GO:0001558,biological_process regulation of cell growth;GO:0003008,biological_process system process;GO:0003674,molecular_function molecular_function;GO:0005215,molecular_function transporter activity;GO:0005216,molecular_function ion channel activity;GO:0005261,molecular_function cation channel activity;GO:0005262,molecular_function calcium channel activity;GO:0005488,molecular_function bind…	TRPV2; transient receptor potential cation channel subfamily V member 2; K04971	transient receptor potential cation channel subfamily V member 2 isoform X9 [Homo sapiens]
MRPL23-2	59.81	82.07	65.78	24.54	4.36	23.5	2.02433	5.72169	0.000758943	0.0201924	NW_021160004.1:139853-207466:+	MRPL23	91;GO:0000313,cellular_component organellar ribosome;GO:0000315,cellular_component organellar large ribosomal subunit;GO:0001650,cellular_component fibrillar center;GO:0003674,molecular_function molecular_function;GO:0003676,molecular_function nucleic acid binding;GO:0003723,molecular_function RNA binding;GO:0003735,molecular_function structural constituent of ribosome;GO:0005198,molecular_functi…	RP-L23, MRPL23, rplW; large subunit ribosomal protein L23; K02892	39S ribosomal protein L23, mitochondrial isoform 6 [Homo sapiens]
RGSL1	2.14	0	1.13	0	0	0	7.53312	0.846748	0.000763505	0.0202372	NC_000001.11:182447876-182560597:+	RGSL1	26;GO:0003674,molecular_function molecular_function;GO:0005096,molecular_function GTPase activator activity;GO:0005575,cellular_component cellular_component;GO:0005622,cellular_component intracellular;GO:0005623,cellular_component cell;GO:0005737,cellular_component cytoplasm;GO:0005886,cellular_component plasma membrane;GO:0008047,molecular_function enzyme activator activity;GO:0008150,biological…	NA	regulator of G-protein signaling protein-like isoform X8 [Homo sapiens]
ARL9	11.5	10.45	9.57	1.45	1.92	2.03	2.50374	2.32806	0.000784756	0.0206377	NC_000004.12:56505208-56524453:+	ARL9	NA	NA	ADP-ribosylation factor-like protein 9 isoform X2 [Homo sapiens]
IGKV3D-20	13.87	0	15.36	0	0	0	7.44634	0.808498	0.000819485	0.021072	NC_000002.12:90038944-90039479:+	IGKV3D-20	NA	NA	NA
FERMT3	16.38	9.05	19.69	4.25	4.85	3.56	1.83929	4.29368	0.000857109	0.0217826	NC_000011.10:64205919-64223891:+	FERMT3	113;GO:0000902,biological_process cell morphogenesis;GO:0000904,biological_process cell morphogenesis involved in differentiation;GO:0001775,biological_process cell activation;GO:0002102,cellular_component podosome;GO:0002576,biological_process platelet degranulation;GO:0003674,molecular_function molecular_function;GO:0005102,molecular_function signaling receptor binding;GO:0005178,molecular_func…	FERMT3, KIND3; kindlin 3; K17084	fermitin family homolog 3 short isoform [Homo sapiens]
SMARCB1-2	11.95	2.83	14.49	1.06	2.01	1.34	2.70307	2.80102	0.00086927	0.0220127	NT_187633.1:23327-74371:+	SMARCB1	356;GO:0000228,cellular_component nuclear chromosome;GO:0000785,cellular_component chromatin;GO:0000790,cellular_component nuclear chromatin;GO:0000803,cellular_component sex chromosome;GO:0000902,biological_process cell morphogenesis;GO:0000904,biological_process cell morphogenesis involved in differentiation;GO:0000976,molecular_function transcription regulatory region sequence-specific DNA bin…	SMARCB1, SNF5, INI1; SWI/SNF-related matrix-associated actin-dependent regulator of chromatin subfamily B member 1; K11648	SWI/SNF-related matrix-associated actin-dependent regulator of chromatin subfamily B member 1 isoform d [Homo sapiens]
TYROBP	223.05	188.56	291.78	49.76	95.06	66.06	1.72054	5.72558	0.000874748	0.0220334	NC_000019.10:35904402-35908295:-	TYROBP	114;GO:0001775,biological_process cell activation;GO:0002252,biological_process immune effector process;GO:0002263,biological_process cell activation involved in immune response;GO:0002274,biological_process myeloid leukocyte activation;GO:0002275,biological_process myeloid cell activation involved in immune response;GO:0002281,biological_process macrophage activation involved in immune response;…	TYROBP, DAP12; TYRO protein tyrosine kinase binding protein; K07992	TYRO protein tyrosine kinase-binding protein isoform 4 precursor [Homo sapiens]
C19orf25	60.86	45.33	74.87	7.94	19.68	15.75	2.02712	3.77117	0.000952298	0.0234454	NC_000019.10:1473200-1479215:-	C19orf25	NA	NA	UPF0449 protein C19orf25 isoform X1 [Homo sapiens]
FCN1	9.35	8	6.75	0.39	1.93	0.88	2.80875	2.18854	0.000978966	0.023834	NC_000009.12:134903231-134917912:-	FCN1	207;GO:0001664,molecular_function G protein-coupled receptor binding;GO:0001775,biological_process cell activation;GO:0001817,biological_process regulation of cytokine production;GO:0001819,biological_process positive regulation of cytokine production;GO:0001867,biological_process complement activation, lectin pathway;GO:0001871,molecular_function obsolete pattern binding;GO:0002218,biological_pr…	NA	ficolin-1 precursor [Homo sapiens]
SOX10	0.69	0.88	2.18	0	0	0	6.54	0.0979316	0.000983865	0.023834	NC_000022.11:37972311-37984555:-	SOX10	318;GO:0000976,molecular_function transcription regulatory region sequence-specific DNA binding;GO:0000977,molecular_function RNA polymerase II regulatory region sequence-specific DNA binding;GO:0000978,molecular_function RNA polymerase II proximal promoter sequence-specific DNA binding;GO:0000980,molecular_function RNA polymerase II distal enhancer sequence-specific DNA binding;GO:0000981,molecu…	NA	transcription factor SOX-10 [Homo sapiens]
PNPO	12.29	8.42	16.52	2.62	2.64	1.93	2.37729	2.58227	0.00102631	0.0244196	NC_000017.11:47941570-47949308:+	PNPO	100;GO:0000166,molecular_function nucleotide binding;GO:0003674,molecular_function molecular_function;GO:0003824,molecular_function catalytic activity;GO:0004733,molecular_function pyridoxamine-phosphate oxidase activity;GO:0005488,molecular_function binding;GO:0005515,molecular_function protein binding;GO:0005575,cellular_component cellular_component;GO:0005622,cellular_component intracellular;G…	pdxH, PNPO; pyridoxamine 5'-phosphate oxidase [EC:1.4.3.5]; K00275	pyridoxine-5'-phosphate oxidase [Homo sapiens]
C1QA	416.08	182.07	705.06	53.28	114.1	143.84	2.05503	7.66659	0.00103384	0.0244347	NC_000001.11:22636462-22639678:+	C1QA	99;GO:0002250,biological_process adaptive immune response;GO:0002252,biological_process immune effector process;GO:0002253,biological_process activation of immune response;GO:0002376,biological_process immune system process;GO:0002443,biological_process leukocyte mediated immunity;GO:0002449,biological_process lymphocyte mediated immunity;GO:0002455,biological_process humoral immune response medi…	C1QA; complement C1q subcomponent subunit A; K03986; C1QG; complement C1q subcomponent subunit C; K03988	complement C1q subcomponent subunit A precursor [Homo sapiens]
CYP1A1	11.61	2.39	4.96	1.34	0.41	0.91	2.83541	2.45053	0.00105778	0.024753	NC_000015.10:74719541-74725528:-	CYP1A1	247;GO:0000003,biological_process reproduction;GO:0001523,biological_process retinoid metabolic process;GO:0001654,biological_process eye development;GO:0001666,biological_process response to hypoxia;GO:0001676,biological_process long-chain fatty acid metabolic process;GO:0001889,biological_process liver development;GO:0002138,biological_process retinoic acid biosynthetic process;GO:0002237,biolo…	CYP1A1; cytochrome P450 family 1 subfamily A polypeptide 1 [EC:1.14.14.1]; K07408	cytochrome P450 1A1 isoform 2 [Homo sapiens]
CHCHD10-2	33.26	11.99	19.23	2.58	5	2.64	2.59129	2.4944	0.0010618	0.0248062	NT_187633.1:2195-4334:-	CHCHD10	103;GO:0005575,cellular_component cellular_component;GO:0005622,cellular_component intracellular;GO:0005623,cellular_component cell;GO:0005634,cellular_component nucleus;GO:0005737,cellular_component cytoplasm;GO:0005739,cellular_component mitochondrion;GO:0005740,cellular_component mitochondrial envelope;GO:0005758,cellular_component mitochondrial intermembrane space;GO:0006091,biological_proces…	NA	coiled-coil-helix-coiled-coil-helix domain-containing protein 10, mitochondrial isoform b precursor [Homo sapiens]
SQSTM1-2	46.35	0.93	10.39	1.75	2.31	2.12	3.16722	3.78223	0.00108921	0.0252388	NW_016107298.1:571961-603638:+	SQSTM1	299;GO:0000122,biological_process negative regulation of transcription by RNA polymerase II;GO:0000323,cellular_component lytic vacuole;GO:0000407,cellular_component phagophore assembly site;GO:0000422,biological_process autophagy of mitochondrion;GO:0000423,biological_process mitophagy;GO:0000932,cellular_component P-body;GO:0001932,biological_process regulation of protein phosphorylation;GO:000…	SQSTM1; sequestosome 1; K14381	sequestosome-1 isoform 2 [Homo sapiens]
FLT4	4.72	3.46	5.47	1.65	1	1.29	1.81932	3.77459	0.00116998	0.0263978	NC_000005.10:180601505-180650298:-	FLT4	598;GO:0000003,biological_process reproduction;GO:0000165,biological_process MAPK cascade;GO:0000902,biological_process cell morphogenesis;GO:0000904,biological_process cell morphogenesis involved in differentiation;GO:0001101,biological_process response to acid chemical;GO:0001525,biological_process angiogenesis;GO:0001558,biological_process regulation of cell growth;GO:0001568,biological_proces…
ponse to chemical stimulus;GO:0071229,biological_process cellular response to acid chemical;GO:0071310,biological_process cellular response to organic substance;GO:0071363,biological_process cellular response to growth factor stimulus;GO:0071375,biological_process cellular response to peptide hormone stimulus;GO:0071417,biological_process cellular response to organonitrogen compound;GO:0071495,bi…	FGFR2, CD332; fibroblast growth factor receptor 2 [EC:2.7.10.1]; K05093; FLT1, VEGFR1; FMS-like tyrosine kinase 1 [EC:2.7.10.1]; K05096; FLT4, VEGFR3; FMS-like tyrosine kinase 4 [EC:2.7.10.1]; K05097; KDR, VEGFR2, CD309; kinase insert domain protein receptor [EC:2.7.10.1]; K05098	vascular endothelial growth factor receptor 3 isoform X7 [Homo sapiens]
KCTD16	2.2	0	4.64	0	0	0	7.30024	0.708414	0.00118745	0.0266023	NC_000005.10:144170872-144485686:+	KCTD16	54;GO:0000003,biological_process reproduction;GO:0002118,biological_process aggressive behavior;GO:0002121,biological_process inter-male aggressive behavior;GO:0005575,cellular_component cellular_component;GO:0005623,cellular_component cell;GO:0005886,cellular_component plasma membrane;GO:0007610,biological_process behavior;GO:0007617,biological_process mating behavior;GO:0007618,biological_proce…	NA	BTB/POZ domain-containing protein KCTD16 isoform X2 [Homo sapiens]
CCL19	243.84	313.72	144	40.37	104.31	49.5	1.79902	5.47409	0.00123215	0.0275167	NC_000009.12:34689569-34691276:-	CCL19	477;GO:0000165,biological_process MAPK cascade;GO:0000187,biological_process activation of MAPK activity;GO:0000302,biological_process response to reactive oxygen species;GO:0001101,biological_process response to acid chemical;GO:0001664,molecular_function G protein-coupled receptor binding;GO:0001767,biological_process establishment of lymphocyte polarity;GO:0001768,biological_process establishm…	CCL19, ELC; C-C motif chemokine 19; K05512	C-C motif chemokine 19 precursor [Homo sapiens]
MAT1A	1.22	0.41	3	0	0	0	6.5991	0.127547	0.00129513	0.0286525	NC_000010.11:80271819-80289658:-	MAT1A	126;GO:0000096,biological_process sulfur amino acid metabolic process;GO:0000098,biological_process sulfur amino acid catabolic process;GO:0000166,molecular_function nucleotide binding;GO:0000287,molecular_function magnesium ion binding;GO:0001887,biological_process selenium compound metabolic process;GO:0003674,molecular_function molecular_function;GO:0003824,molecular_function catalytic activit…	metK; S-adenosylmethionine synthetase [EC:2.5.1.6]; K00789	S-adenosylmethionine synthase isoform type-1 [Homo sapiens]
A1BG	22.06	24.55	25.49	3.81	11.14	4.07	1.88232	4.52154	0.00136459	0.0298631	NC_000019.10:58345182-58353492:-	A1BG	59;GO:0001775,biological_process cell activation;GO:0002252,biological_process immune effector process;GO:0002263,biological_process cell activation involved in immune response;GO:0002274,biological_process myeloid leukocyte activation;GO:0002275,biological_process myeloid cell activation involved in immune response;GO:0002283,biological_process neutrophil activation involved in immune response;G…	NA	alpha-1B-glycoprotein precursor [Homo sapiens]
TGM2	119.51	33.1	47.66	18.22	22.66	15.81	1.80052	6.56894	0.00137037	0.0299434	NC_000020.11:38127384-38168475:-	TGM2	188;GO:0000166,molecular_function nucleotide binding;GO:0001763,biological_process morphogenesis of a branching structure;GO:0001882,molecular_function nucleoside binding;GO:0001883,molecular_function purine nucleoside binding;GO:0001974,biological_process blood vessel remodeling;GO:0002009,biological_process morphogenesis of an epithelium;GO:0003674,molecular_function molecular_function;GO:00038…	TGM2; transglutaminase 2 [EC:2.3.2.13]; K05625	protein-glutamine gamma-glutamyltransferase 2 isoform X2 [Homo sapiens]
LOC730098	56.69	64.09	32.78	3.91	17.74	5.32	2.42143	3.00659	0.00144131	0.0310156	NC_000009.12:34664162-34666045:-	LOC730098	NA	CCL27; C-C motif chemokine 27; K16598	uncharacterized protein LOC730098 [Homo sapiens]
HTR2B	6.87	1.33	3.28	0.79	0.12	0.15	3.47861	1.60155	0.0014724	0.0314933	NC_000002.12:231108229-231125042:-	HTR2B	418;GO:0000165,biological_process MAPK cascade;GO:0001667,biological_process ameboidal-type cell migration;GO:0001755,biological_process neural crest cell migration;GO:0001775,biological_process cell activation;GO:0001817,biological_process regulation of cytokine production;GO:0001819,biological_process positive regulation of cytokine production;GO:0001932,biological_process regulation of protein…	HTR2; 5-hydroxytryptamine receptor 2; K04157	5-hydroxytryptamine receptor 2B isoform X3 [Homo sapiens]
MS4A4A	30.18	3.06	54.1	1.79	4.88	5.4	2.83648	3.62309	0.00148549	0.0316778	NC_000011.10:60280665-60308970:+	MS4A4A	2;GO:0005575,cellular_component cellular_component;GO:0016020,cellular_component membrane	NA	membrane-spanning 4-domains subfamily A member 4A isoform 3 [Homo sapiens]
UBL7-2	34.02	1.55	10.88	0.2	0.71	3.08	3.45015	3.38214	0.00149663	0.031772	NW_021160016.1:275245-290457:-	UBL7	NA	NA	ubiquitin-like protein 7 isoform b [Homo sapiens]
ZNF581	61.77	35.09	87	13.67	24.71	13.28	1.82329	4.57347	0.0015075	0.0319072	NC_000019.10:55635002-55645623:+	ZNF581	24;GO:0000981,molecular_function DNA-binding transcription factor activity, RNA polymerase II-specific;GO:0003674,molecular_function molecular_function;GO:0003700,molecular_function DNA-binding transcription factor activity;GO:0006355,biological_process regulation of transcription, DNA-templated;GO:0006357,biological_process regulation of transcription by RNA polymerase II;GO:0008150,biological_p…	NA	zinc finger protein 581 isoform X1 [Homo sapiens]
HBA2	182.32	28.58	271.18	1.5	25.82	33.01	2.95357	5.31559	0.00152335	0.0321468	NC_000016.10:172875-173710:+	HBA2	148;GO:0000302,biological_process response to reactive oxygen species;GO:0001540,molecular_function amyloid-beta binding;GO:0001701,biological_process in utero embryonic development;GO:0002262,biological_process myeloid cell homeostasis;GO:0002376,biological_process immune system process;GO:0002520,biological_process immune system development;GO:0003008,biological_process system process;GO:000301…	HBA; hemoglobin subunit alpha; K13822	hemoglobin subunit alpha [Homo sapiens]
KLHL40	3.88	0.79	1.64	0	0.29	0.06	3.90111	1.04563	0.00153233	0.0322233	NC_000003.12:42685536-42692544:+	KLHL40	192;GO:0000151,cellular_component ubiquitin ligase complex;GO:0003008,biological_process system process;GO:0003012,biological_process muscle system process;GO:0005575,cellular_component cellular_component;GO:0005622,cellular_component intracellular;GO:0005623,cellular_component cell;GO:0005634,cellular_component nucleus;GO:0005737,cellular_component cytoplasm;GO:0005783,cellular_component endopla…	NA	kelch-like protein 40 [Homo sapiens]
SHE	8.67	2.28	7.89	1.44	1	1	2.45803	2.60422	0.00154541	0.0323714	NC_000001.11:154469636-154502412:-	SHE	27;GO:0003674,molecular_function molecular_function;GO:0005070,molecular_function SH3/SH2 adaptor activity;GO:0005488,molecular_function binding;GO:0005515,molecular_function protein binding;GO:0007154,biological_process cell communication;GO:0007165,biological_process signal transduction;GO:0008150,biological_process biological_process;GO:0009966,biological_process regulation of signal transduct…	NA	SH2 domain-containing adapter protein E isoform X3 [Homo sapiens]
MED10-2	92.3	1.2	7.49	1.26	1.99	3.18	3.86618	2.78722	0.00157284	0.0327045	NW_025791776.1:74047-80721:-	MED10	156;GO:0000151,cellular_component ubiquitin ligase complex;GO:0000428,cellular_component DNA-directed RNA polymerase complex;GO:0003674,molecular_function molecular_function;GO:0003712,molecular_function transcription coregulator activity;GO:0005488,molecular_function binding;GO:0005515,molecular_function protein binding;GO:0005575,cellular_component cellular_component;GO:0005622,cellular_compone…	NA	mediator of RNA polymerase II transcription subunit 10 [Homo sapiens]
SYCE1L	31.79	39.02	20.25	4.77	10.25	8.75	1.88457	3.81597	0.00159068	0.0329787	NC_000016.10:77199407-77213215:+	SYCE1L	11;GO:0005575,cellular_component cellular_component;GO:0005622,cellular_component intracellular;GO:0005623,cellular_component cell;GO:0005856,cellular_component cytoskeleton;GO:0043226,cellular_component organelle;GO:0043228,cellular_component non-membrane-bounded organelle;GO:0043229,cellular_component intracellular organelle;GO:0043232,cellular_component intracellular non-membrane-bounded organ…	NA	synaptonemal complex central element protein 1-like isoform 2 [Homo sapiens]
CLEC10A	63.37	22.73	92.01	8.19	22.89	13.06	1.99253	5.18661	0.00161788	0.0333019	NC_000017.11:7074536-7080251:-	CLEC10A	98;GO:0002218,biological_process activation of innate immune response;GO:0002220,biological_process innate immune response activating cell surface receptor signaling pathway;GO:0002223,biological_process stimulatory C-type lectin receptor signaling pathway;GO:0002246,biological_process wound healing involved in inflammatory response;GO:0002248,biological_process connective tissue replacement invo…	ASGR1; asialoglycoprotein receptor 1; K10063	C-type lectin domain family 10 member A isoform X2 [Homo sapiens]
C3	116.74	100.5	81.85	13.04	48.01	18.97	1.84685	8.31004	0.00162134	0.0333222	NC_000019.10:6677703-6720650:-	C3	431;GO:0000187,biological_process activation of MAPK activity;GO:0000323,cellular_component lytic vacuole;GO:0001664,molecular_function G protein-coupled receptor binding;GO:0001775,biological_process cell activation;GO:0001796,biological_process regulation of type IIa hypersensitivity;GO:0001798,biological_process positive regulation of type IIa hypersensitivity;GO:0001817,biological_process reg…	C3; complement component 3; K03990; C4; complement component 4; K03989; C5; complement component 5; K03994	complement C3 preproprotein [Homo sapiens]
BTK	7.65	1.06	13.82	1.55	1.3	0.83	2.65641	3.22718	0.0016528	0.0338216	NC_000023.11:101349449-101390796:-	BTK	530;GO:0000003,biological_process reproduction;GO:0000165,biological_process MAPK cascade;GO:0000166,molecular_function nucleotide binding;GO:0000302,biological_process response to reactive oxygen species;GO:0001700,biological_process embryonic development via the syncytial blastoderm;GO:0001775,biological_process cell activation;GO:0001803,biological_process regulation of type III hypersensitivi…
hosphate binding;GO:1902105,biological_process regulation of leukocyte differentiation;GO:1902107,biological_process positive regulation of leukocyte differentiation;GO:1902903,biological_process regulation of supramolecular fiber organization;GO:1903034,biological_process regulation of response to wounding;GO:1903046,biological_process meiotic cell cycle process;GO:1903506,biological_process reg…	BTK; Bruton agammaglobulinemia tyrosine kinase [EC:2.7.10.2]; K07370; TEC; tyrosine-protein kinase Tec [EC:2.7.10.2]; K07364	tyrosine-protein kinase BTK isoform 3 [Homo sapiens]
EFCC1	13.13	10.7	11.82	1.87	4.39	3.65	1.8031	4.03979	0.00165959	0.0339116	NC_000003.12:129001303-129040742:+	EFCC1	NA	NA	EF-hand and coiled-coil domain-containing protein 1 isoform X4 [Homo sapiens]
ANGPTL8	6.47	3.7	12.79	1.51	0.15	0.54	3.4578	1.40799	0.00168163	0.034197	NC_000019.10:11239618-11241943:+	ANGPTL8	75;GO:0003674,molecular_function molecular_function;GO:0005102,molecular_function signaling receptor binding;GO:0005179,molecular_function hormone activity;GO:0005488,molecular_function binding;GO:0005515,molecular_function protein binding;GO:0005575,cellular_component cellular_component;GO:0005576,cellular_component extracellular region;GO:0006629,biological_process lipid metabolic process;GO:00…	ANGPTL8, RIFL; angiopoietin-like 8; K22289	angiopoietin-like protein 8 precursor [Homo sapiens]
RPL7A-2	1655.17	52.35	71.19	120.88	37.67	29.69	3.27724	8.00001	0.00170377	0.0343687	NW_009646201.1:174311-177520:+	RPL7A	150;GO:0000184,biological_process nuclear-transcribed mRNA catabolic process, nonsense-mediated decay;GO:0000470,biological_process maturation of LSU-rRNA;GO:0000956,biological_process nuclear-transcribed mRNA catabolic process;GO:0002181,biological_process cytoplasmic translation;GO:0003674,molecular_function molecular_function;GO:0003676,molecular_function nucleic acid binding;GO:0003723,molecu…	RP-L7Ae, RPL7A; large subunit ribosomal protein L7Ae; K02936	60S ribosomal protein L7a [Homo sapiens]
MANBAL	32.88	33.4	133.21	14.79	17.11	10.85	2.26243	3.55354	0.00172344	0.03452	NC_000020.11:37289654-37317260:+	MANBAL	NA	NA	NA
AVPR2	4.68	2.59	10.08	0.57	0.71	1.14	2.82844	1.98271	0.00172588	0.03452	NC_000023.11:153902624-153907166:+	AVPR2	173;GO:0001653,molecular_function peptide receptor activity;GO:0001816,biological_process cytokine production;GO:0001990,biological_process regulation of systemic arterial blood pressure by hormone;GO:0001992,biological_process regulation of systemic arterial blood pressure by vasopressin;GO:0003008,biological_process system process;GO:0003013,biological_process circulatory system process;GO:0003…	AVPR2; arginine vasopressin receptor 2; K04228	vasopressin V2 receptor isoform 2 [Homo sapiens]
LOC124902530	18.71	9.78	17.2	4.43	3.69	3.59	1.96691	3.13265	0.00174024	0.0346606	NC_000010.11:44994035-45002383:+	LOC124902530	NA	NA	uncharacterized protein LOC124902530 [Homo sapiens]
IGSF6	3.33	0	7.01	0.18	0	0	5.52255	0.502816	0.00186866	0.0362509	NC_000016.10:21639549-21652608:-	IGSF6	NA	NA	NA
SRGAP2C	3.15	5.15	2.21	0.56	0.52	0.39	2.79646	1.52659	0.00187715	0.0363658	NC_000001.11:121184974-121392874:+	SRGAP2C	225;GO:0000226,biological_process microtubule cytoskeleton organization;GO:0000902,biological_process cell morphogenesis;GO:0000904,biological_process cell morphogenesis involved in differentiation;GO:0001667,biological_process ameboidal-type cell migration;GO:0003363,biological_process lamellipodium assembly involved in ameboidal cell migration;GO:0003674,molecular_function molecular_function;GO…	SRGAP; SLIT-ROBO Rho GTPase activating protein; K07526	SLIT-ROBO Rho GTPase-activating protein 2C isoform 2 [Homo sapiens]
GGT5	48.5	41.66	60.56	4.06	17.1	18.48	1.8807	6.01341	0.00190785	0.0367599	NC_000022.11:24219653-24245142:-	GGT5	91;GO:0000048,molecular_function peptidyltransferase activity;GO:0002951,molecular_function leukotriene-C(4) hydrolase;GO:0003674,molecular_function molecular_function;GO:0003824,molecular_function catalytic activity;GO:0005575,cellular_component cellular_component;GO:0005623,cellular_component cell;GO:0005886,cellular_component plasma membrane;GO:0006082,biological_process organic acid metabolic…	GGT1_5, CD224; gamma-glutamyltranspeptidase / glutathione hydrolase / leukotriene-C4 hydrolase [EC:2.3.2.2 3.4.19.13 3.4.19.14]; K18592	glutathione hydrolase 5 proenzyme isoform X9 [Homo sapiens]
ZNF2	3.67	3.54	2.32	0.39	0.48	0.33	2.9161	1.29605	0.00194675	0.0373066	NC_000002.12:95165808-95184317:+	ZNF2	30;GO:0000981,molecular_function DNA-binding transcription factor activity, RNA polymerase II-specific;GO:0003674,molecular_function molecular_function;GO:0003700,molecular_function DNA-binding transcription factor activity;GO:0005488,molecular_function binding;GO:0006355,biological_process regulation of transcription, DNA-templated;GO:0006357,biological_process regulation of transcription by RNA…	KRAB; KRAB domain-containing zinc finger protein; K09228	zinc finger protein 2 isoform e [Homo sapiens]
LILRB1-2	0.74	0	3.24	0.07	0	0	5.60596	0.601831	0.00195502	0.0374146	NW_003571054.1:522707-544408:+	LILRB1	NA	NA	NA
CPS1	4.58	1.24	1.57	0.51	0.4	0.5	2.35255	2.71928	0.00198475	0.0378303	NC_000002.12:210477684-210679107:+	CPS1	252;GO:0000050,biological_process urea cycle;GO:0000052,biological_process citrulline metabolic process;GO:0000096,biological_process sulfur amino acid metabolic process;GO:0000166,molecular_function nucleotide binding;GO:0001101,biological_process response to acid chemical;GO:0001505,biological_process regulation of neurotransmitter levels;GO:0001889,biological_process liver development;GO:00022…	CPS1; carbamoyl-phosphate synthase (ammonia) [EC:6.3.4.16]; K01948	carbamoyl-phosphate synthase [ammonia], mitochondrial isoform d [Homo sapiens]
SNAI1	26.72	6.48	20.49	4.7	4.42	1.5	2.34417	3.10086	0.00201407	0.0382863	NC_000020.11:49982979-49988886:+	SNAI1	269;GO:0000003,biological_process reproduction;GO:0000122,biological_process negative regulation of transcription by RNA polymerase II;GO:0000775,cellular_component chromosome, centromeric region;GO:0000785,cellular_component chromatin;GO:0000792,cellular_component heterochromatin;GO:0000976,molecular_function transcription regulatory region sequence-specific DNA binding;GO:0000977,molecular_func…	SNAI1; snail 1; K05707	zinc finger protein SNAI1 [Homo sapiens]
IL1B	18.17	18.73	8.71	3.97	4.42	2.71	2.01054	3.05914	0.00201919	0.0383051	NC_000002.12:112829750-112836779:-	IL1B	801;GO:0000003,biological_process reproduction;GO:0000122,biological_process negative regulation of transcription by RNA polymerase II;GO:0000165,biological_process MAPK cascade;GO:0000187,biological_process activation of MAPK activity;GO:0000302,biological_process response to reactive oxygen species;GO:0001101,biological_process response to acid chemical;GO:0001505,biological_process regulation …
f lipid biosynthetic process;GO:0048018,molecular_function receptor ligand activity;GO:0048468,biological_process cell development;GO:0048518,biological_process positive regulation of biological process;GO:0048519,biological_process negative regulation of biological process;GO:0048522,biological_process positive regulation of cellular process;GO:0048523,biological_process negative regulation of c…	IL1B; interleukin 1 beta; K04519	interleukin-1 beta proprotein [Homo sapiens]
C1QC	188.41	77.41	316.31	35.64	53.08	72.8	1.85061	6.54725	0.00202046	0.0383051	NC_000001.11:22643632-22648108:+	C1QC	99;GO:0002250,biological_process adaptive immune response;GO:0002252,biological_process immune effector process;GO:0002253,biological_process activation of immune response;GO:0002376,biological_process immune system process;GO:0002443,biological_process leukocyte mediated immunity;GO:0002449,biological_process lymphocyte mediated immunity;GO:0002455,biological_process humoral immune response medi…	C1QA; complement C1q subcomponent subunit A; K03986; C1QG; complement C1q subcomponent subunit C; K03988	complement C1q subcomponent subunit C isoform 2 [Homo sapiens]
GSTT2-2	3.94	2.34	27.36	1.23	0.49	1.76	3.32739	2.28721	0.0020818	0.039258	NT_187633.1:216393-220281:+	GSTT2	76;GO:0001101,biological_process response to acid chemical;GO:0003674,molecular_function molecular_function;GO:0003824,molecular_function catalytic activity;GO:0004364,molecular_function glutathione transferase activity;GO:0004601,molecular_function peroxidase activity;GO:0004602,molecular_function glutathione peroxidase activity;GO:0005575,cellular_component cellular_component;GO:0005622,cellula…	GST, gst; glutathione S-transferase [EC:2.5.1.18]; K00799	glutathione S-transferase theta-2 isoform b [Homo sapiens]
ATP5IF1-2	252.07	0	2.81	2.49	4.48	2.39	4.67478	3.92433	0.00214264	0.0400327	NW_018654706.1:29767-31744:+	ATP5IF1	185;GO:0001525,biological_process angiogenesis;GO:0001568,biological_process blood vessel development;GO:0001936,biological_process regulation of endothelial cell proliferation;GO:0001937,biological_process negative regulation of endothelial cell proliferation;GO:0001944,biological_process vasculature development;GO:0002262,biological_process myeloid cell homeostasis;GO:0002376,biological_process…	NA	ATPase inhibitor, mitochondrial isoform 3 precursor [Homo sapiens]
FFAR2	10.7	2.72	0	0.26	0	0	5.50342	1.06073	0.00214828	0.0400527	NC_000019.10:35448256-35451767:+	FFAR2	147;GO:0001101,biological_process response to acid chemical;GO:0001817,biological_process regulation of cytokine production;GO:0001819,biological_process positive regulation of cytokine production;GO:0002218,biological_process activation of innate immune response;GO:0002220,biological_process innate immune response activating cell surface receptor signaling pathway;GO:0002221,biological_process p…	FFAR2, GPR43; free fatty acid receptor 2; K04328	free fatty acid receptor 2 isoform X1 [Homo sapiens]
C1QB	191.98	78.84	346.77	36.88	56.02	76.6	1.86786	6.67713	0.00220506	0.0407655	NC_000001.11:22653235-22661637:+	C1QB	96;GO:0002250,biological_process adaptive immune response;GO:0002252,biological_process immune effector process;GO:0002253,biological_process activation of immune response;GO:0002376,biological_process immune system process;GO:0002443,biological_process leukocyte mediated immunity;GO:0002449,biological_process lymphocyte mediated immunity;GO:0002455,biological_process humoral immune response medi…	C1QB; complement C1q subcomponent subunit B; K03987	complement C1q subcomponent subunit B isoform 2 precursor [Homo sapiens]
ONECUT2	2.74	1.14	0	0	0	0	6.92253	0.298837	0.00220746	0.0407655	NC_000018.10:57435373-57491298:+	ONECUT2	182;GO:0000976,molecular_function transcription regulatory region sequence-specific DNA binding;GO:0000977,molecular_function RNA polymerase II regulatory region sequence-specific DNA binding;GO:0000978,molecular_function RNA polymerase II proximal promoter sequence-specific DNA binding;GO:0000981,molecular_function DNA-binding transcription factor activity, RNA polymerase II-specific;GO:0000982,…	ONECUT1, HNF6; one cut domain, family member 1 (hepatocyte nuclear factor 6); K08026	one cut domain family member 2 isoform X4 [Homo sapiens]
CORO1A	50.16	27.6	66.86	10.98	21.7	12.01	1.68253	5.47736	0.00221135	0.0407791	NC_000016.10:30183601-30189076:+	CORO1A	306;GO:0001772,cellular_component immunological synapse;GO:0001775,biological_process cell activation;GO:0001776,biological_process leukocyte homeostasis;GO:0001845,biological_process phagolysosome assembly;GO:0001891,cellular_component phagocytic cup;GO:0001894,biological_process tissue homeostasis;GO:0001906,biological_process cell killing;GO:0001909,biological_process leukocyte mediated cytoto…	CORO1A; coronin-1A; K13882	coronin-1A [Homo sapiens]
HCK	18.3	6.35	27.82	2.52	2.79	6.83	2.10911	4.1278	0.00225838	0.0413773	NC_000020.11:32052241-32101856:+	HCK	267;GO:0000323,cellular_component lytic vacuole;GO:0001784,molecular_function phosphotyrosine residue binding;GO:0002218,biological_process activation of innate immune response;GO:0002237,biological_process response to molecule of bacterial origin;GO:0002252,biological_process immune effector process;GO:0002253,biological_process activation of immune response;GO:0002376,biological_process immune …	HCK; hemopoietic cell kinase [EC:2.7.10.2]; K08893	tyrosine-protein kinase HCK isoform e [Homo sapiens]
DDN	0.68	0	2.86	0	0	0	7.07434	0.53553	0.00230484	0.0419576	NC_000012.12:48995148-48999375:-	DDN	90;GO:0000976,molecular_function transcription regulatory region sequence-specific DNA binding;GO:0000977,molecular_function RNA polymerase II regulatory region sequence-specific DNA binding;GO:0000978,molecular_function RNA polymerase II proximal promoter sequence-specific DNA binding;GO:0000981,molecular_function DNA-binding transcription factor activity, RNA polymerase II-specific;GO:0000982,m…	NA	dendrin [Homo sapiens]
ADCYAP1R1	2.76	0	1.78	0	0	0	6.90591	0.297881	0.00235419	0.0426915	NC_000007.14:31052307-31111474:+	ADCYAP1R1	200;GO:0000003,biological_process reproduction;GO:0000139,cellular_component Golgi membrane;GO:0001634,molecular_function pituitary adenylate cyclase-activating polypeptide receptor activity;GO:0003006,biological_process developmental process involved in reproduction;GO:0003674,molecular_function molecular_function;GO:0004888,molecular_function transmembrane signaling receptor activity;GO:0004930…	ADCYAP1R1, PACAPRI; pituitary adenylate cyclase-activating polypeptide type I receptor; K04587	pituitary adenylate cyclase-activating polypeptide type I receptor isoform X6 [Homo sapiens]
SERPINF1	647.2	316.01	1055.12	65.95	190.87	254.38	1.959	9.08245	0.00235955	0.042734	NC_000017.11:1762059-1777565:+	SERPINF1	153;GO:0003008,biological_process system process;GO:0003674,molecular_function molecular_function;GO:0004857,molecular_function enzyme inhibitor activity;GO:0004866,molecular_function endopeptidase inhibitor activity;GO:0004867,molecular_function serine-type endopeptidase inhibitor activity;GO:0005575,cellular_component cellular_component;GO:0005576,cellular_component extracellular region;GO:0005…	SERPINF1, PEDF; pigment epithelium-derived factor; K19614	pigment epithelium-derived factor isoform 2 [Homo sapiens]
TMEM176B	226.09	169.49	262.4	35.24	68.81	99.42	1.66592	7.28607	0.00237903	0.0428666	NC_000007.14:150791300-150801360:-	TMEM176B	29;GO:0002682,biological_process regulation of immune system process;GO:0002683,biological_process negative regulation of immune system process;GO:0007275,biological_process multicellular organism development;GO:0008150,biological_process biological_process;GO:0009653,biological_process anatomical structure morphogenesis;GO:0009887,biological_process animal organ morphogenesis;GO:0032501,biologic…	NA	transmembrane protein 176B isoform X3 [Homo sapiens]
CDH19	0.62	0.63	1.21	0.11	0	0	4.4029	0.229677	0.00241363	0.0430537	NC_000018.10:66501082-66604090:-	CDH19	6;GO:0005575,cellular_component cellular_component;GO:0005623,cellular_component cell;GO:0005886,cellular_component plasma membrane;GO:0016020,cellular_component membrane;GO:0044464,cellular_component cell part;GO:0071944,cellular_component cell periphery	NA	cadherin-19 isoform X3 [Homo sapiens]
KCTD14	10.69	0.96	11.27	0.17	0.35	1.13	3.70919	1.68392	0.0024236	0.0431772	NC_000011.10:78015714-78046191:-	KCTD14	NA	NA	BTB/POZ domain-containing protein KCTD14 isoform 2 [Homo sapiens]
MMD2	2.81	0	5.04	0	0	0	6.87699	0.332172	0.0024642	0.0436265	NC_000007.14:4892244-4959187:-	MMD2	143;GO:0001932,biological_process regulation of protein phosphorylation;GO:0001934,biological_process positive regulation of protein phosphorylation;GO:0003674,molecular_function molecular_function;GO:0003824,molecular_function catalytic activity;GO:0004672,molecular_function protein kinase activity;GO:0005575,cellular_component cellular_component;GO:0005622,cellular_component intracellular;GO:00…	NA	monocyte to macrophage differentiation factor 2 isoform 3 [Homo sapiens]
AP2A2-2	6.49	8.1	3.24	0.05	1.57	1.1	2.6036	3.24797	0.00260309	0.0454571	NT_187656.1:13999-74983:+	AP2A2	NA	NA	NA
MFRP	1.11	0.7	1.46	0	0.1	0	4.44955	0.189186	0.00260607	0.0454571	NC_000011.10:119338941-119346705:-	MFRP	40;GO:0001654,biological_process eye development;GO:0001754,biological_process eye photoreceptor cell differentiation;GO:0003008,biological_process system process;GO:0005575,cellular_component cellular_component;GO:0007275,biological_process multicellular organism development;GO:0007399,biological_process nervous system development;GO:0007423,biological_process sensory organ development;GO:000760…	NA	membrane frizzled-related protein [Homo sapiens]
CLEC12A	4.99	0	8.77	0.15	0.21	0.12	4.67441	1.12875	0.00263212	0.0457128	NC_000012.12:9951267-10006150:+	CLEC12A	72;GO:0001775,biological_process cell activation;GO:0002252,biological_process immune effector process;GO:0002263,biological_process cell activation involved in immune response;GO:0002274,biological_process myeloid leukocyte activation;GO:0002275,biological_process myeloid cell activation involved in immune response;GO:0002283,biological_process neutrophil activation involved in immune response;G…	NA	C-type lectin domain family 12 member A isoform X9 [Homo sapiens]
OLFM2	23.82	15.69	27.49	2.92	7.08	9.15	1.77137	4.45792	0.00263362	0.0457128	NC_000019.10:9853717-9936515:-	OLFM2	85;GO:0002790,biological_process peptide secretion;GO:0003008,biological_process system process;GO:0005575,cellular_component cellular_component;GO:0005576,cellular_component extracellular region;GO:0005622,cellular_component intracellular;GO:0005623,cellular_component cell;GO:0005634,cellular_component nucleus;GO:0005654,cellular_component nucleoplasm;GO:0005737,cellular_component cytoplasm;GO:0…	NA	noelin-2 isoform X1 [Homo sapiens]
CD1C	14.93	4.98	29.01	1.94	3.02	5.16	2.27079	3.52692	0.00269544	0.0464595	NC_000001.11:158289922-158294774:+	CD1C	154;GO:0000139,cellular_component Golgi membrane;GO:0000323,cellular_component lytic vacuole;GO:0001775,biological_process cell activation;GO:0002252,biological_process immune effector process;GO:0002263,biological_process cell activation involved in immune response;GO:0002285,biological_process lymphocyte activation involved in immune response;GO:0002286,biological_process T cell activation invo…	CD1; T-cell surface glycoprotein CD1; K06448	T-cell surface glycoprotein CD1c precursor [Homo sapiens]
CIROP	1.02	1.14	0.32	0.11	0.04	0	3.92019	0.218325	0.00270917	0.0465682	NC_000014.9:23099061-23104989:-	CIROP	NA	NA	leishmanolysin-like peptidase 2 isoform 2 precursor [Homo sapiens]
MYBL2	3.44	0.93	6.66	0.49	0.77	0.26	2.85475	2.20196	0.00277917	0.047541	NC_000020.11:43667113-43716482:+	MYBL2	354;GO:0000003,biological_process reproduction;GO:0000086,biological_process G2/M transition of mitotic cell cycle;GO:0000117,biological_process regulation of transcription involved in G2/M transition of mitotic cell cycle;GO:0000122,biological_process negative regulation of transcription by RNA polymerase II;GO:0000226,biological_process microtubule cytoskeleton organization;GO:0000228,cellular_…	MYB, C-MYB; transcriptional activator Myb; K09420; MYBL2, B-MYB; myb-related protein B; K21769	myb-related protein B isoform 2 [Homo sapiens]
SIGLEC11	2.23	0.45	2.11	0.06	0.08	0.2	3.67816	0.956824	0.0027912	0.0476537	NC_000019.10:49948984-49961172:-	SIGLEC11	145;GO:0001775,biological_process cell activation;GO:0002244,biological_process hematopoietic progenitor cell differentiation;GO:0002252,biological_process immune effector process;GO:0002263,biological_process cell activation involved in immune response;GO:0002274,biological_process myeloid leukocyte activation;GO:0002275,biological_process myeloid cell activation involved in immune response;GO:0…	CD33, SIGLEC3; CD33 antigen; K06473; MAG, GMA, SIGLEC4; myelin associated glycoprotein; K06771	sialic acid-binding Ig-like lectin 11 isoform X3 [Homo sapiens]
RIN3	17.99	19.23	11.9	4.55	6.77	5.97	1.47423	5.08856	0.00279302	0.0476537	NC_000014.9:92513780-92688994:+	RIN3	38;GO:0003674,molecular_function molecular_function;GO:0005085,molecular_function guanyl-nucleotide exchange factor activity;GO:0005088,molecular_function Ras guanyl-nucleotide exchange factor activity;GO:0005488,molecular_function binding;GO:0005515,molecular_function protein binding;GO:0005575,cellular_component cellular_component;GO:0005622,cellular_component intracellular;GO:0005623,cellular_…	NA	ras and Rab interactor 3 isoform X4 [Homo sapiens]
CD22	2.09	0.48	1.3	0.25	0	0.04	3.73951	0.850808	0.0028026	0.0476537	NC_000019.10:35329186-35347361:+	CD22	32;GO:0003674,molecular_function molecular_function;GO:0005575,cellular_component cellular_component;GO:0005623,cellular_component cell;GO:0005886,cellular_component plasma membrane;GO:0005887,cellular_component integral component of plasma membrane;GO:0007154,biological_process cell communication;GO:0007155,biological_process cell adhesion;GO:0007165,biological_process signal transduction;GO:000…	CD22, SIGLEC2; CD22 antigen; K06467	B-cell receptor CD22 isoform 5 [Homo sapiens]
WAS	11.35	5.76	19.9	2.54	3.69	3.78	1.88876	3.88316	0.00280575	0.0476537	NC_000023.11:48676635-48691427:+	WAS	441;GO:0000003,biological_process reproduction;GO:0000226,biological_process microtubule cytoskeleton organization;GO:0000768,biological_process syncytium formation by plasma membrane fusion;GO:0000902,biological_process cell morphogenesis;GO:0000904,biological_process cell morphogenesis involved in differentiation;GO:0001578,biological_process microtubule bundle formation;GO:0001667,biological_p…	WAS; Wiskott-Aldrich syndrome protein; K05747	wiskott-Aldrich syndrome protein isoform X4 [Homo sapiens]
ADAMTSL1	2.67	1.78	2.11	0.49	0.34	0.82	1.97271	3.00772	0.00280929	0.0476537	NC_000009.12:17906632-18910950:+	ADAMTSL1	72;GO:0000902,biological_process cell morphogenesis;GO:0000904,biological_process cell morphogenesis involved in differentiation;GO:0003674,molecular_function molecular_function;GO:0005102,molecular_function signaling receptor binding;GO:0005488,molecular_function binding;GO:0005515,molecular_function protein binding;GO:0005575,cellular_component cellular_component;GO:0005576,cellular_component e…	NA	ADAMTS-like protein 1 isoform X9 [Homo sapiens]
FBLN2	43.11	25.81	23.83	8.55	13.52	10.12	1.49592	6.26996	0.00287474	0.0482447	NC_000003.12:13549124-13638404:+	FBLN2	176;GO:0001817,biological_process regulation of cytokine production;GO:0001818,biological_process negative regulation of cytokine production;GO:0001932,biological_process regulation of protein phosphorylation;GO:0001933,biological_process negative regulation of protein phosphorylation;GO:0001968,molecular_function fibronectin binding;GO:0002791,biological_process regulation of peptide secretion;G…	NA	fibulin-2 isoform b precursor [Homo sapiens]
FBLN1	1236.4	589.52	2007.22	89.05	361.88	469.26	2.029	11.0311	0.00294349	0.0491656	NC_000022.11:45502882-45601135:+	FBLN1	220;GO:0001667,biological_process ameboidal-type cell migration;GO:0001817,biological_process regulation of cytokine production;GO:0001818,biological_process negative regulation of cytokine production;GO:0001932,biological_process regulation of protein phosphorylation;GO:0001933,biological_process negative regulation of protein phosphorylation;GO:0001968,molecular_function fibronectin binding;GO:…	NA	fibulin-1 isoform D precursor [Homo sapiens]
RAMP2	168.25	160.68	248.78	38.09	83.75	70.63	1.56367	6.10794	0.00299295	0.0497011	NC_000017.11:42761226-42763041:+	RAMP2	231;GO:0000003,biological_process reproduction;GO:0000323,cellular_component lytic vacuole;GO:0001525,biological_process angiogenesis;GO:0001568,biological_process blood vessel development;GO:0001570,biological_process vasculogenesis;GO:0001605,molecular_function adrenomedullin receptor activity;GO:0001653,molecular_function peptide receptor activity;GO:0001664,molecular_function G protein-couple…	RAMP1; receptor activity modifying protein 1; K08447; RAMP2; receptor activity modifying protein 2; K08448; RAMP3; receptor activity modifying protein 3; K08449	receptor activity-modifying protein 2 precursor [Homo sapiens]
EHF	0	0	0	114.64	40.64	32.26	-11.5281	4.89962	5.5e-21	6.89e-17	NC_000011.10:34621092-34663288:+	EHF	164;GO:0000976,molecular_function transcription regulatory region sequence-specific DNA binding;GO:0000977,molecular_function RNA polymerase II regulatory region sequence-specific DNA binding;GO:0000978,molecular_function RNA polymerase II proximal promoter sequence-specific DNA binding;GO:0000981,molecular_function DNA-binding transcription factor activity, RNA polymerase II-specific;GO:0000982,…	NA	ETS homologous factor isoform X4 [Homo sapiens]
LY6D	1.25	0	1.32	511.36	181.75	133.79	-8.28992	5.69697	9.71e-21	6.89e-17	NC_000008.11:142784881-142786539:-	LY6D	34;GO:0001775,biological_process cell activation;GO:0002376,biological_process immune system process;GO:0002520,biological_process immune system development;GO:0002521,biological_process leukocyte differentiation;GO:0005575,cellular_component cellular_component;GO:0005576,cellular_component extracellular region;GO:0005623,cellular_component cell;GO:0005886,cellular_component plasma membrane;GO:00…	NA	lymphocyte antigen 6D precursor [Homo sapiens]
GPRC5A	0.9	1.14	0	156.17	54.51	41.97	-6.91312	5.46887	4.26e-17	2.01e-13	NC_000012.12:12891561-12917937:+	GPRC5A	101;GO:0001932,biological_process regulation of protein phosphorylation;GO:0001933,biological_process negative regulation of protein phosphorylation;GO:0003674,molecular_function molecular_function;GO:0004888,molecular_function transmembrane signaling receptor activity;GO:0004930,molecular_function G protein-coupled receptor activity;GO:0005575,cellular_component cellular_component;GO:0005622,cel…	NA	retinoic acid-induced protein 3 [Homo sapiens]
FAM110C	0	0	0	45.46	16.44	15.11	-10.4529	3.85645	2.04e-15	7.22e-12	NC_000002.12:38813-46505:-	FAM110C	47;GO:0003674,molecular_function molecular_function;GO:0005488,molecular_function binding;GO:0005515,molecular_function protein binding;GO:0005575,cellular_component cellular_component;GO:0005622,cellular_component intracellular;GO:0005623,cellular_component cell;GO:0005737,cellular_component cytoplasm;GO:0005938,cellular_component cell cortex;GO:0008092,molecular_function cytoskeletal protein bi…	NA	protein FAM110C isoform X3 [Homo sapiens]
DUOX2	0.62	1.27	0.66	58.63	21.51	15.62	-5.1433	6.20439	1.1e-14	3.13e-11	NC_000015.10:45092649-45114172:-	DUOX2	95;GO:0000166,molecular_function nucleotide binding;GO:0003674,molecular_function molecular_function;GO:0003824,molecular_function catalytic activity;GO:0005488,molecular_function binding;GO:0005509,molecular_function calcium ion binding;GO:0005575,cellular_component cellular_component;GO:0005623,cellular_component cell;GO:0005886,cellular_component plasma membrane;GO:0006575,biological_process c…	DUOX, THOX; dual oxidase [EC:1.6.3.1 1.11.1.-]; K13411	dual oxidase 2 isoform 2 precursor [Homo sapiens]
ESRP2	0.22	0.67	0.82	38.61	17.15	13.76	-5.16708	4.68628	8.36e-14	1.72e-10	NC_000016.10:68229032-68236127:-	ESRP2	125;GO:0000375,biological_process RNA splicing, via transesterification reactions;GO:0000377,biological_process RNA splicing, via transesterification reactions with bulged adenosine as nucleophile;GO:0000380,biological_process alternative mRNA splicing, via spliceosome;GO:0000398,biological_process mRNA splicing, via spliceosome;GO:0001763,biological_process morphogenesis of a branching structure…	NA	epithelial splicing regulatory protein 2 isoform X2 [Homo sapiens]
EPHA2	5.65	6.46	3.56	256.29	103.04	69.53	-4.72522	7.78028	8.5e-14	1.72e-10	NC_000001.11:16124336-16156069:-	EPHA2	311;GO:0000902,biological_process cell morphogenesis;GO:0000904,biological_process cell morphogenesis involved in differentiation;GO:0001501,biological_process skeletal system development;GO:0001503,biological_process ossification;GO:0001525,biological_process angiogenesis;GO:0001568,biological_process blood vessel development;GO:0001570,biological_process vasculogenesis;GO:0001649,biological_pro…	EPHA2, ECK; Eph receptor A2 [EC:2.7.10.1]; K05103	ephrin type-A receptor 2 isoform X4 [Homo sapiens]
HLA-DPA1-6	0.62	0	0	29.64	31.06	24.44	-7.49617	3.56469	1.14e-13	2.03e-10	NT_167247.2:4363633-4379801:-	HLA-DPA1	NA	NA	NA
NECTIN4	0.6	0.61	1.43	59.52	22.75	17.87	-5.1028	4.75818	7.19e-13	1.06e-09	NC_000001.11:161070997-161089558:-	NECTIN4	39;GO:0003674,molecular_function molecular_function;GO:0005102,molecular_function signaling receptor binding;GO:0005488,molecular_function binding;GO:0005515,molecular_function protein binding;GO:0005575,cellular_component cellular_component;GO:0005623,cellular_component cell;GO:0005886,cellular_component plasma membrane;GO:0005887,cellular_component integral component of plasma membrane;GO:00059…	PVRL4; poliovirus receptor-related 4; K06593	nectin-4 precursor [Homo sapiens]
TMEM184A	0	0.39	0	33.63	16.61	10.97	-6.84708	3.69839	7.47e-13	1.06e-09	NC_000007.14:1542234-1556205:-	TMEM184A	87;GO:0000003,biological_process reproduction;GO:0003006,biological_process developmental process involved in reproduction;GO:0003674,molecular_function molecular_function;GO:0005215,molecular_function transporter activity;GO:0005488,molecular_function binding;GO:0005539,molecular_function glycosaminoglycan binding;GO:0005575,cellular_component cellular_component;GO:0005622,cellular_component int…	NA	transmembrane protein 184A [Homo sapiens]
SCN11A	0	0.26	0	16.07	5.45	4.47	-6.36928	4.6277	8.54e-13	1.1e-09	NC_000003.12:38845763-39051944:-	SCN11A	68;GO:0001508,biological_process action potential;GO:0003008,biological_process system process;GO:0003674,molecular_function molecular_function;GO:0005215,molecular_function transporter activity;GO:0005216,molecular_function ion channel activity;GO:0005248,molecular_function voltage-gated sodium channel activity;GO:0005261,molecular_function cation channel activity;GO:0005272,molecular_function s…	NA	sodium channel protein type 11 subunit alpha isoform X5 [Homo sapiens]
SH2D3A	1.73	2.76	1.7	78.31	31.62	24.82	-4.36709	5.48671	1.17e-12	1.38e-09	NC_000019.10:6752159-6767435:-	SH2D3A	52;GO:0000165,biological_process MAPK cascade;GO:0003674,molecular_function molecular_function;GO:0005070,molecular_function SH3/SH2 adaptor activity;GO:0005488,molecular_function binding;GO:0005515,molecular_function protein binding;GO:0006464,biological_process cellular protein modification process;GO:0006468,biological_process protein phosphorylation;GO:0006793,biological_process phosphorus me…	NA	SH2 domain-containing protein 3A isoform X8 [Homo sapiens]
PM20D1	0	0	0	14.78	13.13	6.66	-9.76807	3.20657	1.3e-12	1.42e-09	NC_000001.11:205828024-205850132:-	PM20D1	60;GO:0003674,molecular_function molecular_function;GO:0003824,molecular_function catalytic activity;GO:0005575,cellular_component cellular_component;GO:0005576,cellular_component extracellular region;GO:0005615,cellular_component extracellular space;GO:0006082,biological_process organic acid metabolic process;GO:0006520,biological_process cellular amino acid metabolic process;GO:0006629,biologic…	NA	N-fatty-acyl-amino acid synthase/hydrolase PM20D1 precursor [Homo sapiens]
SDCBP2	2.75	4.18	3.19	127.16	54.51	38.86	-4.35934	5.05568	3.12e-12	3.16e-09	NC_000020.11:1309908-1329139:-	SDCBP2	68;GO:0003674,molecular_function molecular_function;GO:0005488,molecular_function binding;GO:0005515,molecular_function protein binding;GO:0005543,molecular_function phospholipid binding;GO:0005546,molecular_function phosphatidylinositol-4,5-bisphosphate binding;GO:0005575,cellular_component cellular_component;GO:0005622,cellular_component intracellular;GO:0005623,cellular_component cell;GO:00056…	NA	syntenin-2 isoform b [Homo sapiens]
AQP3	43.31	33.46	55.87	1615.47	646.58	463.85	-4.2889	8.91264	3.38e-12	3.2e-09	NC_000009.12:33441159-33447593:-	AQP3	186;GO:0001101,biological_process response to acid chemical;GO:0001666,biological_process response to hypoxia;GO:0002376,biological_process immune system process;GO:0002682,biological_process regulation of immune system process;GO:0002684,biological_process positive regulation of immune system process;GO:0003008,biological_process system process;GO:0003014,biological_process renal system process;…	AQP3; aquaporin-3; K09876; AQP9; aquaporin-9; K09877	aquaporin-3 isoform X1 [Homo sapiens]
MUC1	2.22	1.73	2.9	77.78	35.78	22.28	-4.24079	6.41941	4.91e-12	4.16e-09	NC_000001.11:155185823-155192915:-	MUC1	298;GO:0000075,biological_process cell cycle checkpoint;GO:0000077,biological_process DNA damage checkpoint;GO:0000228,cellular_component nuclear chromosome;GO:0000278,biological_process mitotic cell cycle;GO:0000785,cellular_component chromatin;GO:0000790,cellular_component nuclear chromatin;GO:0000976,molecular_function transcription regulatory region sequence-specific DNA binding;GO:0000977,mo…	NA	mucin-1 isoform 9 precursor [Homo sapiens]
FGFR3	3.14	4.42	2.93	122.16	41.75	37.85	-4.19837	6.48114	4.99e-12	4.16e-09	NC_000004.12:1793292-1808867:+	FGFR3	811;GO:0000003,biological_process reproduction;GO:0000122,biological_process negative regulation of transcription by RNA polymerase II;GO:0000165,biological_process MAPK cascade;GO:0000323,cellular_component lytic vacuole;GO:0000902,biological_process cell morphogenesis;GO:0000904,biological_process cell morphogenesis involved in differentiation;GO:0001501,biological_process skeletal system devel…
nt;GO:0048732,biological_process gland development;GO:0048736,biological_process appendage development;GO:0048738,biological_process cardiac muscle tissue development;GO:0048754,biological_process branching morphogenesis of an epithelial tube;GO:0048755,biological_process branching morphogenesis of a nerve;GO:0048762,biological_process mesenchymal cell differentiation;GO:0048799,biological_proces…	FGFR1, CD331; fibroblast growth factor receptor 1 [EC:2.7.10.1]; K04362; FGFR2, CD332; fibroblast growth factor receptor 2 [EC:2.7.10.1]; K05093; FGFR3, CD333; fibroblast growth factor receptor 3 [EC:2.7.10.1]; K05094; FGFR4, CD334; fibroblast growth factor receptor 4 [EC:2.7.10.1]; K05095	fibroblast growth factor receptor 3 isoform X9 [Homo sapiens]
KRT16	1.36	0.34	0	50.68	21.09	15.05	-5.87089	4.38078	1.73e-11	1.36e-08	NC_000017.11:41609777-41612767:-	KRT16	156;GO:0001533,cellular_component cornified envelope;GO:0001667,biological_process ameboidal-type cell migration;GO:0001775,biological_process cell activation;GO:0001942,biological_process hair follicle development;GO:0002009,biological_process morphogenesis of an epithelium;GO:0002376,biological_process immune system process;GO:0003008,biological_process system process;GO:0003674,molecular_funct…	KRT1; type I keratin, acidic; K07604	keratin, type I cytoskeletal 16 [Homo sapiens]
TMPRSS2	2.1	0.15	0.16	74.22	26.09	22.06	-5.86037	5.035	2.92e-11	2.18e-08	NC_000021.9:41464304-41508158:-	TMPRSS2	45;GO:0003674,molecular_function molecular_function;GO:0003824,molecular_function catalytic activity;GO:0005575,cellular_component cellular_component;GO:0005623,cellular_component cell;GO:0005886,cellular_component plasma membrane;GO:0005887,cellular_component integral component of plasma membrane;GO:0006508,biological_process proteolysis;GO:0006807,biological_process nitrogen compound metabolic …	TMPRSS2; transmembrane protease serine 2 [EC:3.4.21.-]; K09633	transmembrane protease serine 2 isoform 3 [Homo sapiens]
POU5F1	0.45	0.45	0	33.09	14.89	11.78	-6.02425	3.48641	3.33e-11	2.36e-08	NC_000006.12:31164336-31170682:-	POU5F1	NA	NA	NA
RALGDS	13.82	18.9	6.79	461.02	171.39	127.96	-4.22214	8.62376	5.37e-11	3.63e-08	NC_000009.12:133097721-133149210:-	RALGDS	80;GO:0003674,molecular_function molecular_function;GO:0005085,molecular_function guanyl-nucleotide exchange factor activity;GO:0005088,molecular_function Ras guanyl-nucleotide exchange factor activity;GO:0005488,molecular_function binding;GO:0005515,molecular_function protein binding;GO:0005575,cellular_component cellular_component;GO:0005622,cellular_component intracellular;GO:0005623,cellular_…	RALGDS; ral guanine nucleotide dissociation stimulator; K08732; RGL1, RGL; ral guanine nucleotide dissociation stimulator-like 1; K17635	ral guanine nucleotide dissociation stimulator isoform 5 [Homo sapiens]
ELF3	75.78	51.94	83.84	1972.54	795.41	591.2	-3.92174	9.38884	5.69e-11	3.67e-08	NC_000001.11:202010586-202017183:+	ELF3	172;GO:0000976,molecular_function transcription regulatory region sequence-specific DNA binding;GO:0000977,molecular_function RNA polymerase II regulatory region sequence-specific DNA binding;GO:0000978,molecular_function RNA polymerase II proximal promoter sequence-specific DNA binding;GO:0000981,molecular_function DNA-binding transcription factor activity, RNA polymerase II-specific;GO:0000982,…	NA	ETS-related transcription factor Elf-3 isoform X1 [Homo sapiens]
HLA-DQB1-5	0	0	0	40.02	13.86	10.73	-9.67892	3.12233	7e-11	4.31e-08	NT_167247.2:3955830-3963184:-	HLA-DQB1	NA	NA	NA
DDX39B-6	1.5	1.33	0	20.94	33.24	33.6	-5.06314	4.3505	7.84e-11	4.45e-08	NT_167247.2:2872168-2883942:-	DDX39B	NA	NA	NA
PIGA	0.32	0.82	0	37.21	12.45	11.61	-5.60061	3.95217	7.84e-11	4.45e-08	NC_000023.11:15319450-15335554:-	PIGA	103;GO:0000506,cellular_component glycosylphosphatidylinositol-N-acetylglucosaminyltransferase (GPI-GnT) complex;GO:0003674,molecular_function molecular_function;GO:0003824,molecular_function catalytic activity;GO:0005575,cellular_component cellular_component;GO:0005622,cellular_component intracellular;GO:0005623,cellular_component cell;GO:0005737,cellular_component cytoplasm;GO:0005783,cellular_…	PIGA, GPI3; phosphatidylinositol N-acetylglucosaminyltransferase subunit A [EC:2.4.1.198]; K03857	phosphatidylinositol N-acetylglucosaminyltransferase subunit A isoform X1 [Homo sapiens]
MPZL2	2.98	8.32	4.71	187.81	68.1	56.72	-4.17645	5.11924	1.05e-10	5.73e-08	NC_000011.10:118253415-118264297:-	MPZL2	41;GO:0001775,biological_process cell activation;GO:0002376,biological_process immune system process;GO:0002520,biological_process immune system development;GO:0002521,biological_process leukocyte differentiation;GO:0005575,cellular_component cellular_component;GO:0005622,cellular_component intracellular;GO:0005623,cellular_component cell;GO:0005856,cellular_component cytoskeleton;GO:0005886,cell…	NA	myelin protein zero-like protein 2 precursor [Homo sapiens]
LAMB3	5.21	4.04	4.77	118.52	48.27	34.25	-3.78151	6.93453	1.3e-10	6.84e-08	NC_000001.11:209614869-209652425:-	LAMB3	46;GO:0001704,biological_process formation of primary germ layer;GO:0001706,biological_process endoderm formation;GO:0003674,molecular_function molecular_function;GO:0005198,molecular_function structural molecule activity;GO:0005488,molecular_function binding;GO:0005575,cellular_component cellular_component;GO:0005576,cellular_component extracellular region;GO:0005604,cellular_component basement …	LAMB3; laminin, beta 3; K06244	laminin subunit beta-3 precursor [Homo sapiens]
PLA2G2F	0	1.12	0	39.33	18.49	16.74	-5.72661	3.49863	1.46e-10	7.42e-08	NC_000001.11:20139322-20150381:+	PLA2G2F	85;GO:0002682,biological_process regulation of immune system process;GO:0002683,biological_process negative regulation of immune system process;GO:0002694,biological_process regulation of leukocyte activation;GO:0002695,biological_process negative regulation of leukocyte activation;GO:0003674,molecular_function molecular_function;GO:0003824,molecular_function catalytic activity;GO:0004620,molecul…	PLA2G, SPLA2; secretory phospholipase A2 [EC:3.1.1.4]; K01047	group IIF secretory phospholipase A2 isoform X2 [Homo sapiens]
F11R	1.96	2.49	0	99.84	36.7	30.1	-5.20642	4.78541	1.72e-10	8.4e-08	NC_000001.11:160995210-161021152:-	F11R	140;GO:0001817,biological_process regulation of cytokine production;GO:0001885,biological_process endothelial cell development;GO:0002064,biological_process epithelial cell development;GO:0002376,biological_process immune system process;GO:0003008,biological_process system process;GO:0003013,biological_process circulatory system process;GO:0003158,biological_process endothelium development;GO:000…	F11R, JAM1, CD321; junctional adhesion molecule 1; K06089	junctional adhesion molecule A isoform 9 precursor [Homo sapiens]
SDR16C5	0	0	0	26.37	6.86	6.99	-9.40424	2.86632	5.07e-10	2.4e-07	NC_000008.11:56300004-56320175:-	SDR16C5	150;GO:0000122,biological_process negative regulation of transcription by RNA polymerase II;GO:0000988,molecular_function obsolete transcription factor activity, protein binding;GO:0000989,molecular_function obsolete transcription factor activity, transcription factor binding;GO:0001076,molecular_function obsolete transcription factor activity, RNA polymerase II transcription factor binding;GO:00…	SDR16C5; all-trans-retinol dehydrogenase (NAD+) [EC:1.1.1.105]; K15734	epidermal retinol dehydrogenase 2 isoform 3 [Homo sapiens]
RAPGEFL1	5.86	5.84	6.3	142.35	53.38	40.44	-3.64446	6.45859	5.55e-10	2.54e-07	NC_000017.11:40177009-40195650:+	RAPGEFL1	27;GO:0003674,molecular_function molecular_function;GO:0005085,molecular_function guanyl-nucleotide exchange factor activity;GO:0005488,molecular_function binding;GO:0005515,molecular_function protein binding;GO:0005575,cellular_component cellular_component;GO:0007154,biological_process cell communication;GO:0007165,biological_process signal transduction;GO:0007186,biological_process G protein-co…	NA	rap guanine nucleotide exchange factor-like 1 isoform X4 [Homo sapiens]
PELI1	9.2	8.37	3.84	171.28	68.83	54.91	-3.75404	6.01651	5.83e-10	2.58e-07	NC_000002.12:64092651-64144420:-	PELI1	222;GO:0000209,biological_process protein polyubiquitination;GO:0001817,biological_process regulation of cytokine production;GO:0001819,biological_process positive regulation of cytokine production;GO:0002237,biological_process response to molecule of bacterial origin;GO:0002376,biological_process immune system process;GO:0002682,biological_process regulation of immune system process;GO:0002683,b…	NA	E3 ubiquitin-protein ligase pellino homolog 1 isoform X3 [Homo sapiens]
POU5F1B	0	0	0.47	32.23	11.76	8.71	-6.38635	3.29127	6.83e-10	2.94e-07	NC_000008.11:127413446-127417224:+	POU5F1B	332;GO:0000122,biological_process negative regulation of transcription by RNA polymerase II;GO:0000228,cellular_component nuclear chromosome;GO:0000785,cellular_component chromatin;GO:0000790,cellular_component nuclear chromatin;GO:0000976,molecular_function transcription regulatory region sequence-specific DNA binding;GO:0000977,molecular_function RNA polymerase II regulatory region sequence-spe…	POU5F; POU domain transcription factor, class 5; K09367	putative POU domain, class 5, transcription factor 1B [Homo sapiens]
DUOXA2	0.95	1.45	0.25	48.57	18.03	15.14	-4.87119	3.84018	7.95e-10	3.31e-07	NC_000015.10:45114325-45118421:+	DUOXA2	26;GO:0005575,cellular_component cellular_component;GO:0008150,biological_process biological_process;GO:0008152,biological_process metabolic process;GO:0009987,biological_process cellular process;GO:0010817,biological_process regulation of hormone levels;GO:0016020,cellular_component membrane;GO:0016999,biological_process antibiotic metabolic process;GO:0017144,biological_process drug metabolic p…	DUOXA2; dual oxidase maturation factor 2; K17232	dual oxidase maturation factor 2 isoform X1 [Homo sapiens]
ADAM8	0.54	0.91	0	29.19	11	8.75	-5.02916	4.48307	8.86e-10	3.59e-07	NC_000010.11:133262422-133276868:-	ADAM8	418;GO:0000323,cellular_component lytic vacuole;GO:0000768,biological_process syncytium formation by plasma membrane fusion;GO:0000902,biological_process cell morphogenesis;GO:0001525,biological_process angiogenesis;GO:0001568,biological_process blood vessel development;GO:0001666,biological_process response to hypoxia;GO:0001667,biological_process ameboidal-type cell migration;GO:0001775,biologi…	NA	disintegrin and metalloproteinase domain-containing protein 8 isoform X4 [Homo sapiens]
GRB7	6.14	2.85	5.63	120.94	46.5	37.17	-3.74978	6.00819	1.02e-09	4.04e-07	NC_000017.11:39737937-39747285:+	GRB7	158;GO:0000902,biological_process cell morphogenesis;GO:0000904,biological_process cell morphogenesis involved in differentiation;GO:0002376,biological_process immune system process;GO:0003674,molecular_function molecular_function;GO:0005070,molecular_function SH3/SH2 adaptor activity;GO:0005488,molecular_function binding;GO:0005515,molecular_function protein binding;GO:0005543,molecular_function…	GRB10; growth factor receptor-bound protein 10; K20064	growth factor receptor-bound protein 7 isoform X1 [Homo sapiens]
CRYBG2	1.12	0.43	0.59	20.75	7.86	5.81	-3.99493	4.94968	1.31e-09	5.04e-07	NC_000001.11:26321864-26354130:-	CRYBG2	NA	NA	beta/gamma crystallin domain-containing protein 2 isoform X4 [Homo sapiens]
SLC16A5	0.89	2.16	1.53	44.99	17.44	11.92	-3.90646	4.80368	1.64e-09	6.07e-07	NC_000017.11:75087384-75110149:+	SLC16A5	38;GO:0003674,molecular_function molecular_function;GO:0005215,molecular_function transporter activity;GO:0005342,molecular_function organic acid transmembrane transporter activity;GO:0005575,cellular_component cellular_component;GO:0005623,cellular_component cell;GO:0005886,cellular_component plasma membrane;GO:0005887,cellular_component integral component of plasma membrane;GO:0006810,biologica…	NA	monocarboxylate transporter 6 isoform X9 [Homo sapiens]
NIPAL4	0	0.53	0	23.56	9.39	7.1	-5.88291	3.28166	1.67e-09	6.07e-07	NC_000005.10:157460018-157474722:+	NIPAL4	12;GO:0005575,cellular_component cellular_component;GO:0006810,biological_process transport;GO:0006811,biological_process ion transport;GO:0006812,biological_process cation transport;GO:0008150,biological_process biological_process;GO:0015693,biological_process magnesium ion transport;GO:0016020,cellular_component membrane;GO:0030001,biological_process metal ion transport;GO:0051179,biological_pr…	NA	magnesium transporter NIPA4 isoform X1 [Homo sapiens]
AGR3	0	2.92	0	85.09	34.74	29.01	-5.39093	3.68854	2e-09	7.08e-07	NC_000007.14:16854680-16881983:-	AGR3	29;GO:0002162,molecular_function dystroglycan binding;GO:0003674,molecular_function molecular_function;GO:0005488,molecular_function binding;GO:0005515,molecular_function protein binding;GO:0005575,cellular_component cellular_component;GO:0005622,cellular_component intracellular;GO:0005623,cellular_component cell;GO:0005737,cellular_component cytoplasm;GO:0005783,cellular_component endoplasmic re…	NA	anterior gradient protein 3 precursor [Homo sapiens]
FLOT1-4	0.38	0.95	0.2	22.49	19.99	7.49	-4.9216	3.5233	2.19e-09	7.58e-07	NT_167245.2:1983558-1998538:-	FLOT1	NA	NA	NA
ARHGEF16	1.07	0.76	0.79	21.82	12.66	7.21	-3.97041	4.07851	2.75e-09	9.22e-07	NC_000001.11:3454664-3481113:+	ARHGEF16	233;GO:0001505,biological_process regulation of neurotransmitter levels;GO:0002009,biological_process morphogenesis of an epithelium;GO:0002165,biological_process instar larval or pupal development;GO:0002252,biological_process immune effector process;GO:0002376,biological_process immune system process;GO:0003674,molecular_function molecular_function;GO:0005085,molecular_function guanyl-nucleotid…	ARHGEF26, SGEF; Rho guanine nucleotide exchange factor 26; K13744; NGEF, EPHEXIN, ARHGEF27; neuronal guanine nucleotide exchange factor; K07525	rho guanine nucleotide exchange factor 16 isoform X4 [Homo sapiens]
EZR	42.5	34.81	29.63	673.53	276.73	207.11	-3.38577	8.48847	2.8e-09	9.22e-07	NC_000006.12:158765747-158819368:-	EZR	623;GO:0000003,biological_process reproduction;GO:0000122,biological_process negative regulation of transcription by RNA polymerase II;GO:0000226,biological_process microtubule cytoskeleton organization;GO:0000578,biological_process embryonic axis specification;GO:0000785,cellular_component chromatin;GO:0000902,biological_process cell morphogenesis;GO:0000904,biological_process cell morphogenesis…
rt;GO:0090224,biological_process regulation of spindle organization;GO:0090520,biological_process sphingolipid mediated signaling pathway;GO:0090596,biological_process sensory organ morphogenesis;GO:0097386,cellular_component glial cell projection;GO:0097435,biological_process supramolecular fiber organization;GO:0097449,cellular_component astrocyte projection;GO:0097454,cellular_component Schwan…	MSN; moesin; K05763; RDX; radixin; K05762; VIL2; villin 2 (ezrin); K08007	ezrin isoform X1 [Homo sapiens]
ARHGAP30	2.19	2.23	2.16	45.94	16.78	13.31	-3.46394	5.47304	3.23e-09	1.04e-06	NC_000001.11:161046945-161069891:-	ARHGAP30	45;GO:0003674,molecular_function molecular_function;GO:0005096,molecular_function GTPase activator activity;GO:0005575,cellular_component cellular_component;GO:0005622,cellular_component intracellular;GO:0005623,cellular_component cell;GO:0005737,cellular_component cytoplasm;GO:0005829,cellular_component cytosol;GO:0007154,biological_process cell communication;GO:0007165,biological_process signal…	NA	rho GTPase-activating protein 30 isoform X3 [Homo sapiens]
C1orf74	1.19	0.61	0	43.29	17.68	13.48	-5.47479	3.39476	3.58e-09	1.13e-06	NC_000001.11:209779207-209784559:-	C1orf74	NA	NA	UPF0739 protein C1orf74 [Homo sapiens]
PTK6	0.71	2.35	0.38	50.2	21.05	11.96	-4.48198	4.2811	5.43e-09	1.67e-06	NC_000020.11:63528000-63537376:-	PTK6	238;GO:0001101,biological_process response to acid chemical;GO:0001726,cellular_component ruffle;GO:0001932,biological_process regulation of protein phosphorylation;GO:0001933,biological_process negative regulation of protein phosphorylation;GO:0001934,biological_process positive regulation of protein phosphorylation;GO:0002065,biological_process columnar/cuboidal epithelial cell differentiation;…	NA	protein-tyrosine kinase 6 isoform X2 [Homo sapiens]
SLC20A1	16.8	18.99	12.98	282.81	112.27	93.05	-3.27283	7.46783	7.13e-09	2.15e-06	NC_000002.12:112645938-112663825:+	SLC20A1	80;GO:0003674,molecular_function molecular_function;GO:0005215,molecular_function transporter activity;GO:0005315,molecular_function inorganic phosphate transmembrane transporter activity;GO:0005316,molecular_function high-affinity inorganic phosphate:sodium symporter activity;GO:0005436,molecular_function sodium:phosphate symporter activity;GO:0005575,cellular_component cellular_component;GO:000…	NA	sodium-dependent phosphate transporter 1 [Homo sapiens]
FOSL1	5.92	9.62	10.29	160.84	74.39	48.35	-3.37275	5.37169	7.52e-09	2.22e-06	NC_000011.10:65892048-65900545:-	FOSL1	239;GO:0000003,biological_process reproduction;GO:0000302,biological_process response to reactive oxygen species;GO:0000976,molecular_function transcription regulatory region sequence-specific DNA binding;GO:0000977,molecular_function RNA polymerase II regulatory region sequence-specific DNA binding;GO:0000978,molecular_function RNA polymerase II proximal promoter sequence-specific DNA binding;GO…	FOSL1; fos-like antigen 1; K04502; FOSL2; fos-like antigen 2; K09030	fos-related antigen 1 isoform 5 [Homo sapiens]
GGT6	0.32	0	0.17	15.04	7.38	5.55	-5.90359	2.90737	8.95e-09	2.59e-06	NC_000017.11:4556139-4560577:-	GGT6	35;GO:0006082,biological_process organic acid metabolic process;GO:0006518,biological_process peptide metabolic process;GO:0006690,biological_process icosanoid metabolic process;GO:0006691,biological_process leukotriene metabolic process;GO:0006790,biological_process sulfur compound metabolic process;GO:0006807,biological_process nitrogen compound metabolic process;GO:0008150,biological_process b…	ggt; gamma-glutamyltranspeptidase / glutathione hydrolase [EC:2.3.2.2 3.4.19.13]; K00681	glutathione hydrolase 6 isoform X6 [Homo sapiens]
CYP4F8	0	0	0	12.7	4.67	3.18	-9.01978	2.51395	9.14e-09	2.59e-06	NC_000019.10:15615217-15630639:+	CYP4F8	205;GO:0000038,biological_process very long-chain fatty acid metabolic process;GO:0001676,biological_process long-chain fatty acid metabolic process;GO:0001977,biological_process renal system process involved in regulation of blood volume;GO:0002933,biological_process lipid hydroxylation;GO:0003008,biological_process system process;GO:0003013,biological_process circulatory system process;GO:00030…	CYP4F2_3; phylloquinone omega-hydroxylase / docosahexaenoic acid omega-hydroxylase / leukotriene-B4 20-monooxygenase [EC:1.14.14.78 1.14.14.79 1.14.14.94]; K17726; CYP4F8; cytochrome P450 family 4 subfamily F polypeptide 8 [EC:1.14.14.1]; K17728	cytochrome P450 4F8 precursor [Homo sapiens]
IRF6	7.57	8.73	4.35	116.62	58.57	35.65	-3.31638	5.73276	1.17e-08	3.25e-06	NC_000001.11:209785616-209806142:-	IRF6	147;GO:0000981,molecular_function DNA-binding transcription factor activity, RNA polymerase II-specific;GO:0001228,molecular_function DNA-binding transcription activator activity, RNA polymerase II-specific;GO:0002376,biological_process immune system process;GO:0003674,molecular_function molecular_function;GO:0003676,molecular_function nucleic acid binding;GO:0003677,molecular_function DNA bindin…	NA	interferon regulatory factor 6 isoform 2 [Homo sapiens]
NECTIN1	2.92	3.71	1.8	53.54	23.2	16.18	-3.4155	5.04398	1.22e-08	3.34e-06	NC_000011.10:119638097-119729200:-	NECTIN1	175;GO:0000041,biological_process transition metal ion transport;GO:0000902,biological_process cell morphogenesis;GO:0000904,biological_process cell morphogenesis involved in differentiation;GO:0001654,biological_process eye development;GO:0002088,biological_process lens development in camera-type eye;GO:0002089,biological_process lens morphogenesis in camera-type eye;GO:0002376,biological_proces…	PVRL1, CD111; poliovirus receptor-related protein 1; K06081	nectin-1 isoform 3 precursor [Homo sapiens]
ALAS1	23.59	22.48	11.93	355.14	144.51	106.84	-3.34486	7.73337	1.34e-08	3.58e-06	NC_000003.12:52198082-52214327:+	ALAS1	127;GO:0001666,biological_process response to hypoxia;GO:0003674,molecular_function molecular_function;GO:0003824,molecular_function catalytic activity;GO:0003870,molecular_function 5-aminolevulinate synthase activity;GO:0005488,molecular_function binding;GO:0005515,molecular_function protein binding;GO:0005575,cellular_component cellular_component;GO:0005622,cellular_component intracellular;GO:0…	E2.3.1.37, ALAS; 5-aminolevulinate synthase [EC:2.3.1.37]; K00643	5-aminolevulinate synthase, nonspecific, mitochondrial isoform X3 [Homo sapiens]
USP43	0	0	0	5.01	2.09	1.44	-8.90283	2.40817	1.36e-08	3.58e-06	NC_000017.11:9645259-9729687:+	USP43	76;GO:0000731,biological_process DNA synthesis involved in DNA repair;GO:0003674,molecular_function molecular_function;GO:0003824,molecular_function catalytic activity;GO:0004843,molecular_function thiol-dependent ubiquitin-specific protease activity;GO:0005575,cellular_component cellular_component;GO:0005622,cellular_component intracellular;GO:0005623,cellular_component cell;GO:0005634,cellular_…	USP15; ubiquitin carboxyl-terminal hydrolase 15 [EC:3.4.19.12]; K21343	ubiquitin carboxyl-terminal hydrolase 43 isoform X5 [Homo sapiens]
BCAS1	1.79	1.95	2.02	35.81	14.82	13.56	-3.40913	4.4563	1.44e-08	3.72e-06	NC_000020.11:53943540-54070594:-	BCAS1	23;GO:0003674,molecular_function molecular_function;GO:0005488,molecular_function binding;GO:0005515,molecular_function protein binding;GO:0005575,cellular_component cellular_component;GO:0005622,cellular_component intracellular;GO:0005623,cellular_component cell;GO:0005737,cellular_component cytoplasm;GO:0005829,cellular_component cytosol;GO:0014069,cellular_component postsynaptic density;GO:003…	NA	breast carcinoma-amplified sequence 1 isoform X9 [Homo sapiens]
TRAF4	21.47	19.4	16.48	326.65	131.65	95.51	-3.21778	7.23814	1.54e-08	3.89e-06	NC_000017.11:28744010-28750956:+	TRAF4	198;GO:0000902,biological_process cell morphogenesis;GO:0000904,biological_process cell morphogenesis involved in differentiation;GO:0001654,biological_process eye development;GO:0001700,biological_process embryonic development via the syncytial blastoderm;GO:0001703,biological_process gastrulation with mouth forming first;GO:0001709,biological_process cell fate determination;GO:0001932,biologica…	TRAF3; TNF receptor-associated factor 3; K03174; TRAF4; TNF receptor-associated factor 4; K09848; TRAF5; TNF receptor-associated factor 5; K09849	TNF receptor-associated factor 4 isoform X4 [Homo sapiens]
ABHD11	16.03	12.67	19.54	279.92	121.63	81.37	-3.25628	6.86698	1.75e-08	4.36e-06	NC_000007.14:73736093-73738802:-	ABHD11	3;GO:0003674,molecular_function molecular_function;GO:0003824,molecular_function catalytic activity;GO:0016787,molecular_function hydrolase activity	NA	protein ABHD11 isoform X4 [Homo sapiens]
TNNT3-2	1.7	0.29	2.69	70.9	17.25	28.45	-4.545	4.0965	1.92e-08	4.69e-06	NW_021160004.1:88526-107530:+	TNNT3	172;GO:0002119,biological_process nematode larval development;GO:0002164,biological_process larval development;GO:0003007,biological_process heart morphogenesis;GO:0003008,biological_process system process;GO:0003009,biological_process skeletal muscle contraction;GO:0003012,biological_process muscle system process;GO:0003013,biological_process circulatory system process;GO:0003015,biological_proc…	TNNT2; troponin T, cardiac muscle; K12045	troponin T, fast skeletal muscle isoform 9 [Homo sapiens]
CLDN3	0.73	0	0	28.39	18.88	8.8	-6.59757	2.74949	2.01e-08	4.83e-06	NC_000007.14:73768996-73770270:-	CLDN3	87;GO:0000902,biological_process cell morphogenesis;GO:0000904,biological_process cell morphogenesis involved in differentiation;GO:0001666,biological_process response to hypoxia;GO:0002064,biological_process epithelial cell development;GO:0003382,biological_process epithelial cell morphogenesis;GO:0003674,molecular_function molecular_function;GO:0004888,molecular_function transmembrane signaling…	CLDN; claudin; K06087	claudin-3 [Homo sapiens]
ACBD3	0.91	1.24	0.8	23.96	8.4	12.74	-3.85814	3.69258	2.08e-08	4.92e-06	NC_000001.11:226144678-226186741:-	ACBD3	27;GO:0000139,cellular_component Golgi membrane;GO:0003674,molecular_function molecular_function;GO:0005488,molecular_function binding;GO:0005515,molecular_function protein binding;GO:0005575,cellular_component cellular_component;GO:0005622,cellular_component intracellular;GO:0005623,cellular_component cell;GO:0005737,cellular_component cytoplasm;GO:0005794,cellular_component Golgi apparatus;GO:0…	NA	Golgi resident protein GCP60 [Homo sapiens]
MIDN	23.26	21.87	22.54	347.74	140.19	115.98	-3.10021	7.38376	2.29e-08	5.32e-06	NC_000019.10:1248582-1259143:+	MIDN	115;GO:0002791,biological_process regulation of peptide secretion;GO:0002792,biological_process negative regulation of peptide secretion;GO:0003674,molecular_function molecular_function;GO:0005488,molecular_function binding;GO:0005515,molecular_function protein binding;GO:0005575,cellular_component cellular_component;GO:0005622,cellular_component intracellular;GO:0005623,cellular_component cell;G…	NA	midnolin isoform X1 [Homo sapiens]
SEMA4B	15.26	19.8	7.05	277.06	105.38	84.06	-3.42871	7.71366	2.33e-08	5.33e-06	NC_000015.10:90184919-90229661:+	SEMA4B	18;GO:0005575,cellular_component cellular_component;GO:0005576,cellular_component extracellular region;GO:0005615,cellular_component extracellular space;GO:0005623,cellular_component cell;GO:0005886,cellular_component plasma membrane;GO:0006935,biological_process chemotaxis;GO:0008150,biological_process biological_process;GO:0009605,biological_process response to external stimulus;GO:0016020,cell…	SEMA4, CD100; semaphorin 4; K06521	semaphorin-4B isoform 6 precursor [Homo sapiens]
PFKFB3	7.25	5.84	1.06	128.99	46.57	39.93	-3.91216	6.16243	3.14e-08	7.06e-06	NC_000010.11:6144920-6326637:+	PFKFB3	261;GO:0003674,molecular_function molecular_function;GO:0003824,molecular_function catalytic activity;GO:0003873,molecular_function 6-phosphofructo-2-kinase activity;GO:0004331,molecular_function fructose-2,6-bisphosphate 2-phosphatase activity;GO:0005488,molecular_function binding;GO:0005515,molecular_function protein binding;GO:0005575,cellular_component cellular_component;GO:0005622,cellular_c…	PFKFB1; 6-phosphofructo-2-kinase / fructose-2,6-biphosphatase 1 [EC:2.7.1.105 3.1.3.46]; K19028; PFKFB2; 6-phosphofructo-2-kinase / fructose-2,6-biphosphatase 2 [EC:2.7.1.105 3.1.3.46]; K19029; PFKFB3; 6-phosphofructo-2-kinase / fructose-2,6-biphosphatase 3 [EC:2.7.1.105 3.1.3.46]; K01103; PFKFB4; 6-phosphofructo-2-kinase / fructose-2,6-biphosphatase 4 [EC:2.7.1.105 3.1.3.46]; K19030	6-phosphofructo-2-kinase/fructose-2,6-bisphosphatase 3 isoform X9 [Homo sapiens]
RNF19A	4.8	8.09	4.05	87.43	32.31	34.19	-3.13183	6.12805	3.28e-08	7.17e-06	NC_000008.11:100257066-100336204:-	RNF19A	98;GO:0000151,cellular_component ubiquitin ligase complex;GO:0000209,biological_process protein polyubiquitination;GO:0000226,biological_process microtubule cytoskeleton organization;GO:0003674,molecular_function molecular_function;GO:0003824,molecular_function catalytic activity;GO:0004842,molecular_function ubiquitin-protein transferase activity;GO:0005488,molecular_function binding;GO:0005515,…	NA	E3 ubiquitin-protein ligase RNF19A isoform X3 [Homo sapiens]
CKMT1B	0.36	0	0	19.24	6.08	4.9	-6.68777	2.83531	3.28e-08	7.17e-06	NC_000015.10:43592856-43599406:+	CKMT1B	107;GO:0001655,biological_process urogenital system development;GO:0001822,biological_process kidney development;GO:0003674,molecular_function molecular_function;GO:0003824,molecular_function catalytic activity;GO:0004111,molecular_function creatine kinase activity;GO:0005488,molecular_function binding;GO:0005515,molecular_function protein binding;GO:0005575,cellular_component cellular_component;…	E2.7.3.2; creatine kinase [EC:2.7.3.2]; K00933	creatine kinase U-type, mitochondrial precursor [Homo sapiens]
PRSS8	0	0	0	15.37	6.11	4.61	-8.77217	2.29051	4.08e-08	8.77e-06	NC_000016.10:31131432-31135727:-	PRSS8	113;GO:0002028,biological_process regulation of sodium ion transport;GO:0003674,molecular_function molecular_function;GO:0003824,molecular_function catalytic activity;GO:0004175,molecular_function endopeptidase activity;GO:0004252,molecular_function serine-type endopeptidase activity;GO:0005575,cellular_component cellular_component;GO:0005576,cellular_component extracellular region;GO:0005615,cel…	NA	prostasin preproprotein [Homo sapiens]
GRHL1	1.79	1.42	0	50.33	16.46	13.42	-4.65662	4.68806	4.63e-08	9.81e-06	NC_000002.12:9951692-10002277:+	GRHL1	290;GO:0000902,biological_process cell morphogenesis;GO:0000904,biological_process cell morphogenesis involved in differentiation;GO:0000976,molecular_function transcription regulatory region sequence-specific DNA binding;GO:0000977,molecular_function RNA polymerase II regulatory region sequence-specific DNA binding;GO:0000978,molecular_function RNA polymerase II proximal promoter sequence-specif…	NA	grainyhead-like protein 1 homolog isoform X6 [Homo sapiens]
EDN2	0	0	0	29.29	9.73	9.86	-8.73195	2.25418	5.85e-08	1.22e-05	NC_000001.11:41478774-41484683:-	EDN2	252;GO:0000003,biological_process reproduction;GO:0001516,biological_process prostaglandin biosynthetic process;GO:0001542,biological_process ovulation from ovarian follicle;GO:0001543,biological_process ovarian follicle rupture;GO:0001659,biological_process temperature homeostasis;GO:0001664,molecular_function G protein-coupled receptor binding;GO:0001775,biological_process cell activation;GO:00…	EDN2; endothelin-2; K16367	endothelin-2 isoform X1 [Homo sapiens]
ABCC3	4.65	4.1	2.24	62.03	24.54	17.55	-3.20363	6.44168	6.11e-08	1.26e-05	NC_000017.11:50634880-50692253:+	ABCC3	261;GO:0000166,molecular_function nucleotide binding;GO:0002237,biological_process response to molecule of bacterial origin;GO:0002791,biological_process regulation of peptide secretion;GO:0003674,molecular_function molecular_function;GO:0003824,molecular_function catalytic activity;GO:0004012,molecular_function phospholipid-translocating ATPase activity;GO:0005215,molecular_function transporter …	ABCC1; ATP-binding cassette, subfamily C (CFTR/MRP), member 1 [EC:7.6.2.3]; K05665; ABCC2; ATP-binding cassette, subfamily C (CFTR/MRP), member 2; K05666; ABCC3; ATP-binding cassette, subfamily C (CFTR/MRP), member 3; K05667; ABCC8, SUR1; ATP-binding cassette subfamily C (CFTR/MRP) member 8; K05032	ATP-binding cassette sub-family C member 3 isoform 2 [Homo sapiens]
TBC1D8	5.71	5.94	4.18	74.94	30.2	24.62	-2.98616	6.35745	7.47e-08	1.51e-05	NC_000002.12:101007227-101151382:-	TBC1D8	64;GO:0003008,biological_process system process;GO:0003013,biological_process circulatory system process;GO:0003674,molecular_function molecular_function;GO:0005096,molecular_function GTPase activator activity;GO:0005488,molecular_function binding;GO:0005515,molecular_function protein binding;GO:0005575,cellular_component cellular_component;GO:0005622,cellular_component intracellular;GO:0005623,c…	NA	TBC1 domain family member 8 isoform 2 [Homo sapiens]
RHPN2	0.7	0.24	0	14.7	5.72	5.66	-4.95691	3.25586	7.61e-08	1.52e-05	NC_000019.10:32978591-33064888:-	RHPN2	8;GO:0005575,cellular_component cellular_component;GO:0005622,cellular_component intracellular;GO:0005623,cellular_component cell;GO:0005737,cellular_component cytoplasm;GO:0005829,cellular_component cytosol;GO:0044424,cellular_component intracellular part;GO:0044444,cellular_component cytoplasmic part;GO:0044464,cellular_component cell part	NA	rhophilin-2 [Homo sapiens]
PIM1	10.73	15.74	12.78	175.61	73.01	63.7	-2.9312	6.12208	7.81e-08	1.54e-05	NC_000006.12:37170151-37175428:+	PIM1	255;GO:0000079,biological_process regulation of cyclin-dependent protein serine/threonine kinase activity;GO:0000166,molecular_function nucleotide binding;GO:0001932,biological_process regulation of protein phosphorylation;GO:0001934,biological_process positive regulation of protein phosphorylation;GO:0002682,biological_process regulation of immune system process;GO:0003156,biological_process reg…	PIM1; proto-oncogene serine/threonine-protein kinase Pim-1 [EC:2.7.11.1]; K04702	serine/threonine-protein kinase pim-1 isoform 2 [Homo sapiens]
CYP3A5	8.17	8.3	9.23	120.43	50.39	38.93	-2.9658	5.98884	8.4e-08	1.63e-05	NC_000007.14:99648193-99679996:-	CYP3A5	179;GO:0001676,biological_process long-chain fatty acid metabolic process;GO:0002933,biological_process lipid hydroxylation;GO:0003674,molecular_function molecular_function;GO:0003824,molecular_function catalytic activity;GO:0004497,molecular_function monooxygenase activity;GO:0005488,molecular_function binding;GO:0005496,molecular_function steroid binding;GO:0005506,molecular_function iron ion b…	CYP3A43; cytochrome P450 family 3 subfamily A polypeptide 43 [EC:1.14.14.1]; K17692; CYP3A4; cytochrome P450 family 3 subfamily A polypeptide 4 [EC:1.14.13.32 1.14.14.55 1.14.14.56 1.14.14.57 1.14.14.73 1.14.13.-]; K17689; CYP3A5; cytochrome P450 family 3 subfamily A polypeptide 5 [EC:1.14.14.1]; K17690; CYP3A7; cytochrome P450 family 3 subfamily A polypeptide 7 [EC:1.14.14.1]; K17691; CYP3A; cyt…	cytochrome P450 3A5 isoform 4 precursor [Homo sapiens]
EPPK1	1.95	2.54	0.28	47.53	18.75	13.68	-4.04122	7.70909	8.85e-08	1.7e-05	NC_000008.11:143857323-143879194:-	EPPK1	94;GO:0003674,molecular_function molecular_function;GO:0005488,molecular_function binding;GO:0005575,cellular_component cellular_component;GO:0005622,cellular_component intracellular;GO:0005623,cellular_component cell;GO:0005634,cellular_component nucleus;GO:0005856,cellular_component cytoskeleton;GO:0005882,cellular_component intermediate filament;GO:0005911,cellular_component cell-cell junction…	NA	epiplakin isoform X4 [Homo sapiens]
PRSS22-2	0	0	0	40.14	4.72	3.06	-9.47159	2.92785	1.11e-07	2.1e-05	NW_013171812.1:32207-37628:-	PRSS22	31;GO:0003674,molecular_function molecular_function;GO:0003824,molecular_function catalytic activity;GO:0005575,cellular_component cellular_component;GO:0005623,cellular_component cell;GO:0005886,cellular_component plasma membrane;GO:0006508,biological_process proteolysis;GO:0006807,biological_process nitrogen compound metabolic process;GO:0008150,biological_process biological_process;GO:0008152,…	NA	brain-specific serine protease 4 precursor [Homo sapiens]
NEDD4L	3.72	8.42	3.33	79.9	32.08	27.72	-3.12531	6.75082	1.36e-07	2.53e-05	NC_000018.10:58044225-58401540:+	NEDD4L	419;GO:0000122,biological_process negative regulation of transcription by RNA polymerase II;GO:0000209,biological_process protein polyubiquitination;GO:0000902,biological_process cell morphogenesis;GO:0000904,biological_process cell morphogenesis involved in differentiation;GO:0001508,biological_process action potential;GO:0001558,biological_process regulation of cell growth;GO:0002009,biological…	NEDD4, RSP5; E3 ubiquitin-protein ligase NEDD4 [EC:2.3.2.26]; K10591; NEDD4L; E3 ubiquitin-protein ligase NEDD4-like [EC:2.3.2.26]; K13305	E3 ubiquitin-protein ligase NEDD4-like isoform X9 [Homo sapiens]
ANGPTL4	8.33	15.77	1.6	238.23	97.27	65.45	-3.931	6.45763	1.43e-07	2.63e-05	NC_000019.10:8364154-8374370:+	ANGPTL4	85;GO:0001666,biological_process response to hypoxia;GO:0003674,molecular_function molecular_function;GO:0004857,molecular_function enzyme inhibitor activity;GO:0005488,molecular_function binding;GO:0005515,molecular_function protein binding;GO:0005575,cellular_component cellular_component;GO:0005576,cellular_component extracellular region;GO:0005615,cellular_component extracellular space;GO:0006…	ANGPT2; angiopoietin 2; K05466; ANGPTL4, PGAR; angiopoietin-like 4; K08767	angiopoietin-related protein 4 isoform X2 [Homo sapiens]
ADGRF1	0.87	3	1.56	35.26	12.64	10.93	-3.33845	4.87104	1.65e-07	3.01e-05	NC_000006.12:46997707-47042332:-	ADGRF1	92;GO:0003008,biological_process system process;GO:0003674,molecular_function molecular_function;GO:0004888,molecular_function transmembrane signaling receptor activity;GO:0004930,molecular_function G protein-coupled receptor activity;GO:0005575,cellular_component cellular_component;GO:0005622,cellular_component intracellular;GO:0005623,cellular_component cell;GO:0005737,cellular_component cytopl…	NA	adhesion G-protein coupled receptor F1 isoform X1 [Homo sapiens]
DUOX1	3.98	4.56	4.36	62.42	24.02	17.75	-2.94772	6.48716	1.78e-07	3.2e-05	NC_000015.10:45129993-45165574:+	DUOX1	95;GO:0000166,molecular_function nucleotide binding;GO:0003674,molecular_function molecular_function;GO:0003824,molecular_function catalytic activity;GO:0005488,molecular_function binding;GO:0005509,molecular_function calcium ion binding;GO:0005575,cellular_component cellular_component;GO:0005623,cellular_component cell;GO:0005886,cellular_component plasma membrane;GO:0006575,biological_process c…	DUOX, THOX; dual oxidase [EC:1.6.3.1 1.11.1.-]; K13411	dual oxidase 1 precursor [Homo sapiens]
C6orf132	0.68	0.48	1.78	19.63	8.86	7.09	-3.48607	4.51522	2.1e-07	3.69e-05	NC_000006.12:42101118-42142620:-	C6orf132	NA	NA	uncharacterized protein C6orf132 isoform X1 [Homo sapiens]
SDC1	6.81	4.11	16.39	176.33	77.12	55.48	-3.40299	5.96017	2.11e-07	3.69e-05	NC_000002.12:20200796-20225475:-	SDC1	221;GO:0000003,biological_process reproduction;GO:0000302,biological_process response to reactive oxygen species;GO:0000323,cellular_component lytic vacuole;GO:0001523,biological_process retinoid metabolic process;GO:0001655,biological_process urogenital system development;GO:0001657,biological_process ureteric bud development;GO:0001822,biological_process kidney development;GO:0001823,biological…	SDC1, CD138; syndecan 1; K06257	syndecan-1 precursor [Homo sapiens]
HK2	1.54	1.91	0.54	27.78	9.97	8.02	-3.47477	4.5264	2.14e-07	3.7e-05	NC_000002.12:74834126-74893359:+	HK2	415;GO:0000166,molecular_function nucleotide binding;GO:0001678,biological_process cellular glucose homeostasis;GO:0002791,biological_process regulation of peptide secretion;GO:0002793,biological_process positive regulation of peptide secretion;GO:0002931,biological_process response to ischemia;GO:0003674,molecular_function molecular_function;GO:0003824,molecular_function catalytic activity;GO:00…	GCK; glucokinase [EC:2.7.1.2]; K12407; HK; hexokinase [EC:2.7.1.1]; K00844	hexokinase-2 isoform X4 [Homo sapiens]
DNAJC25	0	0	0	9.4	3.91	5.99	-8.42946	1.98625	2.2e-07	3.75e-05	NC_000009.12:111631333-111654345:+	DNAJC25	NA	NA	dnaJ homolog subfamily C member 25 precursor [Homo sapiens]
AMN	0	0	0.19	12.02	3.97	4.84	-6.26014	2.37043	2.3e-07	3.89e-05	NC_000014.9:102922662-102930842:+	AMN	115;GO:0003008,biological_process system process;GO:0003014,biological_process renal system process;GO:0003674,molecular_function molecular_function;GO:0005102,molecular_function signaling receptor binding;GO:0005488,molecular_function binding;GO:0005515,molecular_function protein binding;GO:0005575,cellular_component cellular_component;GO:0005576,cellular_component extracellular region;GO:000561…	NA	protein amnionless precursor [Homo sapiens]
PLEKHG6	4.63	4.9	4.27	56.91	23.33	20.44	-2.81126	5.55021	2.36e-07	3.93e-05	NC_000012.12:6310331-6328506:+	PLEKHG6	17;GO:0005575,cellular_component cellular_component;GO:0005622,cellular_component intracellular;GO:0005623,cellular_component cell;GO:0005813,cellular_component centrosome;GO:0005815,cellular_component microtubule organizing center;GO:0005856,cellular_component cytoskeleton;GO:0015630,cellular_component microtubule cytoskeleton;GO:0030054,cellular_component cell junction;GO:0043226,cellular_compo…	NA	pleckstrin homology domain-containing family G member 6 isoform X3 [Homo sapiens]
GOLT1A	0	0	0	27.16	13.34	9.51	-8.46754	2.02024	2.74e-07	4.5e-05	NC_000001.11:204198162-204213988:-	GOLT1A	188;GO:0000003,biological_process reproduction;GO:0000137,cellular_component Golgi cis cisterna;GO:0001664,molecular_function G protein-coupled receptor binding;GO:0001890,biological_process placenta development;GO:0001893,biological_process maternal placenta development;GO:0001932,biological_process regulation of protein phosphorylation;GO:0001934,biological_process positive regulation of protei…	NA	vesicle transport protein GOT1A isoform X1 [Homo sapiens]
ELF4	1.44	2.44	2.54	34.86	15.29	10.66	-3.14853	4.48476	2.76e-07	4.5e-05	NC_000023.11:130063954-130111927:-	ELF4	152;GO:0000003,biological_process reproduction;GO:0000976,molecular_function transcription regulatory region sequence-specific DNA binding;GO:0000977,molecular_function RNA polymerase II regulatory region sequence-specific DNA binding;GO:0000978,molecular_function RNA polymerase II proximal promoter sequence-specific DNA binding;GO:0000981,molecular_function DNA-binding transcription factor activ…	NA	ETS-related transcription factor Elf-4 isoform X2 [Homo sapiens]
CCDC198	0	0	0	10.19	5.36	3.46	-8.45618	2.0104	3.03e-07	4.88e-05	NC_000014.9:57469299-57493857:-	CCDC198	NA	NA	uncharacterized protein CCDC198 isoform X9 [Homo sapiens]
PRRC2A-5	0	0	0.04	4	1.14	0.52	-6.60126	2.67695	3.17e-07	5.05e-05	NT_167247.2:2962596-2979651:+	PRRC2A	NA	NA	NA
ERN2	2.82	1.09	2.62	36.44	13.11	11.66	-3.17063	5.01386	3.61e-07	5.63e-05	NC_000016.10:23690309-23713222:-	ERN2	408;GO:0000165,biological_process MAPK cascade;GO:0000166,molecular_function nucleotide binding;GO:0000187,biological_process activation of MAPK activity;GO:0000287,molecular_function magnesium ion binding;GO:0000394,biological_process RNA splicing, via endonucleolytic cleavage and ligation;GO:0000902,biological_process cell morphogenesis;GO:0000904,biological_process cell morphogenesis involved …	ERN1; serine/threonine-protein kinase/endoribonuclease IRE1 [EC:2.7.11.1 3.1.26.-]; K08852	serine/threonine-protein kinase/endoribonuclease IRE2 isoform X4 [Homo sapiens]
DAPK2	1.49	0.47	0.49	17.15	7.01	6.46	-3.68749	3.84931	3.61e-07	5.63e-05	NC_000015.10:63907035-64046485:-	DAPK2	148;GO:0000166,molecular_function nucleotide binding;GO:0002376,biological_process immune system process;GO:0002682,biological_process regulation of immune system process;GO:0002684,biological_process positive regulation of immune system process;GO:0002685,biological_process regulation of leukocyte migration;GO:0002687,biological_process positive regulation of leukocyte migration;GO:0002688,biolo…	DAPK; death-associated protein kinase [EC:2.7.11.1]; K08803	death-associated protein kinase 2 isoform X4 [Homo sapiens]
CXCL17	1.34	2.04	0	56.22	21.51	24.02	-4.82923	2.73951	3.69e-07	5.69e-05	NC_000019.10:42428277-42442946:-	CXCL17	167;GO:0000187,biological_process activation of MAPK activity;GO:0001664,molecular_function G protein-coupled receptor binding;GO:0001817,biological_process regulation of cytokine production;GO:0001819,biological_process positive regulation of cytokine production;GO:0001932,biological_process regulation of protein phosphorylation;GO:0001934,biological_process positive regulation of protein phosph…	NA	C-X-C motif chemokine 17 precursor [Homo sapiens]
PLAAT2	0	0.41	0	31.96	9.35	8.51	-6.33815	2.41697	3.74e-07	5.71e-05	NC_000011.10:63552769-63565070:-	PLAAT2	85;GO:0003674,molecular_function molecular_function;GO:0003824,molecular_function catalytic activity;GO:0004620,molecular_function phospholipase activity;GO:0004623,molecular_function phospholipase A2 activity;GO:0005575,cellular_component cellular_component;GO:0005622,cellular_component intracellular;GO:0005623,cellular_component cell;GO:0005737,cellular_component cytoplasm;GO:0005777,cellular_c…	PLA2G16; HRAS-like suppressor 3 [EC:3.1.1.32 3.1.1.4]; K16817	phospholipase A and acyltransferase 2 isoform X1 [Homo sapiens]
ANXA8	1.75	1.34	0.31	27.56	13.15	7.27	-3.83364	3.8325	4.19e-07	6.33e-05	NC_000010.11:47467992-47991796:-	ANXA8	106;GO:0003674,molecular_function molecular_function;GO:0003779,molecular_function actin binding;GO:0005488,molecular_function binding;GO:0005509,molecular_function calcium ion binding;GO:0005515,molecular_function protein binding;GO:0005543,molecular_function phospholipid binding;GO:0005544,molecular_function calcium-dependent phospholipid binding;GO:0005546,molecular_function phosphatidylinosit…	NA	annexin A8 isoform X6 [Homo sapiens]
C1orf116	0	1.49	0	23.91	13.31	8.32	-4.74601	3.84815	4.33e-07	6.46e-05	NC_000001.11:207018521-207032756:-	C1orf116	11;GO:0005575,cellular_component cellular_component;GO:0005622,cellular_component intracellular;GO:0005623,cellular_component cell;GO:0005737,cellular_component cytoplasm;GO:0005829,cellular_component cytosol;GO:0005886,cellular_component plasma membrane;GO:0016020,cellular_component membrane;GO:0044424,cellular_component intracellular part;GO:0044444,cellular_component cytoplasmic part;GO:004446…	NA	specifically androgen-regulated gene protein isoform X2 [Homo sapiens]
ZC3H12A	8.58	8.59	9.56	101.11	43.52	36.22	-2.69947	6.06164	4.65e-07	6.87e-05	NC_000001.11:37474579-37484377:+	ZC3H12A	582;GO:0000294,biological_process nuclear-transcribed mRNA catabolic process, endonucleolytic cleavage-dependent decay;GO:0000932,cellular_component P-body;GO:0000956,biological_process nuclear-transcribed mRNA catabolic process;GO:0001101,biological_process response to acid chemical;GO:0001505,biological_process regulation of neurotransmitter levels;GO:0001558,biological_process regulation of ce…
ticulum subcompartment;GO:0140098,molecular_function catalytic activity, acting on RNA;GO:1900015,biological_process regulation of cytokine production involved in inflammatory response;GO:1900016,biological_process negative regulation of cytokine production involved in inflammatory response;GO:1900117,biological_process regulation of execution phase of apoptosis;GO:1900119,biological_process posi…	NA	endoribonuclease ZC3H12A isoform X3 [Homo sapiens]
INAVA	2.91	2.09	2.81	43.88	15.96	11.45	-3.12286	4.69211	4.77e-07	6.98e-05	NC_000001.11:200891530-200915742:+	INAVA	167;GO:0000187,biological_process activation of MAPK activity;GO:0001816,biological_process cytokine production;GO:0001817,biological_process regulation of cytokine production;GO:0001819,biological_process positive regulation of cytokine production;GO:0001894,biological_process tissue homeostasis;GO:0001932,biological_process regulation of protein phosphorylation;GO:0001934,biological_process pos…	NA	innate immunity activator protein isoform 4 [Homo sapiens]
KRT13	280.5	200.32	375.84	3701.41	1571.97	1228.16	-2.85552	10.6794	5.64e-07	8.08e-05	NC_000017.11:41500980-41505612:-	KRT13	183;GO:0001101,biological_process response to acid chemical;GO:0001533,cellular_component cornified envelope;GO:0001667,biological_process ameboidal-type cell migration;GO:0001775,biological_process cell activation;GO:0001942,biological_process hair follicle development;GO:0002009,biological_process morphogenesis of an epithelium;GO:0002376,biological_process immune system process;GO:0003008,biol…	KRT1; type I keratin, acidic; K07604	keratin, type I cytoskeletal 13 isoform b [Homo sapiens]
PSCA	165.13	105.19	180.78	1621.81	1210.47	498.81	-2.84463	7.74591	6.49e-07	9.21e-05	NC_000008.11:142670296-142682725:+	PSCA	58;GO:0001932,biological_process regulation of protein phosphorylation;GO:0001933,biological_process negative regulation of protein phosphorylation;GO:0003674,molecular_function molecular_function;GO:0005102,molecular_function signaling receptor binding;GO:0005488,molecular_function binding;GO:0005515,molecular_function protein binding;GO:0005575,cellular_component cellular_component;GO:0005576,c…	NA	prostate stem cell antigen preproprotein [Homo sapiens]
BICDL2	7.48	4.71	8.04	79.8	33.54	29.67	-2.763	5.43435	6.88e-07	9.66e-05	NC_000016.10:3027681-3036944:-	BICDL2	8;GO:0003674,molecular_function molecular_function;GO:0005488,molecular_function binding;GO:0005515,molecular_function protein binding;GO:0017016,molecular_function Ras GTPase binding;GO:0017137,molecular_function Rab GTPase binding;GO:0019899,molecular_function enzyme binding;GO:0031267,molecular_function small GTPase binding;GO:0051020,molecular_function GTPase binding	NA	BICD family-like cargo adapter 2 isoform X2 [Homo sapiens]
CYP4B1	4.7	6.85	3.47	54.08	37.49	17.62	-2.83025	4.99313	7.09e-07	9.86e-05	NC_000001.11:46799045-46819413:+	CYP4B1	216;GO:0000038,biological_process very long-chain fatty acid metabolic process;GO:0001676,biological_process long-chain fatty acid metabolic process;GO:0001977,biological_process renal system process involved in regulation of blood volume;GO:0002933,biological_process lipid hydroxylation;GO:0003008,biological_process system process;GO:0003013,biological_process circulatory system process;GO:00030…	CYP4F2_3; phylloquinone omega-hydroxylase / docosahexaenoic acid omega-hydroxylase / leukotriene-B4 20-monooxygenase [EC:1.14.14.78 1.14.14.79 1.14.14.94]; K17726; CYP4F8; cytochrome P450 family 4 subfamily F polypeptide 8 [EC:1.14.14.1]; K17728	cytochrome P450 4B1 isoform X3 [Homo sapiens]
ERRFI1	14.6	18.01	12.46	157.23	64.97	63.58	-2.61754	6.22884	7.69e-07	0.000105912	NC_000001.11:8011726-8026309:-	ERRFI1	241;GO:0001817,biological_process regulation of cytokine production;GO:0001818,biological_process negative regulation of cytokine production;GO:0001932,biological_process regulation of protein phosphorylation;GO:0001933,biological_process negative regulation of protein phosphorylation;GO:0001944,biological_process vasculature development;GO:0003674,molecular_function molecular_function;GO:0005096…	NA	ERBB receptor feedback inhibitor 1 isoform X3 [Homo sapiens]
HIP1R	4.25	5.28	1.85	51.58	22.15	15.7	-2.93875	5.75876	7.96e-07	0.000108574	NC_000012.12:122834747-122862961:+	HIP1R	299;GO:0001726,cellular_component ruffle;GO:0003674,molecular_function molecular_function;GO:0003779,molecular_function actin binding;GO:0005102,molecular_function signaling receptor binding;GO:0005154,molecular_function epidermal growth factor receptor binding;GO:0005198,molecular_function structural molecule activity;GO:0005200,molecular_function structural constituent of cytoskeleton;GO:000548…	HIP1; huntingtin interacting protein 1; K04559	huntingtin-interacting protein 1-related protein isoform X3 [Homo sapiens]
CYP24A1	2.81	3.49	1.15	36.55	18.3	12.73	-3.1518	4.27478	8.06e-07	0.000108902	NC_000020.11:54143537-54173986:-	CYP24A1	330;GO:0000003,biological_process reproduction;GO:0001503,biological_process ossification;GO:0001523,biological_process retinoid metabolic process;GO:0001558,biological_process regulation of cell growth;GO:0001649,biological_process osteoblast differentiation;GO:0001890,biological_process placenta development;GO:0001893,biological_process maternal placenta development;GO:0001972,molecular_functio…	CYP24A1; vitamin D3 24-hydroxylase [EC:1.14.15.16]; K07436; CYP27A1; cholestanetriol 26-monooxygenase [EC:1.14.15.15]; K00488; CYP27B1; calcidiol 1-monooxygenase (25-hydroxyvitamin D3 1alpha-hydroxylase) [EC:1.14.15.18]; K07438; CYP27C1; all-trans-retinol 3,4-desaturase [EC:1.14.19.53]; K17951	1,25-dihydroxyvitamin D(3) 24-hydroxylase, mitochondrial isoform X2 [Homo sapiens]
SLC22A5	2.19	2.78	1.44	30.9	13.32	11.02	-3.05769	4.18199	8.44e-07	0.000112888	NC_000005.10:132369709-132395612:+	SLC22A5	158;GO:0000003,biological_process reproduction;GO:0000166,molecular_function nucleotide binding;GO:0003006,biological_process developmental process involved in reproduction;GO:0003674,molecular_function molecular_function;GO:0005215,molecular_function transporter activity;GO:0005488,molecular_function binding;GO:0005515,molecular_function protein binding;GO:0005575,cellular_component cellular_com…	SLC22A4_5, OCTN; MFS transporter, OCT family, solute carrier family 22 (organic cation transporter), member 4/5; K08202	solute carrier family 22 member 5 isoform X6 [Homo sapiens]
TMPRSS4	13.63	10.31	11.41	134.13	58.91	42.65	-2.68574	6.31774	9.09e-07	0.000120443	NC_000011.10:118077077-118125505:+	TMPRSS4	24;GO:0003674,molecular_function molecular_function;GO:0003824,molecular_function catalytic activity;GO:0004175,molecular_function endopeptidase activity;GO:0004252,molecular_function serine-type endopeptidase activity;GO:0005575,cellular_component cellular_component;GO:0006508,biological_process proteolysis;GO:0006807,biological_process nitrogen compound metabolic process;GO:0008150,biological_p…	TMPRSS4; transmembrane protease serine 4 [EC:3.4.21.-]; K09635	transmembrane protease serine 4 isoform X9 [Homo sapiens]
SPOCD1	0.66	0.67	1.6	18.82	8.16	4.62	-3.31353	4.38604	9.4e-07	0.000122231	NC_000001.11:31790421-31816022:-	SPOCD1	24;GO:0008150,biological_process biological_process;GO:0009892,biological_process negative regulation of metabolic process;GO:0010563,biological_process negative regulation of phosphorus metabolic process;GO:0010921,biological_process regulation of phosphatase activity;GO:0010923,biological_process negative regulation of phosphatase activity;GO:0019220,biological_process regulation of phosphate m…	NA	SPOC domain-containing protein 1 isoform X7 [Homo sapiens]
CAPN13	0.23	0.71	0	13.48	4.99	4.43	-4.46888	3.09107	9.54e-07	0.000122951	NC_000002.12:30722770-30807446:-	CAPN13	25;GO:0003674,molecular_function molecular_function;GO:0003824,molecular_function catalytic activity;GO:0004175,molecular_function endopeptidase activity;GO:0004197,molecular_function cysteine-type endopeptidase activity;GO:0004198,molecular_function calcium-dependent cysteine-type endopeptidase activity;GO:0005575,cellular_component cellular_component;GO:0005622,cellular_component intracellular;…	NA	calpain-13 isoform X3 [Homo sapiens]
PPTC7	0	0.52	0	12.73	6.02	8.03	-5.28654	2.25236	1.03e-06	0.000131504	NC_000012.12:110533244-110583318:-	PPTC7	40;GO:0003674,molecular_function molecular_function;GO:0003824,molecular_function catalytic activity;GO:0004721,molecular_function phosphoprotein phosphatase activity;GO:0004722,molecular_function protein serine/threonine phosphatase activity;GO:0005575,cellular_component cellular_component;GO:0005622,cellular_component intracellular;GO:0005623,cellular_component cell;GO:0005737,cellular_componen…	NA	protein phosphatase PTC7 homolog isoform X2 [Homo sapiens]
TANC2	1.47	1.02	0.41	13.29	5.71	4.78	-3.03267	4.77969	1.1e-06	0.000139408	NC_000017.11:62966234-63427703:+	TANC2	110;GO:0000003,biological_process reproduction;GO:0000768,biological_process syncytium formation by plasma membrane fusion;GO:0001655,biological_process urogenital system development;GO:0001667,biological_process ameboidal-type cell migration;GO:0001701,biological_process in utero embryonic development;GO:0002064,biological_process epithelial cell development;GO:0002065,biological_process columna…	NA	protein TANC2 isoform X9 [Homo sapiens]
AP1AR	0	0.79	0.55	21.37	7.95	7.1	-4.46087	2.63473	1.36e-06	0.000170377	NC_000004.12:112231786-112273110:+	AP1AR	86;GO:0001919,biological_process regulation of receptor recycling;GO:0001920,biological_process negative regulation of receptor recycling;GO:0003674,molecular_function molecular_function;GO:0005488,molecular_function binding;GO:0005515,molecular_function protein binding;GO:0005575,cellular_component cellular_component;GO:0005622,cellular_component intracellular;GO:0005623,cellular_component cell;…	NA	AP-1 complex-associated regulatory protein isoform X3 [Homo sapiens]
SHROOM1	11.51	12.07	9.25	121.62	52.23	36.83	-2.63104	6.6609	1.44e-06	0.000179283	NC_000005.10:132822140-132830647:-	SHROOM1	27;GO:0000902,biological_process cell morphogenesis;GO:0003674,molecular_function molecular_function;GO:0003779,molecular_function actin binding;GO:0005488,molecular_function binding;GO:0005515,molecular_function protein binding;GO:0006996,biological_process organelle organization;GO:0007010,biological_process cytoskeleton organization;GO:0007015,biological_process actin filament organization;GO:…	NA	protein Shroom1 isoform X4 [Homo sapiens]
ZNF26	0.53	0	0	9.04	2.83	7.28	-5.54959	2.67236	1.52e-06	0.00018694	NC_000012.12:132986366-133027102:+	ZNF26	24;GO:0000981,molecular_function DNA-binding transcription factor activity, RNA polymerase II-specific;GO:0003674,molecular_function molecular_function;GO:0003700,molecular_function DNA-binding transcription factor activity;GO:0006355,biological_process regulation of transcription, DNA-templated;GO:0006357,biological_process regulation of transcription by RNA polymerase II;GO:0008150,biological_p…	KRAB; KRAB domain-containing zinc finger protein; K09228	zinc finger protein 26 isoform X2 [Homo sapiens]
IL1RN	15.91	8.89	12.16	168.22	60.83	49.15	-2.86042	4.96839	1.53e-06	0.00018694	NC_000002.12:113099359-113134014:+	IL1RN	279;GO:0000003,biological_process reproduction;GO:0001659,biological_process temperature homeostasis;GO:0001660,biological_process fever generation;GO:0001932,biological_process regulation of protein phosphorylation;GO:0001934,biological_process positive regulation of protein phosphorylation;GO:0001959,biological_process regulation of cytokine-mediated signaling pathway;GO:0001960,biological_proc…	IL1RN, IL1F3; interleukin 1 receptor antagonist; K05481; IL36RN, IL1F5; interleukin 36 receptor antagonist protein; K05483	interleukin-1 receptor antagonist protein isoform X1 [Homo sapiens]
ZNF461	0	0	0	4.34	1.92	3.9	-8.16018	1.75194	1.55e-06	0.000188229	NC_000019.10:36636617-36666837:-	ZNF461	24;GO:0000981,molecular_function DNA-binding transcription factor activity, RNA polymerase II-specific;GO:0003674,molecular_function molecular_function;GO:0003700,molecular_function DNA-binding transcription factor activity;GO:0006355,biological_process regulation of transcription, DNA-templated;GO:0006357,biological_process regulation of transcription by RNA polymerase II;GO:0008150,biological_p…	KRAB; KRAB domain-containing zinc finger protein; K09228	zinc finger protein 461 isoform X1 [Homo sapiens]
HOXB3	1.04	2.65	2.06	32.18	11.04	10.51	-3.10958	4.19182	1.58e-06	0.000189699	NC_000017.11:48548869-48590241:-	HOXB3	188;GO:0000122,biological_process negative regulation of transcription by RNA polymerase II;GO:0000976,molecular_function transcription regulatory region sequence-specific DNA binding;GO:0000977,molecular_function RNA polymerase II regulatory region sequence-specific DNA binding;GO:0000978,molecular_function RNA polymerase II proximal promoter sequence-specific DNA binding;GO:0000981,molecular_fu…	NA	homeobox protein Hox-B3 isoform X5 [Homo sapiens]
PPP4R1	10.19	13.35	8.57	104.98	46.71	40.66	-2.53898	6.79277	1.61e-06	0.000191961	NC_000018.10:9546793-9617199:-	PPP4R1	93;GO:0003674,molecular_function molecular_function;GO:0005488,molecular_function binding;GO:0005515,molecular_function protein binding;GO:0005575,cellular_component cellular_component;GO:0005622,cellular_component intracellular;GO:0005623,cellular_component cell;GO:0005737,cellular_component cytoplasm;GO:0006464,biological_process cellular protein modification process;GO:0006468,biological_proce…	NA	serine/threonine-protein phosphatase 4 regulatory subunit 1 isoform X9 [Homo sapiens]
NDFIP2	1.43	1.46	1.26	24.87	11.4	10.8	-3.44427	3.16456	1.66e-06	0.000195674	NC_000013.11:79481154-79556077:+	NDFIP2	118;GO:0000151,cellular_component ubiquitin ligase complex;GO:0003674,molecular_function molecular_function;GO:0005488,molecular_function binding;GO:0005515,molecular_function protein binding;GO:0005575,cellular_component cellular_component;GO:0005622,cellular_component intracellular;GO:0005623,cellular_component cell;GO:0005737,cellular_component cytoplasm;GO:0005739,cellular_component mitochond…	NA	NEDD4 family-interacting protein 2 isoform 3 [Homo sapiens]
PIM3	39.37	25.99	42.04	379.67	187.92	123.85	-2.63058	6.99811	1.87e-06	0.00021924	NC_000022.11:49960771-49964072:+	PIM3	272;GO:0000079,biological_process regulation of cyclin-dependent protein serine/threonine kinase activity;GO:0000166,molecular_function nucleotide binding;GO:0001932,biological_process regulation of protein phosphorylation;GO:0001934,biological_process positive regulation of protein phosphorylation;GO:0002791,biological_process regulation of peptide secretion;GO:0002792,biological_process negativ…	PIM1; proto-oncogene serine/threonine-protein kinase Pim-1 [EC:2.7.11.1]; K04702	serine/threonine-protein kinase pim-3 [Homo sapiens]
P2RY2	0	0	0	7.05	4.13	3.34	-8.0901	1.69275	1.94e-06	0.000225199	NC_000011.10:73218280-73242427:+	P2RY2	234;GO:0000166,molecular_function nucleotide binding;GO:0001608,molecular_function G protein-coupled nucleotide receptor activity;GO:0001614,molecular_function purinergic nucleotide receptor activity;GO:0001664,molecular_function G protein-coupled receptor binding;GO:0001701,biological_process in utero embryonic development;GO:0001817,biological_process regulation of cytokine production;GO:000181…	P2RY2; P2Y purinoceptor 2; K04269	P2Y purinoceptor 2 [Homo sapiens]
TRIM29	14.79	13.6	6.45	133.35	61.75	40.77	-2.72758	6.38144	1.96e-06	0.000225897	NC_000011.10:120111285-120138113:-	TRIM29	87;GO:0000122,biological_process negative regulation of transcription by RNA polymerase II;GO:0002039,molecular_function p53 binding;GO:0003674,molecular_function molecular_function;GO:0003700,molecular_function DNA-binding transcription factor activity;GO:0005488,molecular_function binding;GO:0005515,molecular_function protein binding;GO:0005575,cellular_component cellular_component;GO:0005622,c…	NA	tripartite motif-containing protein 29 isoform X5 [Homo sapiens]
BTBD16	1.27	0.8	5.35	53.55	24.47	15.89	-3.53016	4.67719	2.08e-06	0.00023804	NC_000010.11:122271295-122338159:+	BTBD16	14;GO:0000151,cellular_component ubiquitin ligase complex;GO:0005575,cellular_component cellular_component;GO:0005622,cellular_component intracellular;GO:0005623,cellular_component cell;GO:0005634,cellular_component nucleus;GO:0032991,cellular_component protein-containing complex;GO:0043226,cellular_component organelle;GO:0043227,cellular_component membrane-bounded organelle;GO:0043229,cellular_c…	NA	BTB/POZ domain-containing protein 16 isoform X5 [Homo sapiens]
CKMT1A	0	0	0	6.03	4.95	2.01	-8.18676	1.7769	2.16e-06	0.000243201	NC_000015.10:43692785-43699222:+	CKMT1A	107;GO:0001655,biological_process urogenital system development;GO:0001822,biological_process kidney development;GO:0003674,molecular_function molecular_function;GO:0003824,molecular_function catalytic activity;GO:0004111,molecular_function creatine kinase activity;GO:0005488,molecular_function binding;GO:0005515,molecular_function protein binding;GO:0005575,cellular_component cellular_component;…	E2.7.3.2; creatine kinase [EC:2.7.3.2]; K00933	creatine kinase U-type, mitochondrial isoform X3 [Homo sapiens]
OVOL1	2.4	4.57	0	63.5	33.27	19.09	-4.0197	4.05017	2.16e-06	0.000243201	NC_000011.10:65787062-65797214:+	OVOL1	224;GO:0000003,biological_process reproduction;GO:0000122,biological_process negative regulation of transcription by RNA polymerase II;GO:0000976,molecular_function transcription regulatory region sequence-specific DNA binding;GO:0000977,molecular_function RNA polymerase II regulatory region sequence-specific DNA binding;GO:0000978,molecular_function RNA polymerase II proximal promoter sequence-s…	NA	putative transcription factor Ovo-like 1 [Homo sapiens]
TIPARP	11.99	13.86	7.52	95.79	44.12	48.19	-2.46592	6.40549	2.21e-06	0.000247202	NC_000003.12:156674589-156706770:+	TIPARP	134;GO:0000003,biological_process reproduction;GO:0001067,molecular_function regulatory region nucleic acid binding;GO:0001501,biological_process skeletal system development;GO:0001568,biological_process blood vessel development;GO:0001570,biological_process vasculogenesis;GO:0001655,biological_process urogenital system development;GO:0001822,biological_process kidney development;GO:0001944,biolo…	NA	protein mono-ADP-ribosyltransferase TIPARP isoform X2 [Homo sapiens]
CLDN4	109.59	55.66	120.82	1118.76	536.79	344.02	-2.74293	7.87078	2.29e-06	0.000253375	NC_000007.14:73830995-73832690:+	CLDN4	92;GO:0003008,biological_process system process;GO:0003014,biological_process renal system process;GO:0003674,molecular_function molecular_function;GO:0004888,molecular_function transmembrane signaling receptor activity;GO:0005215,molecular_function transporter activity;GO:0005216,molecular_function ion channel activity;GO:0005253,molecular_function anion channel activity;GO:0005254,molecular_fun…	CLDN; claudin; K06087	claudin-4 [Homo sapiens]
MACC1	0	0	0	3.58	1.37	1.69	-8.11991	1.71737	2.31e-06	0.000254332	NC_000007.14:20134654-20217384:-	MACC1	96;GO:0000976,molecular_function transcription regulatory region sequence-specific DNA binding;GO:0000977,molecular_function RNA polymerase II regulatory region sequence-specific DNA binding;GO:0000981,molecular_function DNA-binding transcription factor activity, RNA polymerase II-specific;GO:0001012,molecular_function RNA polymerase II regulatory region DNA binding;GO:0001067,molecular_function …	NA	metastasis-associated in colon cancer protein 1 [Homo sapiens]
EME2	0	0	0	7.12	3.16	4.08	-8.07691	1.68072	2.36e-06	0.000254926	NC_000016.10:1772809-1781702:+	EME2	100;GO:0000003,biological_process reproduction;GO:0000075,biological_process cell cycle checkpoint;GO:0000077,biological_process DNA damage checkpoint;GO:0000228,cellular_component nuclear chromosome;GO:0000278,biological_process mitotic cell cycle;GO:0000280,biological_process nuclear division;GO:0000712,biological_process resolution of meiotic recombination intermediates;GO:0000785,cellular_com…	EME1, MMS4; crossover junction endonuclease EME1 [EC:3.1.22.-]; K10882; EME2; crossover junction endonuclease EME2; K10883	probable crossover junction endonuclease EME2 [Homo sapiens]
CDH23	1.61	2.17	1.46	20.87	7.7	5.97	-2.65898	6.07991	2.36e-06	0.000254926	NC_000010.11:71396919-71815947:+	CDH23	161;GO:0000902,biological_process cell morphogenesis;GO:0000904,biological_process cell morphogenesis involved in differentiation;GO:0001894,biological_process tissue homeostasis;GO:0001895,biological_process retina homeostasis;GO:0001917,cellular_component photoreceptor inner segment;GO:0002064,biological_process epithelial cell development;GO:0002065,biological_process columnar/cuboidal epithel…	NA	cadherin-23 isoform 9 [Homo sapiens]
FHDC1	0	0	0	3.19	1.15	0.98	-8.21138	1.79619	2.37e-06	0.000254926	NC_000004.12:152911338-152979671:+	FHDC1	27;GO:0001763,biological_process morphogenesis of a branching structure;GO:0002009,biological_process morphogenesis of an epithelium;GO:0003674,molecular_function molecular_function;GO:0003779,molecular_function actin binding;GO:0005488,molecular_function binding;GO:0005515,molecular_function protein binding;GO:0007275,biological_process multicellular organism development;GO:0007424,biological_pr…	NA	FH2 domain-containing protein 1 isoform X2 [Homo sapiens]
MFSD2A	7.1	6.61	10.29	98.67	37.19	28.28	-2.69326	5.64481	2.9e-06	0.000309688	NC_000001.11:39955144-39969956:+	MFSD2A	105;GO:0003674,molecular_function molecular_function;GO:0005215,molecular_function transporter activity;GO:0005319,molecular_function lipid transporter activity;GO:0005342,molecular_function organic acid transmembrane transporter activity;GO:0005548,molecular_function phospholipid transporter activity;GO:0005575,cellular_component cellular_component;GO:0005623,cellular_component cell;GO:0005886,c…	NA	sodium-dependent lysophosphatidylcholine symporter 1 isoform X1 [Homo sapiens]
PROM2-2	0.19	0	0	12.87	0.83	2.93	-6.65311	2.82919	2.97e-06	0.000314469	NW_025791760.1:36552-53406:+	PROM2	134;GO:0001932,biological_process regulation of protein phosphorylation;GO:0001934,biological_process positive regulation of protein phosphorylation;GO:0003674,molecular_function molecular_function;GO:0004888,molecular_function transmembrane signaling receptor activity;GO:0005102,molecular_function signaling receptor binding;GO:0005488,molecular_function binding;GO:0005496,molecular_function ster…	NA	prominin-2 isoform 2 [Homo sapiens]
DUOXA1	5.79	3.43	6.96	66.78	28.58	19.53	-2.75943	5.01489	3.09e-06	0.000323353	NC_000015.10:45117365-45129879:-	DUOXA1	61;GO:0005575,cellular_component cellular_component;GO:0005623,cellular_component cell;GO:0005886,cellular_component plasma membrane;GO:0007275,biological_process multicellular organism development;GO:0007399,biological_process nervous system development;GO:0008150,biological_process biological_process;GO:0008152,biological_process metabolic process;GO:0009893,biological_process positive regulati…	DUOXA2; dual oxidase maturation factor 2; K17232	dual oxidase maturation factor 1 isoform X3 [Homo sapiens]
VEGFA	10.36	12.02	13.26	107.98	49.96	44.23	-2.44561	5.67365	3.1e-06	0.000323353	NC_000006.12:43770208-43786487:+	VEGFA	813;GO:0000003,biological_process reproduction;GO:0000122,biological_process negative regulation of transcription by RNA polymerase II;GO:0000902,biological_process cell morphogenesis;GO:0000904,biological_process cell morphogenesis involved in differentiation;GO:0001101,biological_process response to acid chemical;GO:0001501,biological_process skeletal system development;GO:0001525,biological_pr…
:0048771,biological_process tissue remodeling;GO:0048793,biological_process pronephros development;GO:0048812,biological_process neuron projection morphogenesis;GO:0048841,biological_process regulation of axon extension involved in axon guidance;GO:0048842,biological_process positive regulation of axon extension involved in axon guidance;GO:0048844,biological_process artery morphogenesis;GO:00488…	VEGFA; vascular endothelial growth factor A; K05448	vascular endothelial growth factor A isoform VEGF-Ax precursor [Homo sapiens]
IFITM10	9.84	13.56	12.97	129.67	58.47	42.17	-2.59279	4.91806	3.3e-06	0.000341294	NC_000011.10:1732405-1750595:-	IFITM10	NA	NA	NA
SYTL2	1.14	0.72	1.81	13.83	5.98	5.45	-2.70718	5.01589	3.33e-06	0.000342008	NC_000011.10:85694228-85854870:-	SYTL2	117;GO:0000149,molecular_function SNARE binding;GO:0001786,molecular_function phosphatidylserine binding;GO:0003674,molecular_function molecular_function;GO:0005102,molecular_function signaling receptor binding;GO:0005488,molecular_function binding;GO:0005509,molecular_function calcium ion binding;GO:0005515,molecular_function protein binding;GO:0005543,molecular_function phospholipid binding;GO:…	NA	synaptotagmin-like protein 2 isoform z [Homo sapiens]
FAM102A	19.65	12.31	8.15	154.6	61.83	49.04	-2.69512	5.84363	3.39e-06	0.000345995	NC_000009.12:127940581-127980989:-	FAM102A	NA	NA	protein FAM102A isoform b [Homo sapiens]
ETS2	79.68	81.6	62.74	765.72	316.64	248.27	-2.52046	8.84583	3.48e-06	0.000352675	NC_000021.9:38805182-38824955:+	ETS2	366;GO:0000003,biological_process reproduction;GO:0000122,biological_process negative regulation of transcription by RNA polymerase II;GO:0000578,biological_process embryonic axis specification;GO:0000976,molecular_function transcription regulatory region sequence-specific DNA binding;GO:0000977,molecular_function RNA polymerase II regulatory region sequence-specific DNA binding;GO:0000978,molecu…	ETS1, pnt; C-ets-1; K02678; ETS2; C-ets-2; K21932	protein C-ets-2 isoform X1 [Homo sapiens]
SPINK1	237.38	171.64	380.79	2570.94	1544.16	917.47	-2.61281	7.83995	3.87e-06	0.000388927	NC_000005.10:147824581-147839196:-	SPINK1	205;GO:0000003,biological_process reproduction;GO:0001669,cellular_component acrosomal vesicle;GO:0001932,biological_process regulation of protein phosphorylation;GO:0001933,biological_process negative regulation of protein phosphorylation;GO:0002791,biological_process regulation of peptide secretion;GO:0002793,biological_process positive regulation of peptide secretion;GO:0003006,biological_proc…	NA	serine protease inhibitor Kazal-type 1 precursor [Homo sapiens]
HOXA1	0	0.24	0	11.26	3.57	4.5	-5.74527	1.89273	3.91e-06	0.000390125	NC_000007.14:27092992-27096000:-	HOXA1	272;GO:0000902,biological_process cell morphogenesis;GO:0000904,biological_process cell morphogenesis involved in differentiation;GO:0000981,molecular_function DNA-binding transcription factor activity, RNA polymerase II-specific;GO:0001067,molecular_function regulatory region nucleic acid binding;GO:0001101,biological_process response to acid chemical;GO:0001228,molecular_function DNA-binding tr…	HOX_1; homeobox protein HoxA/B/D1; K09301	homeobox protein Hox-A1 isoform b [Homo sapiens]
APOL1	18.61	11.03	33.94	283.01	109.81	88.47	-2.83307	6.78299	4.09e-06	0.000405795	NC_000022.11:36253132-36267525:+	APOL1	134;GO:0000003,biological_process reproduction;GO:0001906,biological_process cell killing;GO:0002376,biological_process immune system process;GO:0002526,biological_process acute inflammatory response;GO:0003674,molecular_function molecular_function;GO:0005102,molecular_function signaling receptor binding;GO:0005215,molecular_function transporter activity;GO:0005216,molecular_function ion channel …	NA	apolipoprotein L1 isoform c [Homo sapiens]
GNL3	16.97	13.82	16.2	135.8	55.78	61.65	-2.38044	6.34066	4.38e-06	0.00043126	NC_000003.12:52685919-52694497:+	GNL3	282;GO:0000003,biological_process reproduction;GO:0000166,molecular_function nucleotide binding;GO:0000226,biological_process microtubule cytoskeleton organization;GO:0000278,biological_process mitotic cell cycle;GO:0000280,biological_process nuclear division;GO:0000459,biological_process exonucleolytic trimming involved in rRNA processing;GO:0000460,biological_process maturation of 5.8S rRNA;GO:…	NUG1, GNL3; nuclear GTP-binding protein; K14538	guanine nucleotide-binding protein-like 3 isoform 2 [Homo sapiens]
FAM83B	0	0	0	3.35	1.25	1	-8.10748	1.70675	4.5e-06	0.000440187	NC_000006.12:54846202-54945099:+	FAM83B	35;GO:0003674,molecular_function molecular_function;GO:0005102,molecular_function signaling receptor binding;GO:0005154,molecular_function epidermal growth factor receptor binding;GO:0005488,molecular_function binding;GO:0005515,molecular_function protein binding;GO:0005575,cellular_component cellular_component;GO:0005622,cellular_component intracellular;GO:0005623,cellular_component cell;GO:0005…	NA	protein FAM83B isoform X1 [Homo sapiens]
DSP	2.47	0.83	2.72	26.59	9.97	8.66	-2.84087	6.16531	4.58e-06	0.000445255	NC_000006.12:7541670-7586714:+	DSP	195;GO:0001533,cellular_component cornified envelope;GO:0001775,biological_process cell activation;GO:0002027,biological_process regulation of heart rate;GO:0002252,biological_process immune effector process;GO:0002263,biological_process cell activation involved in immune response;GO:0002274,biological_process myeloid leukocyte activation;GO:0002275,biological_process myeloid cell activation invo…	DSP; desmoplakin; K10381	desmoplakin isoform II [Homo sapiens]
BCL3	17.44	15.92	10.6	151.82	64.8	45.61	-2.53304	6.34439	4.7e-06	0.000450717	NC_000019.10:44747704-44760044:+	BCL3	314;GO:0000060,biological_process protein import into nucleus, translocation;GO:0001562,biological_process response to protozoan;GO:0001775,biological_process cell activation;GO:0001817,biological_process regulation of cytokine production;GO:0001818,biological_process negative regulation of cytokine production;GO:0001819,biological_process positive regulation of cytokine production;GO:0002250,bio…	BCL3; B-cell CLL/lymphoma protein 3; K09258	B-cell lymphoma 3 protein isoform X2 [Homo sapiens]
ARAP2	0.09	0.18	0	3.08	1.62	1.14	-4.33328	2.56473	5.07e-06	0.000478735	NC_000004.12:36005403-36244784:-	ARAP2	189;GO:0000139,cellular_component Golgi membrane;GO:0001726,cellular_component ruffle;GO:0002009,biological_process morphogenesis of an epithelium;GO:0002165,biological_process instar larval or pupal development;GO:0003674,molecular_function molecular_function;GO:0005096,molecular_function GTPase activator activity;GO:0005488,molecular_function binding;GO:0005515,molecular_function protein bindin…	ARAP1; Arf-GAP with Rho-GAP domain, ANK repeat and PH domain-containing protein 1; K18439; ARAP2; Arf-GAP with Rho-GAP domain, ANK repeat and PH domain-containing protein 2; K18440; ARAP3; Arf-GAP with Rho-GAP domain, ANK repeat and PH domain-containing protein 3; K12490	arf-GAP with Rho-GAP domain, ANK repeat and PH domain-containing protein 2 isoform X6 [Homo sapiens]
ZBTB7B	4.1	6.68	4.89	46.55	26	16.23	-2.4491	5.27211	5.11e-06	0.000478735	NC_000001.11:155001749-155018523:+	ZBTB7B	327;GO:0000122,biological_process negative regulation of transcription by RNA polymerase II;GO:0000976,molecular_function transcription regulatory region sequence-specific DNA binding;GO:0000977,molecular_function RNA polymerase II regulatory region sequence-specific DNA binding;GO:0000978,molecular_function RNA polymerase II proximal promoter sequence-specific DNA binding;GO:0000981,molecular_fu…	NA	zinc finger and BTB domain-containing protein 7B isoform X5 [Homo sapiens]
TLCD1	0	0	0	9.06	6.21	3.66	-7.96918	1.5902	5.13e-06	0.000478735	NC_000017.11:28724347-28727937:-	TLCD1	NA	NA	TLC domain-containing protein 1 isoform X3 [Homo sapiens]
DDX3Y	6.67	10.89	4.27	50.37	24.61	45.7	-2.45477	5.58822	5.47e-06	0.000507135	NC_000024.10:12903998-12920478:+	DDX3Y	516;GO:0000003,biological_process reproduction;GO:0000070,biological_process mitotic sister chromatid segregation;GO:0000278,biological_process mitotic cell cycle;GO:0000280,biological_process nuclear division;GO:0000819,biological_process sister chromatid segregation;GO:0001558,biological_process regulation of cell growth;GO:0001775,biological_process cell activation;GO:0001817,biological_proces…	DDX3X, bel; ATP-dependent RNA helicase DDX3X [EC:3.6.4.13]; K11594	ATP-dependent RNA helicase DDX3Y isoform X4 [Homo sapiens]
HRH1	0.33	0.84	0	16.2	4.98	5.17	-4.3644	2.80849	5.56e-06	0.000512341	NC_000003.12:11137237-11263557:+	HRH1	187;GO:0000041,biological_process transition metal ion transport;GO:0001505,biological_process regulation of neurotransmitter levels;GO:0003008,biological_process system process;GO:0003013,biological_process circulatory system process;GO:0003018,biological_process vascular process in circulatory system;GO:0003674,molecular_function molecular_function;GO:0004888,molecular_function transmembrane si…	HRH1; histamine receptor H1; K04149	histamine H1 receptor [Homo sapiens]
ITPKC	18.88	20.46	25.61	223.66	98.35	65.83	-2.51206	7.26857	5.68e-06	0.000517127	NC_000019.10:40717111-40740860:+	ITPKC	103;GO:0002165,biological_process instar larval or pupal development;GO:0003674,molecular_function molecular_function;GO:0003824,molecular_function catalytic activity;GO:0005488,molecular_function binding;GO:0005515,molecular_function protein binding;GO:0005516,molecular_function calmodulin binding;GO:0005575,cellular_component cellular_component;GO:0005622,cellular_component intracellular;GO:000…	ITPK; 1D-myo-inositol-triphosphate 3-kinase [EC:2.7.1.127]; K00911	inositol-trisphosphate 3-kinase C isoform X4 [Homo sapiens]
CDK3	2.1	2.4	0.28	28.51	15.11	12.6	-3.5551	3.27395	5.69e-06	0.000517127	NC_000017.11:76000854-76005998:+	CDK3	343;GO:0000003,biological_process reproduction;GO:0000075,biological_process cell cycle checkpoint;GO:0000077,biological_process DNA damage checkpoint;GO:0000082,biological_process G1/S transition of mitotic cell cycle;GO:0000086,biological_process G2/M transition of mitotic cell cycle;GO:0000122,biological_process negative regulation of transcription by RNA polymerase II;GO:0000226,biological_pr…	CDK2; cyclin-dependent kinase 2 [EC:2.7.11.22]; K02206	cyclin-dependent kinase 3 [Homo sapiens]
PLEC	19.83	30.33	5.25	280.05	108.41	82.58	-3.05687	10.2924	5.78e-06	0.000522069	NC_000008.11:143915152-143976745:-	PLEC	481;GO:0000003,biological_process reproduction;GO:0000226,biological_process microtubule cytoskeleton organization;GO:0000235,cellular_component astral microtubule;GO:0000902,biological_process cell morphogenesis;GO:0000904,biological_process cell morphogenesis involved in differentiation;GO:0001558,biological_process regulation of cell growth;GO:0001578,biological_process microtubule bundle form…	NA	plectin isoform X9 [Homo sapiens]
ST6GALNAC2	1.29	1.96	0.45	28.65	9.05	9.32	-3.5981	3.27741	5.88e-06	0.000527342	NC_000017.11:76565376-76585860:-	ST6GALNAC2	66;GO:0000139,cellular_component Golgi membrane;GO:0001665,molecular_function alpha-N-acetylgalactosaminide alpha-2,6-sialyltransferase activity;GO:0003674,molecular_function molecular_function;GO:0003824,molecular_function catalytic activity;GO:0005575,cellular_component cellular_component;GO:0005622,cellular_component intracellular;GO:0005623,cellular_component cell;GO:0005737,cellular_componen…	SIAT7A, ST6GalNAc I; alpha-N-acetylgalactosaminide alpha-2,6-sialyltransferase (sialyltransferase 7A) [EC:2.4.99.3]; K03479	alpha-N-acetylgalactosaminide alpha-2,6-sialyltransferase 2 precursor [Homo sapiens]
NAMPT	13.24	7.54	20.43	142.03	58.92	60.38	-2.59288	6.21108	6.22e-06	0.000554286	NC_000007.14:106248297-106285888:-	NAMPT	154;GO:0000003,biological_process reproduction;GO:0003674,molecular_function molecular_function;GO:0003824,molecular_function catalytic activity;GO:0005102,molecular_function signaling receptor binding;GO:0005125,molecular_function cytokine activity;GO:0005488,molecular_function binding;GO:0005515,molecular_function protein binding;GO:0005575,cellular_component cellular_component;GO:0005622,cellu…	NAMPT; nicotinamide phosphoribosyltransferase [EC:2.4.2.12]; K03462	nicotinamide phosphoribosyltransferase precursor [Homo sapiens]
SAR1B	0	2.88	0	22.03	18.86	20.28	-4.21515	2.79551	6.25e-06	0.000554286	NC_000005.10:134601148-134632828:-	SAR1B	242;GO:0000166,molecular_function nucleotide binding;GO:0000902,biological_process cell morphogenesis;GO:0001882,molecular_function nucleoside binding;GO:0001883,molecular_function purine nucleoside binding;GO:0002164,biological_process larval development;GO:0002165,biological_process instar larval or pupal development;GO:0002168,biological_process instar larval development;GO:0002376,biological_…	SAR1; GTP-binding protein SAR1 [EC:3.6.5.-]; K07953	GTP-binding protein SAR1b isoform X2 [Homo sapiens]
VMP1	26.06	32.3	22.63	242.7	109.65	85.62	-2.38864	6.73526	6.35e-06	0.000558989	NC_000017.11:59707653-59842255:+	VMP1	111;GO:0000003,biological_process reproduction;GO:0000407,cellular_component phagophore assembly site;GO:0000421,cellular_component autophagosome membrane;GO:0002790,biological_process peptide secretion;GO:0005575,cellular_component cellular_component;GO:0005622,cellular_component intracellular;GO:0005623,cellular_component cell;GO:0005634,cellular_component nucleus;GO:0005730,cellular_component …	VMP1; vacuole membrane protein 1; K21248	vacuole membrane protein 1 isoform 9 [Homo sapiens]
STYK1	0	0	0	8.43	3.76	1.62	-8.15191	1.74549	6.61e-06	0.000575177	NC_000012.12:10618922-10674052:-	STYK1	111;GO:0002376,biological_process immune system process;GO:0002682,biological_process regulation of immune system process;GO:0002684,biological_process positive regulation of immune system process;GO:0002694,biological_process regulation of leukocyte activation;GO:0002697,biological_process regulation of immune effector process;GO:0002699,biological_process positive regulation of immune effector …	NA	tyrosine-protein kinase STYK1 isoform X2 [Homo sapiens]
VCPKMT	1.63	1.1	0	22.57	9.1	12.01	-4.07224	2.86014	8.27e-06	0.000710605	NC_000014.9:50102715-50116572:-	VCPKMT	56;GO:0003674,molecular_function molecular_function;GO:0003824,molecular_function catalytic activity;GO:0005488,molecular_function binding;GO:0005515,molecular_function protein binding;GO:0005575,cellular_component cellular_component;GO:0005622,cellular_component intracellular;GO:0005623,cellular_component cell;GO:0005737,cellular_component cytoplasm;GO:0005829,cellular_component cytosol;GO:00064…	NA	protein N-lysine methyltransferase METTL21D isoform X3 [Homo sapiens]
B3GNT5	0.42	0.43	0	16.44	6.02	3.61	-4.8768	2.44485	8.36e-06	0.000712488	NC_000003.12:183253252-183273385:+	B3GNT5	84;GO:0000139,cellular_component Golgi membrane;GO:0003674,molecular_function molecular_function;GO:0003824,molecular_function catalytic activity;GO:0005575,cellular_component cellular_component;GO:0005622,cellular_component intracellular;GO:0005623,cellular_component cell;GO:0005737,cellular_component cytoplasm;GO:0005794,cellular_component Golgi apparatus;GO:0006464,biological_process cellular …	B3GALT1; beta-1,3-galactosyltransferase 1 [EC:2.4.1.86]; K07819; B3GNT5; beta-1,3-N-acetylglucosaminyltransferase 5 [EC:2.4.1.206]; K03766	lactosylceramide 1,3-N-acetyl-beta-D-glucosaminyltransferase isoform X1 [Homo sapiens]
F2RL1	0	0	0	7.67	2.19	3.26	-7.99012	1.60581	8.39e-06	0.000712488	NC_000005.10:76819029-76835315:+	F2RL1	482;GO:0001775,biological_process cell activation;GO:0001816,biological_process cytokine production;GO:0001817,biological_process regulation of cytokine production;GO:0001818,biological_process negative regulation of cytokine production;GO:0001819,biological_process positive regulation of cytokine production;GO:0001885,biological_process endothelial cell development;GO:0001910,biological_process …
biological_process positive regulation of interleukin-8 secretion;GO:2000778,biological_process positive regulation of interleukin-6 secretion;GO:2001141,biological_process regulation of RNA biosynthetic process	F2R, PAR1; coagulation factor II (thrombin) receptor; K03914; F2RL1, PAR2; coagulation factor II (thrombin) receptor-like 1; K04234	proteinase-activated receptor 2 preproprotein [Homo sapiens]
ATP1A4	0	0	0	3.06	1.44	0.69	-8.04432	1.65338	8.94e-06	0.000754615	NC_000001.11:160151602-160186980:+	ATP1A4	112;GO:0000003,biological_process reproduction;GO:0003674,molecular_function molecular_function;GO:0003824,molecular_function catalytic activity;GO:0005215,molecular_function transporter activity;GO:0005391,molecular_function sodium:potassium-exchanging ATPase activity;GO:0005575,cellular_component cellular_component;GO:0005623,cellular_component cell;GO:0005886,cellular_component plasma membrane…	ATP1A; sodium/potassium-transporting ATPase subunit alpha [EC:7.2.2.13]; K01539	sodium/potassium-transporting ATPase subunit alpha-4 isoform X1 [Homo sapiens]
FA2H	0	2	0	26.26	11.62	8.15	-4.34836	3.58392	9.21e-06	0.000772187	NC_000016.10:74712968-74774820:-	FA2H	107;GO:0001949,biological_process sebaceous gland cell differentiation;GO:0003674,molecular_function molecular_function;GO:0003824,molecular_function catalytic activity;GO:0004497,molecular_function monooxygenase activity;GO:0005488,molecular_function binding;GO:0005515,molecular_function protein binding;GO:0005575,cellular_component cellular_component;GO:0005622,cellular_component intracellular;…	NA	fatty acid 2-hydroxylase isoform X2 [Homo sapiens]
ABHD17B	0	0	0	8.51	4.63	3.02	-7.89415	1.52618	9.26e-06	0.000772187	NC_000009.12:71862451-71911193:-	ABHD17B	128;GO:0002084,biological_process protein depalmitoylation;GO:0003008,biological_process system process;GO:0003674,molecular_function molecular_function;GO:0003824,molecular_function catalytic activity;GO:0005575,cellular_component cellular_component;GO:0005622,cellular_component intracellular;GO:0005623,cellular_component cell;GO:0005737,cellular_component cytoplasm;GO:0005768,cellular_component…	NA	alpha/beta hydrolase domain-containing protein 17B isoform X3 [Homo sapiens]
ARHGAP32	2.02	2.97	0.99	22.02	8.5	7.18	-2.61483	5.51989	9.33e-06	0.000773372	NC_000011.10:128965059-129279632:-	ARHGAP32	112;GO:0000902,biological_process cell morphogenesis;GO:0000904,biological_process cell morphogenesis involved in differentiation;GO:0001650,cellular_component fibrillar center;GO:0003674,molecular_function molecular_function;GO:0005096,molecular_function GTPase activator activity;GO:0005488,molecular_function binding;GO:0005515,molecular_function protein binding;GO:0005575,cellular_component cel…	NA	rho GTPase-activating protein 32 isoform X7 [Homo sapiens]
COBLL1	1.3	0.79	1.65	13.03	6.36	5.65	-2.68578	4.16659	9.58e-06	0.000789451	NC_000002.12:164657930-164842076:-	COBLL1	25;GO:0003674,molecular_function molecular_function;GO:0003779,molecular_function actin binding;GO:0003785,molecular_function actin monomer binding;GO:0005488,molecular_function binding;GO:0005515,molecular_function protein binding;GO:0006996,biological_process organelle organization;GO:0007010,biological_process cytoskeleton organization;GO:0007015,biological_process actin filament organization;…	NA	cordon-bleu protein-like 1 isoform 7 [Homo sapiens]
SLC19A2	5.17	9.52	1.7	62.91	25.32	28.15	-2.79647	5.02929	9.74e-06	0.000798345	NC_000001.11:169463908-169485970:-	SLC19A2	77;GO:0003674,molecular_function molecular_function;GO:0005215,molecular_function transporter activity;GO:0005310,molecular_function dicarboxylic acid transmembrane transporter activity;GO:0005342,molecular_function organic acid transmembrane transporter activity;GO:0005575,cellular_component cellular_component;GO:0005623,cellular_component cell;GO:0005886,cellular_component plasma membrane;GO:00…	SLC19A2_3, THTR; solute carrier family 19 (thiamine transporter), member 2/3; K14610	thiamine transporter 1 isoform 2 [Homo sapiens]
KRT5	49.29	35.82	49.82	381.17	197.49	134.5	-2.35185	7.939	9.98e-06	0.000813758	NC_000012.12:52514574-52520394:-	KRT5	130;GO:0001898,biological_process regulation of cytolysis by symbiont of host cells;GO:0001899,biological_process negative regulation of cytolysis by symbiont of host cells;GO:0001906,biological_process cell killing;GO:0002009,biological_process morphogenesis of an epithelium;GO:0002376,biological_process immune system process;GO:0003674,molecular_function molecular_function;GO:0005198,molecular_…	NA	keratin, type II cytoskeletal 5 [Homo sapiens]
RAP1GAP	0.17	1.05	1	14.11	6.16	3.78	-3.27959	3.63961	1.01e-05	0.000817718	NC_000001.11:21596220-21669357:-	RAP1GAP	215;GO:0000139,cellular_component Golgi membrane;GO:0000902,biological_process cell morphogenesis;GO:0000904,biological_process cell morphogenesis involved in differentiation;GO:0003674,molecular_function molecular_function;GO:0003824,molecular_function catalytic activity;GO:0003924,molecular_function GTPase activity;GO:0005096,molecular_function GTPase activator activity;GO:0005488,molecular_fun…	RAP1GAP, RAPGAP; RAP1 GTPase activating protein 1; K17700	rap1 GTPase-activating protein 1 isoform 9 [Homo sapiens]
BHLHE40	60.4	50.66	60.82	569.18	214.5	178.33	-2.42104	7.82784	1.01e-05	0.000817718	NC_000003.12:4979436-4985323:+	BHLHE40	128;GO:0000122,biological_process negative regulation of transcription by RNA polymerase II;GO:0000976,molecular_function transcription regulatory region sequence-specific DNA binding;GO:0000977,molecular_function RNA polymerase II regulatory region sequence-specific DNA binding;GO:0000978,molecular_function RNA polymerase II proximal promoter sequence-specific DNA binding;GO:0000981,molecular_fu…	BHLHB2, DEC1; class B basic helix-loop-helix protein 2; K03729	class E basic helix-loop-helix protein 40 [Homo sapiens]
RAB43	0	0	0.71	14.88	9.39	5.56	-5.01511	2.05164	1.06e-05	0.000848268	NC_000003.12:129087568-129122150:-	RAB43	125;GO:0000139,cellular_component Golgi membrane;GO:0001894,biological_process tissue homeostasis;GO:0002065,biological_process columnar/cuboidal epithelial cell differentiation;GO:0002067,biological_process glandular epithelial cell differentiation;GO:0002376,biological_process immune system process;GO:0003674,molecular_function molecular_function;GO:0003824,molecular_function catalytic activity…	NA	ras-related protein Rab-43 isoform c [Homo sapiens]
TMEM30B	0	0	0	9.03	2.22	3.58	-7.98454	1.60076	1.13e-05	0.000893016	NC_000014.9:61277369-61281338:-	TMEM30B	49;GO:0003674,molecular_function molecular_function;GO:0005215,molecular_function transporter activity;GO:0005319,molecular_function lipid transporter activity;GO:0005548,molecular_function phospholipid transporter activity;GO:0006810,biological_process transport;GO:0006811,biological_process ion transport;GO:0006820,biological_process anion transport;GO:0006869,biological_process lipid transport…	NA	cell cycle control protein 50B [Homo sapiens]
CD55	17.29	12.94	12.82	132.13	53.99	43.62	-2.36644	6.19393	1.13e-05	0.000893016	NC_000001.11:207321677-207360966:+	CD55	211;GO:0000139,cellular_component Golgi membrane;GO:0001618,molecular_function virus receptor activity;GO:0001775,biological_process cell activation;GO:0001816,biological_process cytokine production;GO:0002250,biological_process adaptive immune response;GO:0002252,biological_process immune effector process;GO:0002263,biological_process cell activation involved in immune response;GO:0002274,biolog…	DAF, CD55; decay accelerating factor; K04006	complement decay-accelerating factor isoform 7 precursor [Homo sapiens]
D2HGDH	5.29	6.72	1.83	48.51	22.56	16.11	-2.62835	5.59176	1.16e-05	0.000908653	NC_000002.12:241734629-241768811:+	D2HGDH	75;GO:0000166,molecular_function nucleotide binding;GO:0003674,molecular_function molecular_function;GO:0003824,molecular_function catalytic activity;GO:0004457,molecular_function lactate dehydrogenase activity;GO:0004458,molecular_function D-lactate dehydrogenase (cytochrome) activity;GO:0005488,molecular_function binding;GO:0005575,cellular_component cellular_component;GO:0005622,cellular_compo…	NA	D-2-hydroxyglutarate dehydrogenase, mitochondrial isoform X9 [Homo sapiens]
OSBPL2	7.02	8.91	3.2	64.08	25.12	24.51	-2.53601	5.04447	1.16e-05	0.000908653	NC_000020.11:62238520-62296183:+	OSBPL2	82;GO:0002376,biological_process immune system process;GO:0002478,biological_process antigen processing and presentation of exogenous peptide antigen;GO:0002495,biological_process antigen processing and presentation of peptide antigen via MHC class II;GO:0002504,biological_process antigen processing and presentation of peptide or polysaccharide antigen via MHC class II;GO:0003674,molecular_functi…	NA	oxysterol-binding protein-related protein 2 isoform 4 [Homo sapiens]
BMP3	0	0	0	5	1.97	2.74	-7.82342	1.46562	1.19e-05	0.000930775	NC_000004.12:81030707-81057627:+	BMP3	180;GO:0000003,biological_process reproduction;GO:0000902,biological_process cell morphogenesis;GO:0000904,biological_process cell morphogenesis involved in differentiation;GO:0001501,biological_process skeletal system development;GO:0001932,biological_process regulation of protein phosphorylation;GO:0001934,biological_process positive regulation of protein phosphorylation;GO:0003006,biological_p…	BMP3; bone morphogenetic protein 3; K05496	bone morphogenetic protein 3 preproprotein [Homo sapiens]
SERPINB1	23.29	17.11	35.08	241.19	94.87	93.29	-2.4356	6.57912	1.22e-05	0.000942549	NC_000006.12:2832331-2841863:-	SERPINB1	351;GO:0000323,cellular_component lytic vacuole;GO:0001618,molecular_function virus receptor activity;GO:0001775,biological_process cell activation;GO:0001817,biological_process regulation of cytokine production;GO:0001819,biological_process positive regulation of cytokine production;GO:0001910,biological_process regulation of leukocyte mediated cytotoxicity;GO:0001911,biological_process negative…	SERPINB; serpin B; K13963	leukocyte elastase inhibitor isoform X2 [Homo sapiens]
SCNN1A	0.44	2.56	0	30.62	11.04	9.47	-4.00244	4.30007	1.27e-05	0.00097347	NC_000012.12:6346846-6377359:-	SCNN1A	135;GO:0001669,cellular_component acrosomal vesicle;GO:0003008,biological_process system process;GO:0003013,biological_process circulatory system process;GO:0003674,molecular_function molecular_function;GO:0003779,molecular_function actin binding;GO:0005215,molecular_function transporter activity;GO:0005216,molecular_function ion channel activity;GO:0005261,molecular_function cation channel activ…	SCNN1A, ENACA; amiloride-sensitive sodium channel subunit alpha; K04824	amiloride-sensitive sodium channel subunit alpha isoform 3 [Homo sapiens]
LLGL2	7.19	7.69	6.48	57.64	27.57	20.91	-2.2661	6.07154	1.28e-05	0.00097347	NC_000017.11:75525001-75575209:+	LLGL2	511;GO:0000003,biological_process reproduction;GO:0000132,biological_process establishment of mitotic spindle orientation;GO:0000137,cellular_component Golgi cis cisterna;GO:0000139,cellular_component Golgi membrane;GO:0000149,molecular_function SNARE binding;GO:0000226,biological_process microtubule cytoskeleton organization;GO:0000278,biological_process mitotic cell cycle;GO:0000578,biological_…	LLGL; lethal(2) giant larvae protein; K06094	LLGL scribble cell polarity complex component 2 isoform X9 [Homo sapiens]
DAPL1	0	0	0	32.23	12.51	6.01	-8.05304	1.66034	1.28e-05	0.00097347	NC_000002.12:158795316-158815990:+	DAPL1	43;GO:0003674,molecular_function molecular_function;GO:0005488,molecular_function binding;GO:0005515,molecular_function protein binding;GO:0006915,biological_process apoptotic process;GO:0006950,biological_process response to stress;GO:0007154,biological_process cell communication;GO:0007165,biological_process signal transduction;GO:0008150,biological_process biological_process;GO:0008219,biologi…	NA	death-associated protein-like 1 [Homo sapiens]
RIMS2	0.09	0.09	0	3.02	1.17	0.73	-4.77678	2.35703	1.28e-05	0.00097347	NC_000008.11:103500609-104256094:+	RIMS2	204;GO:0001505,biological_process regulation of neurotransmitter levels;GO:0001558,biological_process regulation of cell growth;GO:0002790,biological_process peptide secretion;GO:0003674,molecular_function molecular_function;GO:0005488,molecular_function binding;GO:0005515,molecular_function protein binding;GO:0005575,cellular_component cellular_component;GO:0005622,cellular_component intracellul…	RIMS1, RIM1; regulating synaptic membrane exocytosis protein 1; K15291; RIMS2, RIM2; regulating synaptic membrane exocytosis protein 2; K15297	regulating synaptic membrane exocytosis protein 2 isoform z [Homo sapiens]
C4orf19	0.51	0	0	9	5.34	5.72	-5.62531	1.89855	1.34e-05	0.00101307	NC_000004.12:37453254-37593510:+	C4orf19	19;GO:0005575,cellular_component cellular_component;GO:0005622,cellular_component intracellular;GO:0005623,cellular_component cell;GO:0005634,cellular_component nucleus;GO:0005654,cellular_component nucleoplasm;GO:0030054,cellular_component cell junction;GO:0031974,cellular_component membrane-enclosed lumen;GO:0031981,cellular_component nuclear lumen;GO:0043226,cellular_component organelle;GO:004…	NA	uncharacterized protein C4orf19 isoform X1 [Homo sapiens]
TMEM40	7.72	4.9	11.88	84.06	42.63	30.56	-2.61164	4.50825	1.37e-05	0.00103142	NC_000003.12:12733527-12769457:-	TMEM40	NA	NA	transmembrane protein 40 isoform X1 [Homo sapiens]
NLRP2-8	0	0	0	3.32	0.76	0.98	-8.01691	1.62821	1.41e-05	0.00105356	NW_003571060.1:869115-903920:+	NLRP2	NA	NA	NA
ADGRG6	0.76	0.9	0.73	10.3	3.64	3.84	-2.8274	3.70073	1.42e-05	0.00105791	NC_000006.12:142302006-142446261:+	ADGRG6	149;GO:0000003,biological_process reproduction;GO:0000902,biological_process cell morphogenesis;GO:0000904,biological_process cell morphogenesis involved in differentiation;GO:0001503,biological_process ossification;GO:0003007,biological_process heart morphogenesis;GO:0003205,biological_process cardiac chamber development;GO:0003206,biological_process cardiac chamber morphogenesis;GO:0003674,mole…	NA	adhesion G-protein coupled receptor G6 isoform X9 [Homo sapiens]
CCL2	189.9	236.21	100.98	1480.03	855.88	504.09	-2.40562	7.36625	1.44e-05	0.00106418	NC_000017.11:34255284-34257203:+	CCL2	595;GO:0000003,biological_process reproduction;GO:0000165,biological_process MAPK cascade;GO:0001101,biological_process response to acid chemical;GO:0001525,biological_process angiogenesis;GO:0001568,biological_process blood vessel development;GO:0001664,molecular_function G protein-coupled receptor binding;GO:0001666,biological_process response to hypoxia;GO:0001678,biological_process cellular g…
cal_process response to alcohol;GO:0097327,biological_process response to antineoplastic agent;GO:0097367,molecular_function carbohydrate derivative binding;GO:0097447,cellular_component dendritic tree;GO:0097458,cellular_component neuron part;GO:0097529,biological_process myeloid leukocyte migration;GO:0097530,biological_process granulocyte migration;GO:0097696,biological_process STAT cascade;GO…	CCL2, MCP1; C-C motif chemokine 2; K14624; CCL4; C-C motif chemokine 4; K12964; CCL7; C-C motif chemokine 7; K05509	C-C motif chemokine 2 precursor [Homo sapiens]
PITPNM1	5.4	7.02	5.23	52.78	24.43	15.56	-2.34013	6.11334	1.54e-05	0.00113268	NC_000011.10:67491767-67506266:-	PITPNM1	206;GO:0003008,biological_process system process;GO:0003674,molecular_function molecular_function;GO:0003824,molecular_function catalytic activity;GO:0005102,molecular_function signaling receptor binding;GO:0005215,molecular_function transporter activity;GO:0005319,molecular_function lipid transporter activity;GO:0005388,molecular_function calcium-transporting ATPase activity;GO:0005488,molecular…	NA	membrane-associated phosphatidylinositol transfer protein 1 isoform X9 [Homo sapiens]
TSPAN1	10.53	4.76	10.18	85.32	47.05	26.47	-2.59725	4.66105	1.6e-05	0.0011699	NC_000001.11:46175086-46196489:+	TSPAN1	63;GO:0005575,cellular_component cellular_component;GO:0005622,cellular_component intracellular;GO:0005623,cellular_component cell;GO:0005634,cellular_component nucleus;GO:0005654,cellular_component nucleoplasm;GO:0005737,cellular_component cytoplasm;GO:0005886,cellular_component plasma membrane;GO:0005887,cellular_component integral component of plasma membrane;GO:0006928,biological_process move…	NA	tetraspanin-1 isoform X1 [Homo sapiens]
RIPK4	4.1	1.04	1.73	30	11.7	9.32	-2.88602	4.49154	1.61e-05	0.0011699	NC_000021.9:41739372-41767052:-	RIPK4	39;GO:0002009,biological_process morphogenesis of an epithelium;GO:0005575,cellular_component cellular_component;GO:0005622,cellular_component intracellular;GO:0005623,cellular_component cell;GO:0005737,cellular_component cytoplasm;GO:0006355,biological_process regulation of transcription, DNA-templated;GO:0008150,biological_process biological_process;GO:0009653,biological_process anatomical stru…	NA	receptor-interacting serine/threonine-protein kinase 4 [Homo sapiens]
PPFIBP2	9.18	9.69	6.96	69.25	30.9	26.3	-2.24929	6.38721	1.62e-05	0.00117401	NC_000011.10:7513998-7667304:+	PPFIBP2	72;GO:0000003,biological_process reproduction;GO:0000902,biological_process cell morphogenesis;GO:0000904,biological_process cell morphogenesis involved in differentiation;GO:0003674,molecular_function molecular_function;GO:0005198,molecular_function structural molecule activity;GO:0005488,molecular_function binding;GO:0005515,molecular_function protein binding;GO:0005575,cellular_component cellu…	NA	liprin-beta-2 isoform X9 [Homo sapiens]
KIAA1522	5.34	3.21	0.67	42.84	19.64	11.8	-3.00533	5.54709	1.68e-05	0.00120496	NC_000001.11:32741829-32774970:+	KIAA1522	5;GO:0008150,biological_process biological_process;GO:0009987,biological_process cellular process;GO:0030154,biological_process cell differentiation;GO:0032502,biological_process developmental process;GO:0048869,biological_process cellular developmental process	NA	uncharacterized protein KIAA1522 isoform 4 [Homo sapiens]
SCNN1B	0.72	0.24	1.64	12.67	12.65	4.02	-3.41965	3.49155	1.74e-05	0.00123815	NC_000016.10:23278230-23381294:+	SCNN1B	128;GO:0001666,biological_process response to hypoxia;GO:0002009,biological_process morphogenesis of an epithelium;GO:0002011,biological_process morphogenesis of an epithelial sheet;GO:0002028,biological_process regulation of sodium ion transport;GO:0003008,biological_process system process;GO:0003674,molecular_function molecular_function;GO:0005215,molecular_function transporter activity;GO:0005…	SCNN1B, ENACB; amiloride-sensitive sodium channel subunit beta; K04825	amiloride-sensitive sodium channel subunit beta isoform X4 [Homo sapiens]
LIPH	2.49	0	0	28.71	12.49	10.12	-4.59079	3.62541	1.86e-05	0.0013188	NC_000003.12:185506261-185552588:-	LIPH	49;GO:0003674,molecular_function molecular_function;GO:0003824,molecular_function catalytic activity;GO:0004620,molecular_function phospholipase activity;GO:0005488,molecular_function binding;GO:0005539,molecular_function glycosaminoglycan binding;GO:0005575,cellular_component cellular_component;GO:0005576,cellular_component extracellular region;GO:0005615,cellular_component extracellular space;G…	NA	lipase member H precursor [Homo sapiens]
SLK	1.3	4.89	1.65	26.08	11	11.89	-2.5847	5.11884	1.93e-05	0.00136455	NC_000010.11:103967139-104029233:+	SLK	256;GO:0000132,biological_process establishment of mitotic spindle orientation;GO:0000226,biological_process microtubule cytoskeleton organization;GO:0000278,biological_process mitotic cell cycle;GO:0000281,biological_process mitotic cytokinesis;GO:0000902,biological_process cell morphogenesis;GO:0000910,biological_process cytokinesis;GO:0001775,biological_process cell activation;GO:0001932,biolo…	SLK; STE20-like kinase [EC:2.7.11.1]; K08836; STK10, LOK; serine/threonine kinase 10 [EC:2.7.11.1]; K08837	STE20-like serine/threonine-protein kinase isoform X2 [Homo sapiens]
CAPN8	3.99	10.12	0.32	112.85	41.7	31.36	-3.65567	6.29099	2.09e-05	0.00146404	NC_000001.11:223541615-223665701:-	CAPN8	500;GO:0000003,biological_process reproduction;GO:0000768,biological_process syncytium formation by plasma membrane fusion;GO:0001101,biological_process response to acid chemical;GO:0001667,biological_process ameboidal-type cell migration;GO:0001775,biological_process cell activation;GO:0002064,biological_process epithelial cell development;GO:0002065,biological_process columnar/cuboidal epitheli…	CAPN1; calpain-1 [EC:3.4.22.52]; K01367; CAPN2; calpain-2 [EC:3.4.22.53]; K03853	calpain-8 isoform X4 [Homo sapiens]
ITGA6	7.45	7.14	9.38	75.86	27.55	24.15	-2.34047	6.42881	2.13e-05	0.00148503	NC_000002.12:172427335-172506459:+	ITGA6	380;GO:0000003,biological_process reproduction;GO:0000902,biological_process cell morphogenesis;GO:0000904,biological_process cell morphogenesis involved in differentiation;GO:0001655,biological_process urogenital system development;GO:0001667,biological_process ameboidal-type cell migration;GO:0001704,biological_process formation of primary germ layer;GO:0001706,biological_process endoderm forma…	ITGA3, CD49c; integrin alpha 3; K06482; ITGA6, CD49f; integrin alpha 6; K06485; ITGA7; integrin alpha 7; K06583	integrin alpha-6 isoform X4 [Homo sapiens]
HLA-B	25.27	43.68	10.52	351.25	171.77	62.73	-2.84508	6.87134	2.14e-05	0.00148503	NC_000006.12:31353874-31357179:-	HLA-B	NA	NA	NA
CLIP1	2.42	3.57	1.35	20.38	9.4	8.3	-2.34269	5.61847	2.15e-05	0.00148507	NC_000012.12:122271468-122422956:-	CLIP1	182;GO:0000226,biological_process microtubule cytoskeleton organization;GO:0000278,biological_process mitotic cell cycle;GO:0000775,cellular_component chromosome, centromeric region;GO:0000776,cellular_component kinetochore;GO:0001578,biological_process microtubule bundle formation;GO:0003674,molecular_function molecular_function;GO:0003779,molecular_function actin binding;GO:0005488,molecular_fu…	CLIP1, RSN; CAP-Gly domain-containing linker protein 1; K10421	CAP-Gly domain-containing linker protein 1 isoform X9 [Homo sapiens]
HOXB8	0	0	0	7.93	5.29	3.54	-7.6723	1.3413	2.17e-05	0.00148668	NC_000017.11:48612345-48615292:-	HOXB8	130;GO:0000122,biological_process negative regulation of transcription by RNA polymerase II;GO:0000981,molecular_function DNA-binding transcription factor activity, RNA polymerase II-specific;GO:0001227,molecular_function DNA-binding transcription repressor activity, RNA polymerase II-specific;GO:0001501,biological_process skeletal system development;GO:0002682,biological_process regulation of im…	NA	homeobox protein Hox-B8 [Homo sapiens]
CRYBG1	1.94	1.78	3.15	24.57	9.43	6.53	-2.47692	5.64465	2.22e-05	0.00151662	NC_000006.12:106360716-106572017:+	CRYBG1	NA	NA	beta/gamma crystallin domain-containing protein 1 isoform X1 [Homo sapiens]
NBEAL2	4.68	4.4	2.98	35.68	14.57	11.16	-2.30224	6.63973	2.26e-05	0.00153319	NC_000003.12:46979665-47009701:+	NBEAL2	104;GO:0000902,biological_process cell morphogenesis;GO:0000904,biological_process cell morphogenesis involved in differentiation;GO:0001501,biological_process skeletal system development;GO:0001775,biological_process cell activation;GO:0002252,biological_process immune effector process;GO:0002263,biological_process cell activation involved in immune response;GO:0002274,biological_process myeloid…	NA	neurobeachin-like protein 2 isoform X9 [Homo sapiens]
RASSF6	0	0	0	7.35	2.72	1.9	-7.85414	1.49154	2.27e-05	0.00153488	NC_000004.12:73571549-73620631:-	RASSF6	12;GO:0008150,biological_process biological_process;GO:0010941,biological_process regulation of cell death;GO:0010942,biological_process positive regulation of cell death;GO:0042981,biological_process regulation of apoptotic process;GO:0043065,biological_process positive regulation of apoptotic process;GO:0043067,biological_process regulation of programmed cell death;GO:0043068,biological_process…	RASSF6; Ras association domain-containing protein 6; K09854	ras association domain-containing protein 6 isoform X8 [Homo sapiens]
B3GNT2	0	0	0.64	7.13	5.36	6.07	-4.55036	2.12549	2.31e-05	0.0015539	NC_000002.12:62196114-62224731:+	B3GNT2	137;GO:0000139,cellular_component Golgi membrane;GO:0000271,biological_process polysaccharide biosynthetic process;GO:0000902,biological_process cell morphogenesis;GO:0000904,biological_process cell morphogenesis involved in differentiation;GO:0003008,biological_process system process;GO:0003674,molecular_function molecular_function;GO:0003824,molecular_function catalytic activity;GO:0005575,cell…	B3GNT2; N-acetyllactosaminide beta-1,3-N-acetylglucosaminyltransferase [EC:2.4.1.149]; K00741	N-acetyllactosaminide beta-1,3-N-acetylglucosaminyltransferase 2 [Homo sapiens]
MYC	47.04	32.87	51.29	302.61	177.22	134.31	-2.18372	7.38617	2.35e-05	0.00157252	NC_000008.11:127735433-127742951:+	MYC	782;GO:0000003,biological_process reproduction;GO:0000082,biological_process G1/S transition of mitotic cell cycle;GO:0000122,biological_process negative regulation of transcription by RNA polymerase II;GO:0000165,biological_process MAPK cascade;GO:0000228,cellular_component nuclear chromosome;GO:0000278,biological_process mitotic cell cycle;GO:0000320,biological_process re-entry into mitotic cel…
of DNA metabolic process;GO:0051054,biological_process positive regulation of DNA metabolic process;GO:0051093,biological_process negative regulation of developmental process;GO:0051094,biological_process positive regulation of developmental process;GO:0051098,biological_process regulation of binding;GO:0051099,biological_process positive regulation of binding;GO:0051100,biological_process negati…	MYC; Myc proto-oncogene protein; K04377	myc proto-oncogene protein isoform 2 [Homo sapiens]
PTGR1	21.33	20.02	7.58	147.38	83.66	44.13	-2.47372	5.79018	2.36e-05	0.00157252	NC_000009.12:111549721-111599647:-	PTGR1	32;GO:0003674,molecular_function molecular_function;GO:0003824,molecular_function catalytic activity;GO:0005575,cellular_component cellular_component;GO:0005622,cellular_component intracellular;GO:0005623,cellular_component cell;GO:0005737,cellular_component cytoplasm;GO:0005829,cellular_component cytosol;GO:0006082,biological_process organic acid metabolic process;GO:0006690,biological_process i…	NA	prostaglandin reductase 1 isoform X3 [Homo sapiens]
SMIM5	2.14	3.04	0	30.52	21.96	10.25	-3.60185	3.71124	2.42e-05	0.00159917	NC_000017.11:75633433-75641406:+	SMIM5	NA	NA	small integral membrane protein 5 isoform X3 [Homo sapiens]
SPIRE2	1.58	4.8	0	55.36	23.26	16.93	-3.86689	5.16004	2.42e-05	0.00159917	NC_000016.10:89828474-89871319:+	SPIRE2	175;GO:0000003,biological_process reproduction;GO:0000226,biological_process microtubule cytoskeleton organization;GO:0000280,biological_process nuclear division;GO:0000578,biological_process embryonic axis specification;GO:0000910,biological_process cytokinesis;GO:0003002,biological_process regionalization;GO:0003006,biological_process developmental process involved in reproduction;GO:0003674,mo…	NA	protein spire homolog 2 [Homo sapiens]
CCHCR1	0	0	0.58	8.29	2.93	2.86	-4.31591	2.76822	2.5e-05	0.00164097	NC_000006.12:31142438-31158197:-	CCHCR1	49;GO:0003674,molecular_function molecular_function;GO:0005488,molecular_function binding;GO:0005515,molecular_function protein binding;GO:0005575,cellular_component cellular_component;GO:0005622,cellular_component intracellular;GO:0005623,cellular_component cell;GO:0005634,cellular_component nucleus;GO:0005737,cellular_component cytoplasm;GO:0005814,cellular_component centriole;GO:0005815,cellul…	NA	coiled-coil alpha-helical rod protein 1 isoform X6 [Homo sapiens]
EPCAM	1.53	0	3.5	33.56	15.72	17.16	-3.62561	3.53586	2.57e-05	0.00168124	NC_000002.12:47369310-47387020:+	EPCAM	219;GO:0001655,biological_process urogenital system development;GO:0001657,biological_process ureteric bud development;GO:0001822,biological_process kidney development;GO:0001823,biological_process mesonephros development;GO:0002376,biological_process immune system process;GO:0003008,biological_process system process;GO:0003674,molecular_function molecular_function;GO:0005488,molecular_function b…	NA	epithelial cell adhesion molecule precursor [Homo sapiens]
CDH1	6.01	3.89	1.25	39.08	16.59	14.04	-2.63787	5.13456	2.61e-05	0.00169547	NC_000016.10:68737291-68835537:+	CDH1	473;GO:0000003,biological_process reproduction;GO:0000902,biological_process cell morphogenesis;GO:0000904,biological_process cell morphogenesis involved in differentiation;GO:0001101,biological_process response to acid chemical;GO:0001701,biological_process in utero embryonic development;GO:0001817,biological_process regulation of cytokine production;GO:0001818,biological_process negative regula…	CDH1, CDHE, CD324; cadherin 1, type 1, E-cadherin; K05689; CDH3; cadherin 3, type 1, P-cadherin; K06796	cadherin-1 isoform 4 [Homo sapiens]
EVPL	6.97	5.17	7.76	59.57	25.89	17.96	-2.31472	6.95073	2.62e-05	0.00169547	NC_000017.11:76006844-76027306:-	EVPL	63;GO:0001533,cellular_component cornified envelope;GO:0003674,molecular_function molecular_function;GO:0005198,molecular_function structural molecule activity;GO:0005488,molecular_function binding;GO:0005515,molecular_function protein binding;GO:0005575,cellular_component cellular_component;GO:0005622,cellular_component intracellular;GO:0005623,cellular_component cell;GO:0005737,cellular_compone…	NA	envoplakin isoform 2 [Homo sapiens]
CHAD	1.34	0	0	18.98	7.25	5.2	-4.8723	2.63758	2.71e-05	0.00174608	NC_000017.11:50464495-50468880:-	CHAD	109;GO:0001501,biological_process skeletal system development;GO:0001502,biological_process cartilage condensation;GO:0001932,biological_process regulation of protein phosphorylation;GO:0001933,biological_process negative regulation of protein phosphorylation;GO:0003674,molecular_function molecular_function;GO:0004857,molecular_function enzyme inhibitor activity;GO:0004860,molecular_function prot…	CHAD; chondroadherin; K06248	chondroadherin precursor [Homo sapiens]
VPS37B	17.96	11.92	4.83	122.36	46.84	39.4	-2.56372	5.70352	2.75e-05	0.00176229	NC_000012.12:122865329-122896124:-	VPS37B	96;GO:0000813,cellular_component ESCRT I complex;GO:0003674,molecular_function molecular_function;GO:0005488,molecular_function binding;GO:0005515,molecular_function protein binding;GO:0005575,cellular_component cellular_component;GO:0005622,cellular_component intracellular;GO:0005623,cellular_component cell;GO:0005737,cellular_component cytoplasm;GO:0005768,cellular_component endosome;GO:0005829…	VPS37; ESCRT-I complex subunit VPS37; K12185	vacuolar protein sorting-associated protein 37B isoform X4 [Homo sapiens]
KLF5	2.39	1.74	6.49	46.9	20.01	14.31	-2.82568	4.43138	2.85e-05	0.00181564	NC_000013.11:73054975-73077538:+	KLF5	116;GO:0000976,molecular_function transcription regulatory region sequence-specific DNA binding;GO:0000977,molecular_function RNA polymerase II regulatory region sequence-specific DNA binding;GO:0000978,molecular_function RNA polymerase II proximal promoter sequence-specific DNA binding;GO:0000981,molecular_function DNA-binding transcription factor activity, RNA polymerase II-specific;GO:0000982,…	NA	Krueppel-like factor 5 isoform X1 [Homo sapiens]
CEACAM1	0	0	1.22	17.33	6.94	4.52	-4.29463	3.11489	2.86e-05	0.00181564	NC_000019.10:42507305-42528481:-	CEACAM1	698;GO:0000003,biological_process reproduction;GO:0000323,cellular_component lytic vacuole;GO:0001525,biological_process angiogenesis;GO:0001558,biological_process regulation of cell growth;GO:0001568,biological_process blood vessel development;GO:0001618,molecular_function virus receptor activity;GO:0001775,biological_process cell activation;GO:0001817,biological_process regulation of cytokine p…
secretion;GO:0051024,biological_process positive regulation of immunoglobulin secretion;GO:0051046,biological_process regulation of secretion;GO:0051047,biological_process positive regulation of secretion;GO:0051048,biological_process negative regulation of secretion;GO:0051049,biological_process regulation of transport;GO:0051050,biological_process positive regulation of transport;GO:0051051,bio…	NA	carcinoembryonic antigen-related cell adhesion molecule 1 isoform X1 [Homo sapiens]
IVNS1ABP	12.5	9.52	14.49	94.29	36.36	43.64	-2.19669	6.0607	2.89e-05	0.00183065	NC_000001.11:185296387-185317243:-	IVNS1ABP	107;GO:0005575,cellular_component cellular_component;GO:0005622,cellular_component intracellular;GO:0005623,cellular_component cell;GO:0005634,cellular_component nucleus;GO:0005667,cellular_component transcription factor complex;GO:0005681,cellular_component spliceosomal complex;GO:0005737,cellular_component cytoplasm;GO:0005829,cellular_component cytosol;GO:0005856,cellular_component cytoskeleto…	NA	influenza virus NS1A-binding protein isoform X3 [Homo sapiens]
ESRP1	0.46	1.53	0	16.03	6.27	5.5	-3.71356	3.40025	2.91e-05	0.00183241	NC_000008.11:94641173-94707466:+	ESRP1	125;GO:0000375,biological_process RNA splicing, via transesterification reactions;GO:0000377,biological_process RNA splicing, via transesterification reactions with bulged adenosine as nucleophile;GO:0000380,biological_process alternative mRNA splicing, via spliceosome;GO:0000398,biological_process mRNA splicing, via spliceosome;GO:0001763,biological_process morphogenesis of a branching structure…	NA	epithelial splicing regulatory protein 1 isoform X2 [Homo sapiens]
PKP3	1.17	1.88	3.09	16.2	10.19	9.22	-2.45532	4.13569	2.94e-05	0.00184501	NC_000011.10:392595-404908:+	PKP3	110;GO:0001533,cellular_component cornified envelope;GO:0002159,biological_process desmosome assembly;GO:0002934,biological_process desmosome organization;GO:0003674,molecular_function molecular_function;GO:0005488,molecular_function binding;GO:0005515,molecular_function protein binding;GO:0005575,cellular_component cellular_component;GO:0005622,cellular_component intracellular;GO:0005623,cellula…	NA	plakophilin-3 isoform PKP3b [Homo sapiens]
CD46	9.99	6.64	13.98	94.95	35.57	34.6	-2.35622	5.33436	3.24e-05	0.00202166	NC_000001.11:207752037-207795516:+	CD46	191;GO:0001669,cellular_component acrosomal vesicle;GO:0001816,biological_process cytokine production;GO:0001817,biological_process regulation of cytokine production;GO:0001819,biological_process positive regulation of cytokine production;GO:0001848,molecular_function complement binding;GO:0002079,cellular_component inner acrosomal membrane;GO:0002080,cellular_component acrosomal membrane;GO:0002…	C4BPA; complement component 4 binding protein alpha; K04002; CD46, MCP; membrane cofactor protein; K04007; CR1, CD35; complement component (3b/4b) receptor 1; K04011	membrane cofactor protein isoform X5 [Homo sapiens]
KRTCAP3	1.34	1.36	2.46	23.36	16.57	9.87	-3.18041	2.82417	3.37e-05	0.0020974	NC_000002.12:27442380-27446481:+	KRTCAP3	2;GO:0005575,cellular_component cellular_component;GO:0016020,cellular_component membrane	NA	keratinocyte-associated protein 3 isoform X1 [Homo sapiens]
FAM3B	5.51	2.18	7.43	53.83	30.52	20.44	-2.73691	3.99878	3.39e-05	0.0020974	NC_000021.9:41304241-41357727:+	FAM3B	67;GO:0002790,biological_process peptide secretion;GO:0003674,molecular_function molecular_function;GO:0005102,molecular_function signaling receptor binding;GO:0005125,molecular_function cytokine activity;GO:0005488,molecular_function binding;GO:0005515,molecular_function protein binding;GO:0005575,cellular_component cellular_component;GO:0005576,cellular_component extracellular region;GO:0005622…	NA	protein FAM3B isoform X2 [Homo sapiens]
SERINC2	25.36	21.8	28.8	185.61	98.25	67.19	-2.15758	6.69983	3.46e-05	0.00213335	NC_000001.11:31409776-31434678:+	SERINC2	138;GO:0002252,biological_process immune effector process;GO:0002376,biological_process immune system process;GO:0003333,biological_process amino acid transmembrane transport;GO:0003674,molecular_function molecular_function;GO:0005215,molecular_function transporter activity;GO:0005342,molecular_function organic acid transmembrane transporter activity;GO:0005488,molecular_function binding;GO:00055…	NA	serine incorporator 2 isoform 5 [Homo sapiens]
HAS3	5.46	9.84	5.03	58.27	25.34	20.15	-2.29778	5.17388	3.54e-05	0.00217315	NC_000016.10:69083483-69118719:+	HAS3	115;GO:0000271,biological_process polysaccharide biosynthetic process;GO:0003674,molecular_function molecular_function;GO:0003824,molecular_function catalytic activity;GO:0005575,cellular_component cellular_component;GO:0005576,cellular_component extracellular region;GO:0005622,cellular_component intracellular;GO:0005623,cellular_component cell;GO:0005737,cellular_component cytoplasm;GO:0005886,c…	NA	hyaluronan synthase 3 isoform X1 [Homo sapiens]
ZNF331	4.16	11.45	3.47	63.63	33.71	18.48	-2.55078	4.95429	3.63e-05	0.00221718	NC_000019.10:53503234-53580269:+	ZNF331	30;GO:0000981,molecular_function DNA-binding transcription factor activity, RNA polymerase II-specific;GO:0003674,molecular_function molecular_function;GO:0003700,molecular_function DNA-binding transcription factor activity;GO:0005488,molecular_function binding;GO:0006355,biological_process regulation of transcription, DNA-templated;GO:0006357,biological_process regulation of transcription by RNA…	KRAB; KRAB domain-containing zinc finger protein; K09228	zinc finger protein 331 isoform X1 [Homo sapiens]
ZMAT1	0	0	0	1.64	1.15	2.23	-7.5983	1.27922	3.64e-05	0.00221718	NC_000023.11:101882289-101932027:-	ZMAT1	26;GO:0002039,molecular_function p53 binding;GO:0003674,molecular_function molecular_function;GO:0003676,molecular_function nucleic acid binding;GO:0003723,molecular_function RNA binding;GO:0005488,molecular_function binding;GO:0005515,molecular_function protein binding;GO:0006915,biological_process apoptotic process;GO:0007154,biological_process cell communication;GO:0007165,biological_process s…	NA	zinc finger matrin-type protein 1 isoform X5 [Homo sapiens]
PIK3C2B	0.79	2.25	0.1	16.72	6.76	6.48	-3.21433	4.74211	3.69e-05	0.00223827	NC_000001.11:204422632-204494805:-	PIK3C2B	239;GO:0002119,biological_process nematode larval development;GO:0002164,biological_process larval development;GO:0003008,biological_process system process;GO:0003012,biological_process muscle system process;GO:0003013,biological_process circulatory system process;GO:0003018,biological_process vascular process in circulatory system;GO:0003674,molecular_function molecular_function;GO:0003824,molec…	PIK3C2; phosphatidylinositol-4-phosphate 3-kinase [EC:2.7.1.154]; K00923	phosphatidylinositol 4-phosphate 3-kinase C2 domain-containing subunit beta isoform 2 [Homo sapiens]
TRAF3IP3	1.56	1.69	0.82	16.46	5.93	6.13	-2.7643	3.57733	3.71e-05	0.00223827	NC_000001.11:209756052-209782310:+	TRAF3IP3	NA	NA	TRAF3-interacting JNK-activating modulator isoform X7 [Homo sapiens]
HCAR2	0	0	0	4.13	2.72	3.17	-7.51928	1.21504	3.79e-05	0.00227304	NC_000012.12:122701292-122703357:-	HCAR2	126;GO:0000166,molecular_function nucleotide binding;GO:0001614,molecular_function purinergic nucleotide receptor activity;GO:0001776,biological_process leukocyte homeostasis;GO:0001780,biological_process neutrophil homeostasis;GO:0001781,biological_process neutrophil apoptotic process;GO:0001882,molecular_function nucleoside binding;GO:0001883,molecular_function purine nucleoside binding;GO:0002…	HCAR1, GPR81; hydroxycarboxylic acid receptor 1; K08401; HCAR2_3, GPR109; hydroxycarboxylic acid receptor 2/3; K08402	hydroxycarboxylic acid receptor 2 [Homo sapiens]
ATP2B1	1	1.65	0.46	7.77	4.03	7.21	-2.59813	3.8713	3.97e-05	0.00236315	NC_000012.12:89588048-89709366:-	ATP2B1	196;GO:0001654,biological_process eye development;GO:0003407,biological_process neural retina development;GO:0003674,molecular_function molecular_function;GO:0003824,molecular_function catalytic activity;GO:0005215,molecular_function transporter activity;GO:0005388,molecular_function calcium-transporting ATPase activity;GO:0005488,molecular_function binding;GO:0005515,molecular_function protein b…	ATP2B; P-type Ca2+ transporter type 2B [EC:7.2.2.10]; K05850	plasma membrane calcium-transporting ATPase 1 isoform X6 [Homo sapiens]
SLC26A5	0.21	0	0	4.94	1.86	1.62	-5.59509	1.88053	4.11e-05	0.00244105	NC_000007.14:103352729-103446207:-	SLC26A5	381;GO:0000003,biological_process reproduction;GO:0001101,biological_process response to acid chemical;GO:0002376,biological_process immune system process;GO:0002931,biological_process response to ischemia;GO:0003006,biological_process developmental process involved in reproduction;GO:0003008,biological_process system process;GO:0003674,molecular_function molecular_function;GO:0003774,molecular_f…	SLC26A4, PDS; solute carrier family 26 (sodium-independent chloride/iodide transporter), member 4; K14702; SLC26A6; solute carrier family 26 (sulfate anion transporter), member 6; K14704	prestin isoform X2 [Homo sapiens]
CRY1	2.11	4.28	1.95	22.8	9.83	14.22	-2.43816	4.09174	4.19e-05	0.00247854	NC_000012.12:106991363-107093549:-	CRY1	252;GO:0000122,biological_process negative regulation of transcription by RNA polymerase II;GO:0000976,molecular_function transcription regulatory region sequence-specific DNA binding;GO:0000977,molecular_function RNA polymerase II regulatory region sequence-specific DNA binding;GO:0000978,molecular_function RNA polymerase II proximal promoter sequence-specific DNA binding;GO:0000987,molecular_fu…	CRY; cryptochrome; K02295	cryptochrome-1 isoform X2 [Homo sapiens]
STON2	0.32	0.24	0	4.87	2.36	1.93	-4.06849	2.40611	4.23e-05	0.00249099	NC_000014.9:81260651-81436465:-	STON2	82;GO:0002244,biological_process hematopoietic progenitor cell differentiation;GO:0002376,biological_process immune system process;GO:0002520,biological_process immune system development;GO:0005575,cellular_component cellular_component;GO:0005622,cellular_component intracellular;GO:0005623,cellular_component cell;GO:0005634,cellular_component nucleus;GO:0005730,cellular_component nucleolus;GO:000…	TFIIA1, GTF2A1, TOA1; transcription initiation factor TFIIA large subunit; K03122	stonin-2 isoform X4 [Homo sapiens]
FRMD4B	1.19	2.05	1.1	15.59	5.38	5.65	-2.54241	4.05937	4.36e-05	0.00255709	NC_000003.12:69168781-69542586:-	FRMD4B	49;GO:0001726,cellular_component ruffle;GO:0005575,cellular_component cellular_component;GO:0005622,cellular_component intracellular;GO:0005623,cellular_component cell;GO:0005737,cellular_component cytoplasm;GO:0005813,cellular_component centrosome;GO:0005815,cellular_component microtubule organizing center;GO:0005856,cellular_component cytoskeleton;GO:0005886,cellular_component plasma membrane;G…	NA	FERM domain-containing protein 4B isoform X9 [Homo sapiens]
CCNL1	48.14	25.44	72.75	328.77	132.82	320.28	-2.372	8.04955	4.5e-05	0.00261649	NC_000003.12:157143120-157160147:-	CCNL1	105;GO:0000079,biological_process regulation of cyclin-dependent protein serine/threonine kinase activity;GO:0000307,cellular_component cyclin-dependent protein kinase holoenzyme complex;GO:0001932,biological_process regulation of protein phosphorylation;GO:0001934,biological_process positive regulation of protein phosphorylation;GO:0003674,molecular_function molecular_function;GO:0005575,cellula…	PCGF4, BMI1; polycomb group RING finger protein 4; K11459	cyclin-L1 isoform X6 [Homo sapiens]
XDH	0.12	0	0	2.98	1.17	0.75	-5.63067	1.91364	4.58e-05	0.00264917	NC_000002.12:31334320-31414742:-	XDH	338;GO:0000166,molecular_function nucleotide binding;GO:0000302,biological_process response to reactive oxygen species;GO:0001932,biological_process regulation of protein phosphorylation;GO:0001933,biological_process negative regulation of protein phosphorylation;GO:0001934,biological_process positive regulation of protein phosphorylation;GO:0001936,biological_process regulation of endothelial ce…	AOX; aldehyde oxidase [EC:1.2.3.1]; K00157; XDH; xanthine dehydrogenase/oxidase [EC:1.17.1.4 1.17.3.2]; K00106	xanthine dehydrogenase/oxidase isoform X2 [Homo sapiens]
GBP3	0.26	0.26	0	6.13	2.21	3.24	-4.44661	2.07106	4.65e-05	0.00268048	NC_000001.11:89006679-89022866:-	GBP3	232;GO:0000166,molecular_function nucleotide binding;GO:0001817,biological_process regulation of cytokine production;GO:0001818,biological_process negative regulation of cytokine production;GO:0001882,molecular_function nucleoside binding;GO:0001883,molecular_function purine nucleoside binding;GO:0001932,biological_process regulation of protein phosphorylation;GO:0001933,biological_process negati…	GBP1_3_4_7; guanylate-binding protein 1/3/4/7; K20899; GBP2; guanylate-binding protein 2; K20897	guanylate-binding protein 3 isoform X3 [Homo sapiens]
EDIL3	0	0	0	2.68	2.68	1.95	-7.48189	1.18601	4.95e-05	0.00284365	NC_000005.10:83940553-84384880:-	EDIL3	17;GO:0003674,molecular_function molecular_function;GO:0005102,molecular_function signaling receptor binding;GO:0005178,molecular_function integrin binding;GO:0005488,molecular_function binding;GO:0005515,molecular_function protein binding;GO:0005575,cellular_component cellular_component;GO:0005576,cellular_component extracellular region;GO:0008150,biological_process biological_process;GO:0010810…	NA	EGF-like repeat and discoidin I-like domain-containing protein 3 isoform 2 precursor [Homo sapiens]
PPL	3.83	3.89	1.17	24.4	12.11	9.45	-2.35399	5.60897	4.97e-05	0.00284443	NC_000016.10:4882506-4937148:-	PPL	61;GO:0001533,cellular_component cornified envelope;GO:0003674,molecular_function molecular_function;GO:0005198,molecular_function structural molecule activity;GO:0005200,molecular_function structural constituent of cytoskeleton;GO:0005575,cellular_component cellular_component;GO:0005622,cellular_component intracellular;GO:0005623,cellular_component cell;GO:0005634,cellular_component nucleus;GO:0…	NA	periplakin isoform X3 [Homo sapiens]
RAB10	13.51	18.18	26.35	135.05	59.45	73.63	-2.13991	5.27379	5.04e-05	0.0028681	NC_000002.12:26033284-26137454:+	RAB10	335;GO:0000003,biological_process reproduction;GO:0000166,molecular_function nucleotide binding;GO:0000902,biological_process cell morphogenesis;GO:0000904,biological_process cell morphogenesis involved in differentiation;GO:0001738,biological_process morphogenesis of a polarized epithelium;GO:0001775,biological_process cell activation;GO:0001881,biological_process receptor recycling;GO:0001882,m…	RAB10; Ras-related protein Rab-10; K07903; RAB8B; Ras-related protein Rab-8B; K07902	ras-related protein Rab-10 isoform X1 [Homo sapiens]
EPS8L1	5.29	7.24	2.25	40.98	22.7	13.58	-2.3623	5.17073	5.09e-05	0.00288859	NC_000019.10:55075868-55087923:+	EPS8L1	70;GO:0001726,cellular_component ruffle;GO:0003674,molecular_function molecular_function;GO:0003779,molecular_function actin binding;GO:0005102,molecular_function signaling receptor binding;GO:0005488,molecular_function binding;GO:0005515,molecular_function protein binding;GO:0005575,cellular_component cellular_component;GO:0005622,cellular_component intracellular;GO:0005623,cellular_component ce…	NA	epidermal growth factor receptor kinase substrate 8-like protein 1 isoform X5 [Homo sapiens]
KRT7	110.96	68.88	165.03	931.87	500.69	328.43	-2.28948	9.21175	5.25e-05	0.00296779	NC_000012.12:52233242-52255853:+	KRT7	43;GO:0005575,cellular_component cellular_component;GO:0005622,cellular_component intracellular;GO:0005623,cellular_component cell;GO:0005737,cellular_component cytoplasm;GO:0005829,cellular_component cytosol;GO:0005856,cellular_component cytoskeleton;GO:0005882,cellular_component intermediate filament;GO:0007275,biological_process multicellular organism development;GO:0008150,biological_process …	NA	keratin, type II cytoskeletal 7 isoform X3 [Homo sapiens]
PTPN3	2.41	3.1	1.69	21.74	9.16	7.05	-2.34785	4.49006	5.3e-05	0.0029805	NC_000009.12:109375693-109538420:-	PTPN3	207;GO:0000902,biological_process cell morphogenesis;GO:0000904,biological_process cell morphogenesis involved in differentiation;GO:0001784,molecular_function phosphotyrosine residue binding;GO:0002028,biological_process regulation of sodium ion transport;GO:0003254,biological_process regulation of membrane depolarization;GO:0003674,molecular_function molecular_function;GO:0003824,molecular_func…	NA	tyrosine-protein phosphatase non-receptor type 3 isoform X8 [Homo sapiens]
RBBP8NL	0	0	0	1.87	1.85	1.41	-7.43925	1.15134	5.33e-05	0.00298837	NC_000020.11:62410236-62427539:-	RBBP8NL	NA	NA	RBBP8 N-terminal-like protein [Homo sapiens]
SHH	0.87	1.77	0	20.03	6.65	6.55	-3.59682	3.3417	5.39e-05	0.00300979	NC_000007.14:155799979-155812463:-	SHH	1155;GO:0000003,biological_process reproduction;GO:0000122,biological_process negative regulation of transcription by RNA polymerase II;GO:0000578,biological_process embryonic axis specification;GO:0000902,biological_process cell morphogenesis;GO:0000904,biological_process cell morphogenesis involved in differentiation;GO:0001101,biological_process response to acid chemical;GO:0001501,biological_…
O:0035231,biological_process cytoneme assembly;GO:0035232,biological_process germ cell attraction;GO:0035239,biological_process tube morphogenesis;GO:0035265,biological_process organ growth;GO:0035270,biological_process endocrine system development;GO:0035272,biological_process exocrine system development;GO:0035277,biological_process spiracle morphogenesis, open tracheal system;GO:0035282,biolog…
factor production;GO:0090287,biological_process regulation of cellular response to growth factor stimulus;GO:0090288,biological_process negative regulation of cellular response to growth factor stimulus;GO:0090316,biological_process positive regulation of intracellular protein transport;GO:0090370,biological_process negative regulation of cholesterol efflux;GO:0090596,biological_process sensory o…	DHH; desert hedgehog; K11990; IHH; indian hedgehog; K11989; SHH; sonic hedgehog; K11988	sonic hedgehog protein isoform X2 [Homo sapiens]
BAIAP2L1	9.74	12.93	7.29	91.32	34.83	24.77	-2.27613	5.49974	5.56e-05	0.00309129	NC_000007.14:98291649-98401090:-	BAIAP2L1	113;GO:0003674,molecular_function molecular_function;GO:0005488,molecular_function binding;GO:0005515,molecular_function protein binding;GO:0005575,cellular_component cellular_component;GO:0005622,cellular_component intracellular;GO:0005623,cellular_component cell;GO:0005634,cellular_component nucleus;GO:0005654,cellular_component nucleoplasm;GO:0005737,cellular_component cytoplasm;GO:0005829,cel…	BAIAP2L1, IRTKS; BAI1-associated protein 2-like protein 1; K20127	brain-specific angiogenesis inhibitor 1-associated protein 2-like protein 1 [Homo sapiens]
KRT17	216.69	265.96	169.71	1545.39	864.62	515.94	-2.13066	9.56534	5.74e-05	0.00316643	NC_000017.11:41619441-41624575:-	KRT17	196;GO:0001533,cellular_component cornified envelope;GO:0001558,biological_process regulation of cell growth;GO:0001667,biological_process ameboidal-type cell migration;GO:0001775,biological_process cell activation;GO:0001942,biological_process hair follicle development;GO:0002009,biological_process morphogenesis of an epithelium;GO:0002376,biological_process immune system process;GO:0003008,biol…	KRT1; type I keratin, acidic; K07604	keratin, type I cytoskeletal 17 [Homo sapiens]
SGK1	27.45	29.4	33.15	237.92	97.65	79.94	-2.14517	7.31284	5.76e-05	0.0031685	NC_000006.12:134169255-134318112:-	SGK1	347;GO:0000226,biological_process microtubule cytoskeleton organization;GO:0000902,biological_process cell morphogenesis;GO:0001558,biological_process regulation of cell growth;GO:0002028,biological_process regulation of sodium ion transport;GO:0002119,biological_process nematode larval development;GO:0002164,biological_process larval development;GO:0003008,biological_process system process;GO:00…	SGK1; serum/glucocorticoid-regulated kinase 1 [EC:2.7.11.1]; K13302; SGK2; serum/glucocorticoid-regulated kinase 2 [EC:2.7.11.1]; K13303; SGK3; serum/glucocorticoid-regulated kinase 3 [EC:2.7.11.1]; K13304	serine/threonine-protein kinase Sgk1 isoform 5 [Homo sapiens]
KLHL3	0	0	0	3.58	1.28	1.65	-7.55441	1.24239	5.95e-05	0.00325967	NC_000005.10:137617499-137736089:-	KLHL3	149;GO:0000003,biological_process reproduction;GO:0000151,cellular_component ubiquitin ligase complex;GO:0000209,biological_process protein polyubiquitination;GO:0001655,biological_process urogenital system development;GO:0001822,biological_process kidney development;GO:0002009,biological_process morphogenesis of an epithelium;GO:0003006,biological_process developmental process involved in reprod…	NA	kelch-like protein 3 isoform 3 [Homo sapiens]
RIOK3	7.12	7.07	6.04	52.97	20.32	20.58	-2.16237	4.87501	6e-05	0.00327377	NC_000018.10:23453286-23483140:+	RIOK3	152;GO:0001817,biological_process regulation of cytokine production;GO:0001819,biological_process positive regulation of cytokine production;GO:0002020,molecular_function protease binding;GO:0002682,biological_process regulation of immune system process;GO:0002683,biological_process negative regulation of immune system process;GO:0002684,biological_process positive regulation of immune system pro…	NA	serine/threonine-protein kinase RIO3 isoform X3 [Homo sapiens]
PLCH2	0.09	0.27	0	3.77	1.41	0.97	-3.94417	2.62077	6.1e-05	0.00330858	NC_000001.11:2415942-2505532:+	PLCH2	55;GO:0003674,molecular_function molecular_function;GO:0003824,molecular_function catalytic activity;GO:0004435,molecular_function phosphatidylinositol phospholipase C activity;GO:0004620,molecular_function phospholipase activity;GO:0004629,molecular_function phospholipase C activity;GO:0005575,cellular_component cellular_component;GO:0005622,cellular_component intracellular;GO:0005623,cellular_c…	PLCH; phosphatidylinositol phospholipase C, eta [EC:3.1.4.11]; K19006	1-phosphatidylinositol 4,5-bisphosphate phosphodiesterase eta-2 isoform X8 [Homo sapiens]
EFNA1	35.94	13.09	55.2	360.07	135.53	130.49	-2.50483	6.20263	6.11e-05	0.00330858	NC_000001.11:155127875-155134899:+	EFNA1	305;GO:0000122,biological_process negative regulation of transcription by RNA polymerase II;GO:0000902,biological_process cell morphogenesis;GO:0000904,biological_process cell morphogenesis involved in differentiation;GO:0001525,biological_process angiogenesis;GO:0001568,biological_process blood vessel development;GO:0001837,biological_process epithelial to mesenchymal transition;GO:0001932,biolo…	EFNA; ephrin-A; K05462	ephrin-A1 isoform b precursor [Homo sapiens]
NT5C2	9.03	12.44	6.66	64.81	27.57	30.55	-2.08896	5.53918	6.27e-05	0.00337176	NC_000010.11:103088016-103193272:-	NT5C2	89;GO:0003674,molecular_function molecular_function;GO:0003824,molecular_function catalytic activity;GO:0005488,molecular_function binding;GO:0005515,molecular_function protein binding;GO:0005575,cellular_component cellular_component;GO:0005622,cellular_component intracellular;GO:0005623,cellular_component cell;GO:0005737,cellular_component cytoplasm;GO:0005829,cellular_component cytosol;GO:00061…	E3.1.3.5; 5'-nucleotidase [EC:3.1.3.5]; K01081	cytosolic purine 5'-nucleotidase isoform X9 [Homo sapiens]
FAM107B	5.41	1.5	2.85	45.69	13.85	13.87	-2.89378	3.76699	6.28e-05	0.00337176	NC_000010.11:14518556-14774897:-	FAM107B	7;GO:0003008,biological_process system process;GO:0007600,biological_process sensory perception;GO:0007605,biological_process sensory perception of sound;GO:0008150,biological_process biological_process;GO:0032501,biological_process multicellular organismal process;GO:0050877,biological_process nervous system process;GO:0050954,biological_process sensory perception of mechanical stimulus	NA	protein FAM107B isoform X1 [Homo sapiens]
XIAP	0	0	0	3.11	1.93	1.81	-7.41332	1.12913	6.3e-05	0.00337176	NC_000023.11:123859707-123913972:+	XIAP	190;GO:0002020,molecular_function protease binding;GO:0002682,biological_process regulation of immune system process;GO:0003674,molecular_function molecular_function;GO:0003824,molecular_function catalytic activity;GO:0004842,molecular_function ubiquitin-protein transferase activity;GO:0004857,molecular_function enzyme inhibitor activity;GO:0004866,molecular_function endopeptidase inhibitor activ…	BIRC7_8; baculoviral IAP repeat-containing protein 7/8; K16061; XIAP, BIRC4; E3 ubiquitin-protein ligase XIAP [EC:2.3.2.27]; K04725	E3 ubiquitin-protein ligase XIAP [Homo sapiens]
GPRC5D	0	0	0	6.21	2.78	2.08	-7.55515	1.24381	6.49e-05	0.00344873	NC_000012.12:12940574-12952170:-	GPRC5D	35;GO:0005575,cellular_component cellular_component;GO:0005623,cellular_component cell;GO:0005886,cellular_component plasma membrane;GO:0007154,biological_process cell communication;GO:0007165,biological_process signal transduction;GO:0007186,biological_process G protein-coupled receptor signaling pathway;GO:0007275,biological_process multicellular organism development;GO:0008150,biological_proce…	NA	G-protein coupled receptor family C group 5 member D isoform X1 [Homo sapiens]
IL20RA	0.58	1.77	0	15.49	6.6	6.36	-3.52107	3.14622	6.49e-05	0.00344873	NC_000006.12:136999970-137044965:-	IL20RA	63;GO:0003674,molecular_function molecular_function;GO:0004888,molecular_function transmembrane signaling receptor activity;GO:0004896,molecular_function cytokine receptor activity;GO:0005488,molecular_function binding;GO:0005515,molecular_function protein binding;GO:0005575,cellular_component cellular_component;GO:0005623,cellular_component cell;GO:0005886,cellular_component plasma membrane;GO:0…	IL20RA; interleukin 20 receptor alpha; K05136	interleukin-20 receptor subunit alpha isoform X1 [Homo sapiens]
TIFA	0	0	0	8.13	2.76	10.52	-7.63729	1.30967	6.55e-05	0.00346384	NC_000004.12:112274536-112285904:-	TIFA	12;GO:0007154,biological_process cell communication;GO:0007165,biological_process signal transduction;GO:0007249,biological_process I-kappaB kinase/NF-kappaB signaling;GO:0008150,biological_process biological_process;GO:0009987,biological_process cellular process;GO:0023052,biological_process signaling;GO:0035556,biological_process intracellular signal transduction;GO:0050789,biological_process r…	NA	TRAF-interacting protein with FHA domain-containing protein A [Homo sapiens]
UGT1A6	0	0.46	0	7.34	3.44	2.16	-4.47503	2.00109	6.71e-05	0.00353751	NC_000002.12:233691701-233773300:+	UGT1A6	263;GO:0001523,biological_process retinoid metabolic process;GO:0001889,biological_process liver development;GO:0001972,molecular_function retinoic acid binding;GO:0002237,biological_process response to molecule of bacterial origin;GO:0002526,biological_process acute inflammatory response;GO:0003008,biological_process system process;GO:0003674,molecular_function molecular_function;GO:0003824,mole…	CGT, UGT8; ceramide galactosyltransferase [EC:2.4.1.47]; K04628; UGT; glucuronosyltransferase [EC:2.4.1.17]; K00699	UDP-glucuronosyltransferase 1-6 isoform 2 [Homo sapiens]
ZNF440	1.61	6	0	63.35	22.25	18.47	-3.72257	5.03145	7e-05	0.00365173	NC_000019.10:11814272-11835216:+	ZNF440	24;GO:0000981,molecular_function DNA-binding transcription factor activity, RNA polymerase II-specific;GO:0003674,molecular_function molecular_function;GO:0003700,molecular_function DNA-binding transcription factor activity;GO:0006355,biological_process regulation of transcription, DNA-templated;GO:0006357,biological_process regulation of transcription by RNA polymerase II;GO:0008150,biological_p…	KRAB; KRAB domain-containing zinc finger protein; K09228	zinc finger protein 440 isoform X3 [Homo sapiens]
KCNA5	0	0	0	1.47	2.15	1.76	-7.41432	1.13187	7e-05	0.00365173	NC_000012.12:5043878-5046788:+	KCNA5	455;GO:0000003,biological_process reproduction;GO:0000302,biological_process response to reactive oxygen species;GO:0000902,biological_process cell morphogenesis;GO:0000904,biological_process cell morphogenesis involved in differentiation;GO:0001508,biological_process action potential;GO:0001666,biological_process response to hypoxia;GO:0002027,biological_process regulation of heart rate;GO:00027…	KCNA4, KV1.4; potassium voltage-gated channel Shaker-related subfamily A member 4; K04877	potassium voltage-gated channel subfamily A member 5 [Homo sapiens]
CARD6	0	0	0	1.2	0.87	1.08	-7.36663	1.09152	7.19e-05	0.0037061	NC_000005.10:40841366-40855354:+	CARD6	NA	CARD6; caspase recruitment domain-containing protein 6; K12797	caspase recruitment domain-containing protein 6 isoform X2 [Homo sapiens]
HAUS2	0	0	0	3.72	3.73	4.88	-7.39088	1.11151	7.26e-05	0.00372938	NC_000015.10:42548837-42569994:+	HAUS2	74;GO:0000086,biological_process G2/M transition of mitotic cell cycle;GO:0000226,biological_process microtubule cytoskeleton organization;GO:0000278,biological_process mitotic cell cycle;GO:0005575,cellular_component cellular_component;GO:0005622,cellular_component intracellular;GO:0005623,cellular_component cell;GO:0005737,cellular_component cytoplasm;GO:0005813,cellular_component centrosome;GO…	NA	HAUS augmin-like complex subunit 2 isoform X1 [Homo sapiens]
HELZ2	3.12	2.43	2.15	19.89	8.48	6.47	-2.13268	5.80721	7.29e-05	0.0037319	NC_000020.11:63558085-63574239:-	HELZ2	60;GO:0003674,molecular_function molecular_function;GO:0003712,molecular_function transcription coregulator activity;GO:0003713,molecular_function transcription coactivator activity;GO:0005575,cellular_component cellular_component;GO:0005622,cellular_component intracellular;GO:0005623,cellular_component cell;GO:0005634,cellular_component nucleus;GO:0005654,cellular_component nucleoplasm;GO:000635…	NA	helicase with zinc finger domain 2 isoform X1 [Homo sapiens]
SRPX2	4.49	4.56	5.1	38.46	17.07	14.92	-2.25539	4.30355	7.48e-05	0.00381396	NC_000023.11:100644198-100675788:+	SRPX2	89;GO:0003674,molecular_function molecular_function;GO:0005102,molecular_function signaling receptor binding;GO:0005488,molecular_function binding;GO:0005515,molecular_function protein binding;GO:0005575,cellular_component cellular_component;GO:0005576,cellular_component extracellular region;GO:0005615,cellular_component extracellular space;GO:0005622,cellular_component intracellular;GO:0005623,c…	NA	sushi repeat-containing protein SRPX2 precursor [Homo sapiens]
B4GALNT3	0.81	1.15	0.85	8.47	5.02	3.72	-2.56115	3.37111	7.59e-05	0.00385489	NC_000012.12:459938-563509:+	B4GALNT3	32;GO:0000139,cellular_component Golgi membrane;GO:0003674,molecular_function molecular_function;GO:0003824,molecular_function catalytic activity;GO:0005575,cellular_component cellular_component;GO:0005622,cellular_component intracellular;GO:0005623,cellular_component cell;GO:0005737,cellular_component cytoplasm;GO:0005794,cellular_component Golgi apparatus;GO:0005795,cellular_component Golgi sta…	B4GALNT3; beta-1,4-N-acetylgalactosaminyltransferase 3 [EC:2.4.1.244]; K09656; B4GALNT4; beta-1,4-N-acetylgalactosaminyltransferase 4 [EC:2.4.1.244]; K09657	beta-1,4-N-acetylgalactosaminyltransferase 3 [Homo sapiens]
TMC3	0	0	0	1.48	0.63	1.01	-7.41779	1.13145	7.8e-05	0.0039214	NC_000015.10:81331087-81374213:-	TMC3	72;GO:0003008,biological_process system process;GO:0003674,molecular_function molecular_function;GO:0005215,molecular_function transporter activity;GO:0005216,molecular_function ion channel activity;GO:0005261,molecular_function cation channel activity;GO:0005272,molecular_function sodium channel activity;GO:0005575,cellular_component cellular_component;GO:0005623,cellular_component cell;GO:00058…	NA	transmembrane channel-like protein 3 [Homo sapiens]
TRAK1	7.42	9.82	4.05	56.63	24.81	18.71	-2.19693	6.2214	7.81e-05	0.0039214	NC_000003.12:42013092-42225890:+	TRAK1	239;GO:0000003,biological_process reproduction;GO:0000902,biological_process cell morphogenesis;GO:0000904,biological_process cell morphogenesis involved in differentiation;GO:0003002,biological_process regionalization;GO:0003006,biological_process developmental process involved in reproduction;GO:0003674,molecular_function molecular_function;GO:0003774,molecular_function motor activity;GO:000377…	TRAK2, GRIF1; trafficking kinesin-binding protein 2; K15374	trafficking kinesin-binding protein 1 isoform X9 [Homo sapiens]
SFN	29.73	12.14	49.75	245.07	172.65	89.72	-2.41071	6.21298	7.83e-05	0.0039214	NC_000001.11:26863148-26864456:+	SFN	268;GO:0000075,biological_process cell cycle checkpoint;GO:0000077,biological_process DNA damage checkpoint;GO:0000079,biological_process regulation of cyclin-dependent protein serine/threonine kinase activity;GO:0000278,biological_process mitotic cell cycle;GO:0001558,biological_process regulation of cell growth;GO:0001836,biological_process release of cytochrome c from mitochondria;GO:0001932,b…	SFN; stratifin; K06644	14-3-3 protein sigma [Homo sapiens]
ELMO3	2.9	3.63	4.12	26.29	14.57	9.85	-2.18947	4.47307	8.16e-05	0.00407331	NC_000016.10:67199130-67204004:+	ELMO3	241;GO:0000003,biological_process reproduction;GO:0000132,biological_process establishment of mitotic spindle orientation;GO:0000226,biological_process microtubule cytoskeleton organization;GO:0000278,biological_process mitotic cell cycle;GO:0000768,biological_process syncytium formation by plasma membrane fusion;GO:0001667,biological_process ameboidal-type cell migration;GO:0002064,biological_pr…	ELMO1, CED12; engulfment and cell motility protein 1; K12366; ELMO2, CED12A; engulfment and cell motility protein 2; K18985; ELMO3; engulfment and cell motility protein 3; K19241	engulfment and cell motility protein 3 isoform X1 [Homo sapiens]
ADGRF4	0	0	0	3.03	1.12	1.14	-7.49279	1.19227	8.26e-05	0.00410247	NC_000006.12:47698579-47722014:+	ADGRF4	62;GO:0001568,biological_process blood vessel development;GO:0001944,biological_process vasculature development;GO:0002262,biological_process myeloid cell homeostasis;GO:0002376,biological_process immune system process;GO:0002520,biological_process immune system development;GO:0003008,biological_process system process;GO:0003014,biological_process renal system process;GO:0003094,biological_proces…	NA	adhesion G protein-coupled receptor F4 precursor [Homo sapiens]
GALNT3	0.51	0.52	1.2	12	5.02	3.81	-3.09452	2.933	8.3e-05	0.00410247	NC_000002.12:165747587-165794692:-	GALNT3	100;GO:0000139,cellular_component Golgi membrane;GO:0003674,molecular_function molecular_function;GO:0003824,molecular_function catalytic activity;GO:0004653,molecular_function polypeptide N-acetylgalactosaminyltransferase activity;GO:0005488,molecular_function binding;GO:0005509,molecular_function calcium ion binding;GO:0005575,cellular_component cellular_component;GO:0005622,cellular_component …	GALNT; polypeptide N-acetylgalactosaminyltransferase [EC:2.4.1.41]; K00710	polypeptide N-acetylgalactosaminyltransferase 3 isoform X2 [Homo sapiens]
APOL2	21.9	9.67	22.09	149.52	53.56	62.04	-2.24357	5.72582	8.3e-05	0.00410247	NC_000022.11:36226208-36239954:-	APOL2	134;GO:0000003,biological_process reproduction;GO:0001906,biological_process cell killing;GO:0002376,biological_process immune system process;GO:0002526,biological_process acute inflammatory response;GO:0003674,molecular_function molecular_function;GO:0005102,molecular_function signaling receptor binding;GO:0005215,molecular_function transporter activity;GO:0005216,molecular_function ion channel …	NA	apolipoprotein L2 isoform X1 [Homo sapiens]
BRIX1	3.64	0.69	1.44	16.87	8.82	18.53	-3.02054	3.2188	8.51e-05	0.00419197	NC_000005.10:34915710-34925996:+	BRIX1	45;GO:0000027,biological_process ribosomal large subunit assembly;GO:0003674,molecular_function molecular_function;GO:0003676,molecular_function nucleic acid binding;GO:0003723,molecular_function RNA binding;GO:0005488,molecular_function binding;GO:0005575,cellular_component cellular_component;GO:0005622,cellular_component intracellular;GO:0005623,cellular_component cell;GO:0005634,cellular_compo…	COQ7; 3-demethoxyubiquinol 3-hydroxylase [EC:1.14.99.60]; K06134	ribosome biogenesis protein BRX1 homolog [Homo sapiens]
PLEKHS1	0	0	0	3.2	1.22	1.72	-7.41905	1.13235	8.73e-05	0.00426888	NC_000010.11:113751681-113783429:+	PLEKHS1	NA	NA	pleckstrin homology domain-containing family S member 1 isoform X6 [Homo sapiens]
PLEKHG1	0.44	1.23	0.7	7.77	2.98	3.8	-2.52648	3.65285	8.82e-05	0.00429869	NC_000006.12:150599884-150843665:+	PLEKHG1	104;GO:0002009,biological_process morphogenesis of an epithelium;GO:0002165,biological_process instar larval or pupal development;GO:0003002,biological_process regionalization;GO:0003674,molecular_function molecular_function;GO:0005085,molecular_function guanyl-nucleotide exchange factor activity;GO:0005088,molecular_function Ras guanyl-nucleotide exchange factor activity;GO:0005089,molecular_fun…	NA	pleckstrin homology domain-containing family G member 1 isoform f [Homo sapiens]
PTPRH	0.27	0	0	3.62	1.61	1.07	-4.86117	2.09294	9.13e-05	0.00443577	NC_000019.10:55181246-55209501:-	PTPRH	58;GO:0003674,molecular_function molecular_function;GO:0003824,molecular_function catalytic activity;GO:0004721,molecular_function phosphoprotein phosphatase activity;GO:0004725,molecular_function protein tyrosine phosphatase activity;GO:0004888,molecular_function transmembrane signaling receptor activity;GO:0005001,molecular_function transmembrane receptor protein tyrosine phosphatase activity;G…	NA	receptor-type tyrosine-protein phosphatase H isoform X9 [Homo sapiens]
ITGB4	15.72	17.42	10.59	111.8	48.17	35.25	-2.11422	7.79771	9.68e-05	0.00467121	NC_000017.11:75721458-75757818:+	ITGB4	133;GO:0000003,biological_process reproduction;GO:0001655,biological_process urogenital system development;GO:0001664,molecular_function G protein-coupled receptor binding;GO:0001667,biological_process ameboidal-type cell migration;GO:0001704,biological_process formation of primary germ layer;GO:0001707,biological_process mesoderm formation;GO:0003674,molecular_function molecular_function;GO:0005…	ITGB4, CD104; integrin beta 4; K06525	integrin beta-4 isoform X9 [Homo sapiens]
SEPTIN8	8.7	10.14	6.96	53.41	29.08	23	-1.99694	5.02955	9.75e-05	0.00468686	NC_000005.10:132750818-132780083:-	SEPTIN8	92;GO:0000003,biological_process reproduction;GO:0000278,biological_process mitotic cell cycle;GO:0000281,biological_process mitotic cytokinesis;GO:0000910,biological_process cytokinesis;GO:0003006,biological_process developmental process involved in reproduction;GO:0003674,molecular_function molecular_function;GO:0003824,molecular_function catalytic activity;GO:0003924,molecular_function GTPase …	SEPT6_8_11; septin 6/8/11; K16939	septin-8 isoform X9 [Homo sapiens]
ANXA8L1	0.88	1.56	4.87	32.76	13.53	12.11	-2.85095	3.61722	9.88e-05	0.00473268	NC_000010.11:46375775-46391778:+	ANXA8L1	106;GO:0003674,molecular_function molecular_function;GO:0003779,molecular_function actin binding;GO:0005488,molecular_function binding;GO:0005509,molecular_function calcium ion binding;GO:0005515,molecular_function protein binding;GO:0005543,molecular_function phospholipid binding;GO:0005544,molecular_function calcium-dependent phospholipid binding;GO:0005546,molecular_function phosphatidylinosit…	NA	annexin A8-like protein 1 isoform 3 [Homo sapiens]
PLEKHN1	3.37	1.84	2.54	27.16	10.79	7.07	-2.49019	4.13375	0.000100012	0.00476897	NC_000001.11:966481-975865:+	PLEKHN1	NA	NA	pleckstrin homology domain-containing family N member 1 isoform X7 [Homo sapiens]
SPINT1	8.5	5.86	8.97	52.7	28.77	19.85	-2.07207	5.03989	0.000100215	0.00476897	NC_000015.10:40844047-40858207:+	SPINT1	128;GO:0000003,biological_process reproduction;GO:0001568,biological_process blood vessel development;GO:0001701,biological_process in utero embryonic development;GO:0001763,biological_process morphogenesis of a branching structure;GO:0001838,biological_process embryonic epithelial tube formation;GO:0001841,biological_process neural tube formation;GO:0001843,biological_process neural tube closure…	SPINT1; Kunitz-type protease inhibitor 1; K15619	kunitz-type protease inhibitor 1 isoform X3 [Homo sapiens]
OSBPL3	0.35	0.81	0	9.21	3.93	2.06	-3.63025	2.9485	0.000104692	0.00496534	NC_000007.14:24796536-24981845:-	OSBPL3	78;GO:0003674,molecular_function molecular_function;GO:0005215,molecular_function transporter activity;GO:0005319,molecular_function lipid transporter activity;GO:0005488,molecular_function binding;GO:0005496,molecular_function steroid binding;GO:0005575,cellular_component cellular_component;GO:0005622,cellular_component intracellular;GO:0005623,cellular_component cell;GO:0005634,cellular_compone…	NA	oxysterol-binding protein-related protein 3 isoform X9 [Homo sapiens]
DEFB1	0	2.37	0	48.58	25.23	11.49	-4.76934	1.79481	0.000106351	0.0050272	NC_000008.11:6870591-6877936:-	DEFB1	NA	NA	NA
SOWAHC	2.14	0.62	0	19.44	9.36	4.86	-3.71836	3.29386	0.000107542	0.00506101	NC_000002.12:109614363-109618990:+	SOWAHC	NA	NA	ankyrin repeat domain-containing protein SOWAHC [Homo sapiens]
UGCG	5.38	2	0	47.76	19.99	13.88	-3.51116	4.30947	0.00010778	0.00506101	NC_000009.12:111896813-111935369:+	UGCG	150;GO:0000139,cellular_component Golgi membrane;GO:0002119,biological_process nematode larval development;GO:0002164,biological_process larval development;GO:0003674,molecular_function molecular_function;GO:0003824,molecular_function catalytic activity;GO:0005575,cellular_component cellular_component;GO:0005622,cellular_component intracellular;GO:0005623,cellular_component cell;GO:0005737,cellul…	UGCG; ceramide glucosyltransferase [EC:2.4.1.80]; K00720	ceramide glucosyltransferase isoform X2 [Homo sapiens]
ARHGAP23	0.64	0.92	0.06	7.36	4.25	2.24	-3.08912	3.57754	0.00010964	0.00513138	NC_000017.11:38419274-38512385:+	ARHGAP23	140;GO:0000139,cellular_component Golgi membrane;GO:0002009,biological_process morphogenesis of an epithelium;GO:0002165,biological_process instar larval or pupal development;GO:0003674,molecular_function molecular_function;GO:0005096,molecular_function GTPase activator activity;GO:0005488,molecular_function binding;GO:0005515,molecular_function protein binding;GO:0005575,cellular_component cellu…	NA	rho GTPase-activating protein 23 isoform X9 [Homo sapiens]
ADAMTS4	11.26	15.79	1.51	117.9	51.9	32.65	-2.804	6.65836	0.000113182	0.00527973	NC_000001.11:161184301-161199054:-	ADAMTS4	75;GO:0001501,biological_process skeletal system development;GO:0002020,molecular_function protease binding;GO:0003674,molecular_function molecular_function;GO:0003824,molecular_function catalytic activity;GO:0004175,molecular_function endopeptidase activity;GO:0004222,molecular_function metalloendopeptidase activity;GO:0005488,molecular_function binding;GO:0005515,molecular_function protein bind…	NA	A disintegrin and metalloproteinase with thrombospondin motifs 4 isoform X1 [Homo sapiens]
HSD17B2	4.91	1.25	5.82	41.15	20.97	14.46	-2.62411	4.13525	0.000115687	0.00536131	NC_000016.10:82035252-82098534:+	HSD17B2	89;GO:0000003,biological_process reproduction;GO:0001101,biological_process response to acid chemical;GO:0001501,biological_process skeletal system development;GO:0001701,biological_process in utero embryonic development;GO:0001890,biological_process placenta development;GO:0003006,biological_process developmental process involved in reproduction;GO:0003674,molecular_function molecular_function;G…	HSD17B2; 17beta-estradiol 17-dehydrogenase / 3alpha(17beta)-hydroxysteroid dehydrogenase (NAD+) [EC:1.1.1.62 1.1.1.239]; K13368	17-beta-hydroxysteroid dehydrogenase type 2 isoform X1 [Homo sapiens]
ARHGAP40	1.19	0.85	0.38	10.89	4.23	4.06	-2.98776	2.92174	0.0001166	0.00538599	NC_000020.11:38601808-38650653:+	ARHGAP40	33;GO:0003674,molecular_function molecular_function;GO:0005096,molecular_function GTPase activator activity;GO:0005575,cellular_component cellular_component;GO:0005622,cellular_component intracellular;GO:0005623,cellular_component cell;GO:0005737,cellular_component cytoplasm;GO:0005829,cellular_component cytosol;GO:0008047,molecular_function enzyme activator activity;GO:0008150,biological_process…	NA	rho GTPase-activating protein 40 [Homo sapiens]
ANXA1	66.08	31.51	87.46	474.28	197.9	208.44	-2.18441	7.54675	0.000122282	0.00561089	NC_000009.12:73151864-73170393:+	ANXA1	582;GO:0000003,biological_process reproduction;GO:0000302,biological_process response to reactive oxygen species;GO:0000323,cellular_component lytic vacuole;GO:0001533,cellular_component cornified envelope;GO:0001655,biological_process urogenital system development;GO:0001775,biological_process cell activation;GO:0001776,biological_process leukocyte homeostasis;GO:0001780,biological_process neutr…
t plasma membrane bounded cell projection;GO:1900087,biological_process positive regulation of G1/S transition of mitotic cell cycle;GO:1900138,biological_process negative regulation of phospholipase A2 activity;GO:1901342,biological_process regulation of vasculature development;GO:1901363,molecular_function heterocyclic compound binding;GO:1901564,biological_process organonitrogen compound metab…	NA	annexin A1 isoform X1 [Homo sapiens]
LONRF1	0	0	0	1.59	0.48	2.75	-7.63003	1.30314	0.000122655	0.00561089	NC_000008.11:12721905-12755526:-	LONRF1	81;GO:0000209,biological_process protein polyubiquitination;GO:0003674,molecular_function molecular_function;GO:0003824,molecular_function catalytic activity;GO:0004842,molecular_function ubiquitin-protein transferase activity;GO:0005488,molecular_function binding;GO:0005515,molecular_function protein binding;GO:0005575,cellular_component cellular_component;GO:0005622,cellular_component intracell…	NA	LON peptidase N-terminal domain and RING finger protein 1 isoform X3 [Homo sapiens]
SGPP2	0.4	0.2	0	8.27	3	2.97	-4.60215	1.75963	0.000123849	0.00564727	NC_000002.12:222423987-222562621:+	SGPP2	60;GO:0003674,molecular_function molecular_function;GO:0003824,molecular_function catalytic activity;GO:0005575,cellular_component cellular_component;GO:0005622,cellular_component intracellular;GO:0005623,cellular_component cell;GO:0005737,cellular_component cytoplasm;GO:0005783,cellular_component endoplasmic reticulum;GO:0005789,cellular_component endoplasmic reticulum membrane;GO:0006066,biolog…	SGPP1; sphingosine-1-phosphate phosphatase 1 [EC:3.1.3.-]; K04716; SGPP2; sphingosine-1-phosphate phosphotase 2 [EC:3.1.3.-]; K04717	sphingosine-1-phosphate phosphatase 2 isoform b [Homo sapiens]
DGKA	12.63	20.71	11.8	111.68	45.6	38.17	-2.0646	6.71	0.000128746	0.00585174	NC_000012.12:55931161-55954023:+	DGKA	73;GO:0001775,biological_process cell activation;GO:0003674,molecular_function molecular_function;GO:0003824,molecular_function catalytic activity;GO:0004143,molecular_function diacylglycerol kinase activity;GO:0005488,molecular_function binding;GO:0005543,molecular_function phospholipid binding;GO:0005575,cellular_component cellular_component;GO:0005622,cellular_component intracellular;GO:000562…	dgkA, DGK; diacylglycerol kinase (ATP) [EC:2.7.1.107]; K00901	diacylglycerol kinase alpha isoform X7 [Homo sapiens]
ZNF717	0.28	0.35	0	2.29	2.01	3.06	-3.58522	2.3803	0.0001295	0.00586722	NC_000003.12:75694700-75785549:-	ZNF717	24;GO:0000981,molecular_function DNA-binding transcription factor activity, RNA polymerase II-specific;GO:0003674,molecular_function molecular_function;GO:0003700,molecular_function DNA-binding transcription factor activity;GO:0006355,biological_process regulation of transcription, DNA-templated;GO:0006357,biological_process regulation of transcription by RNA polymerase II;GO:0008150,biological_p…	KRAB; KRAB domain-containing zinc finger protein; K09228	zinc finger protein 717 isoform X9 [Homo sapiens]
FNBP4	0.3	0.68	0.16	4.48	1.37	5.5	-3.25321	2.84393	0.000130889	0.00591128	NC_000011.10:47716493-47767341:-	FNBP4	21;GO:0005575,cellular_component cellular_component;GO:0005622,cellular_component intracellular;GO:0005623,cellular_component cell;GO:0005634,cellular_component nucleus;GO:0005654,cellular_component nucleoplasm;GO:0016604,cellular_component nuclear body;GO:0016607,cellular_component nuclear speck;GO:0031974,cellular_component membrane-enclosed lumen;GO:0031981,cellular_component nuclear lumen;GO:…	NA	formin-binding protein 4 isoform X9 [Homo sapiens]
RNF128	0	0	0	2.82	1.22	1.53	-7.28319	1.02364	0.000133248	0.00599871	NC_000023.11:106693837-106797016:+	RNF128	119;GO:0001817,biological_process regulation of cytokine production;GO:0001818,biological_process negative regulation of cytokine production;GO:0003674,molecular_function molecular_function;GO:0003824,molecular_function catalytic activity;GO:0004842,molecular_function ubiquitin-protein transferase activity;GO:0005575,cellular_component cellular_component;GO:0005622,cellular_component intracellula…	NA	E3 ubiquitin-protein ligase RNF128 isoform 2 precursor [Homo sapiens]
GLDC	1.58	2.96	1.66	18.06	8.14	5.58	-2.29075	4.27535	0.000133967	0.00601198	NC_000009.12:6532466-6645729:-	GLDC	117;GO:0001101,biological_process response to acid chemical;GO:0001505,biological_process regulation of neurotransmitter levels;GO:0003674,molecular_function molecular_function;GO:0003824,molecular_function catalytic activity;GO:0004375,molecular_function glycine dehydrogenase (decarboxylating) activity;GO:0005488,molecular_function binding;GO:0005515,molecular_function protein binding;GO:0005575…	GLDC, gcvP; glycine dehydrogenase [EC:1.4.4.2]; K00281	glycine dehydrogenase (decarboxylating), mitochondrial precursor [Homo sapiens]
MAST4	1.83	3.83	0.36	24.39	9.49	7.31	-2.74461	6.01561	0.000135687	0.00606995	NC_000005.10:66596392-67169593:+	MAST4	192;GO:0000003,biological_process reproduction;GO:0000166,molecular_function nucleotide binding;GO:0000287,molecular_function magnesium ion binding;GO:0001667,biological_process ameboidal-type cell migration;GO:0001817,biological_process regulation of cytokine production;GO:0002064,biological_process epithelial cell development;GO:0002065,biological_process columnar/cuboidal epithelial cell diffe…	NA	microtubule-associated serine/threonine-protein kinase 4 isoform X9 [Homo sapiens]
GPI-3	0	1.33	0.55	6.3	4.5	20.19	-3.87172	2.50934	0.000136841	0.00610235	NT_187619.1:13931-30733:+	GPI	382;GO:0001701,biological_process in utero embryonic development;GO:0001704,biological_process formation of primary germ layer;GO:0001707,biological_process mesoderm formation;GO:0001775,biological_process cell activation;GO:0002252,biological_process immune effector process;GO:0002262,biological_process myeloid cell homeostasis;GO:0002263,biological_process cell activation involved in immune res…	GPI, pgi; glucose-6-phosphate isomerase [EC:5.3.1.9]; K01810	glucose-6-phosphate isomerase isoform 5 [Homo sapiens]
KRT15	4.45	3.3	5.23	44.1	15.88	11.41	-2.38256	4.30002	0.000137816	0.00611205	NC_000017.11:41513744-41518890:-	KRT15	156;GO:0001533,cellular_component cornified envelope;GO:0001667,biological_process ameboidal-type cell migration;GO:0001775,biological_process cell activation;GO:0001942,biological_process hair follicle development;GO:0002009,biological_process morphogenesis of an epithelium;GO:0002376,biological_process immune system process;GO:0003008,biological_process system process;GO:0003674,molecular_funct…	KRT1; type I keratin, acidic; K07604	keratin, type I cytoskeletal 15 isoform X2 [Homo sapiens]
ALOX5	0.24	0.24	1.01	22.16	5.65	0.75	-4.05093	3.3352	0.000137921	0.00611205	NC_000010.11:45374215-45446117:+	ALOX5	185;GO:0001676,biological_process long-chain fatty acid metabolic process;GO:0001775,biological_process cell activation;GO:0002252,biological_process immune effector process;GO:0002263,biological_process cell activation involved in immune response;GO:0002274,biological_process myeloid leukocyte activation;GO:0002275,biological_process myeloid cell activation involved in immune response;GO:0002283…	ALOX5; arachidonate 5-lipoxygenase [EC:1.13.11.34]; K00461	polyunsaturated fatty acid 5-lipoxygenase isoform X3 [Homo sapiens]
KIAA1217	3.22	3.94	0.78	23.59	10.66	7.82	-2.38315	5.5786	0.000138577	0.00612201	NC_000010.11:23694726-24547843:+	KIAA1217	17;GO:0001501,biological_process skeletal system development;GO:0005575,cellular_component cellular_component;GO:0005622,cellular_component intracellular;GO:0005623,cellular_component cell;GO:0005737,cellular_component cytoplasm;GO:0007275,biological_process multicellular organism development;GO:0008150,biological_process biological_process;GO:0009790,biological_process embryo development;GO:0009…	NA	sickle tail protein homolog isoform X9 [Homo sapiens]
ZNF846	2.71	2.75	0.95	20.58	8.31	9.1	-2.54803	3.59181	0.00014267	0.00628325	NC_000019.10:9748618-9786160:-	ZNF846	24;GO:0000981,molecular_function DNA-binding transcription factor activity, RNA polymerase II-specific;GO:0003674,molecular_function molecular_function;GO:0003700,molecular_function DNA-binding transcription factor activity;GO:0006355,biological_process regulation of transcription, DNA-templated;GO:0006357,biological_process regulation of transcription by RNA polymerase II;GO:0008150,biological_p…	KRAB; KRAB domain-containing zinc finger protein; K09228	zinc finger protein 846 isoform 9 [Homo sapiens]
CBLC	5.22	5.3	2.91	34.42	21.41	9.9	-2.26701	4.37965	0.00014432	0.00632467	NC_000019.10:44777868-44800652:+	CBLC	152;GO:0000151,cellular_component ubiquitin ligase complex;GO:0001784,molecular_function phosphotyrosine residue binding;GO:0001932,biological_process regulation of protein phosphorylation;GO:0001933,biological_process negative regulation of protein phosphorylation;GO:0003674,molecular_function molecular_function;GO:0003824,molecular_function catalytic activity;GO:0004842,molecular_function ubiqu…	CBL; E3 ubiquitin-protein ligase CBL [EC:2.3.2.27]; K04707	E3 ubiquitin-protein ligase CBL-C isoform X6 [Homo sapiens]
DCDC2	0	0	0	4.59	1.51	1.36	-7.43567	1.1456	0.000144937	0.00632467	NC_000006.12:24171754-24383292:-	DCDC2	141;GO:0000902,biological_process cell morphogenesis;GO:0000904,biological_process cell morphogenesis involved in differentiation;GO:0001764,biological_process neuron migration;GO:0003008,biological_process system process;GO:0003674,molecular_function molecular_function;GO:0005488,molecular_function binding;GO:0005515,molecular_function protein binding;GO:0005575,cellular_component cellular_compo…	NA	doublecortin domain-containing protein 2 [Homo sapiens]
HMGCS2	8.85	2.57	10.34	54.71	33.26	22.87	-2.30228	5.07681	0.000144949	0.00632467	NC_000001.11:119747995-119768932:-	HMGCS2	185;GO:0001101,biological_process response to acid chemical;GO:0001655,biological_process urogenital system development;GO:0001700,biological_process embryonic development via the syncytial blastoderm;GO:0001822,biological_process kidney development;GO:0001889,biological_process liver development;GO:0002237,biological_process response to molecule of bacterial origin;GO:0003674,molecular_function …	E2.3.3.10; hydroxymethylglutaryl-CoA synthase [EC:2.3.3.10]; K01641	hydroxymethylglutaryl-CoA synthase, mitochondrial isoform 2 precursor [Homo sapiens]
HIF1A	9.51	15.73	5.8	69.94	29.44	33.08	-2.06134	6.11404	0.000145646	0.0063356	NC_000014.9:61695512-61748258:+	HIF1A	819;GO:0000003,biological_process reproduction;GO:0000122,biological_process negative regulation of transcription by RNA polymerase II;GO:0000302,biological_process response to reactive oxygen species;GO:0000976,molecular_function transcription regulatory region sequence-specific DNA binding;GO:0000977,molecular_function RNA polymerase II regulatory region sequence-specific DNA binding;GO:0000978…
cture development;GO:0048609,biological_process multicellular organismal reproductive process;GO:0048625,biological_process myoblast fate commitment;GO:0048646,biological_process anatomical structure formation involved in morphogenesis;GO:0048660,biological_process regulation of smooth muscle cell proliferation;GO:0048661,biological_process positive regulation of smooth muscle cell proliferation;…	BIRC6, BRUCE; baculoviral IAP repeat-containing protein 6 (apollon) [EC:2.3.2.23]; K10586; HIF1A; hypoxia-inducible factor 1 alpha; K08268; HIF2A, EPAS1; hypoxia-inducible factor 2 alpha; K09095	hypoxia-inducible factor 1-alpha isoform 3 [Homo sapiens]
PLA2G6	3.59	5.37	1.89	26.95	13.28	10.49	-2.19217	4.62894	0.000149298	0.00647459	NC_000022.11:38111494-38181830:-	PLA2G6	320;GO:0000003,biological_process reproduction;GO:0001932,biological_process regulation of protein phosphorylation;GO:0001934,biological_process positive regulation of protein phosphorylation;GO:0002252,biological_process immune effector process;GO:0002253,biological_process activation of immune response;GO:0002376,biological_process immune system process;GO:0002429,biological_process immune resp…	PLA2G6, IPLA2; calcium-independent phospholipase A2 [EC:3.1.1.4]; K16343	85/88 kDa calcium-independent phospholipase A2 isoform e [Homo sapiens]
MNT	2.62	2.79	0	33.45	12.98	9.08	-3.3512	4.2162	0.000149987	0.00648466	NC_000017.11:2384072-2401060:-	MNT	146;GO:0000122,biological_process negative regulation of transcription by RNA polymerase II;GO:0000976,molecular_function transcription regulatory region sequence-specific DNA binding;GO:0000977,molecular_function RNA polymerase II regulatory region sequence-specific DNA binding;GO:0000981,molecular_function DNA-binding transcription factor activity, RNA polymerase II-specific;GO:0001012,molecula…	PHKG; phosphorylase kinase gamma subunit [EC:2.7.11.19]; K00871	max-binding protein MNT isoform X3 [Homo sapiens]
SLC25A25	10.78	13.49	12.42	91.91	36.24	28.9	-2.03365	5.92774	0.000150784	0.00649931	NC_000009.12:128068231-128109245:+	SLC25A25	165;GO:0000295,molecular_function adenine nucleotide transmembrane transporter activity;GO:0001654,biological_process eye development;GO:0002021,biological_process response to dietary excess;GO:0003674,molecular_function molecular_function;GO:0005215,molecular_function transporter activity;GO:0005346,molecular_function purine ribonucleotide transmembrane transporter activity;GO:0005347,molecular_…	NA	calcium-binding mitochondrial carrier protein SCaMC-2 isoform f [Homo sapiens]
SPTBN2	0.18	0.34	0	2.89	1.47	1.1	-3.35301	3.04739	0.000154277	0.00660966	NC_000011.10:66682496-66744682:-	SPTBN2	214;GO:0000139,cellular_component Golgi membrane;GO:0000165,biological_process MAPK cascade;GO:0000902,biological_process cell morphogenesis;GO:0000904,biological_process cell morphogenesis involved in differentiation;GO:0001505,biological_process regulation of neurotransmitter levels;GO:0002376,biological_process immune system process;GO:0002478,biological_process antigen processing and presenta…	NA	spectrin beta chain, non-erythrocytic 2 isoform X5 [Homo sapiens]
MDM2	0.32	1.97	1.7	13.63	8.02	7.16	-2.71774	3.10413	0.000158471	0.00676892	NC_000012.12:68808171-68850686:+	MDM2	466;GO:0000075,biological_process cell cycle checkpoint;GO:0000077,biological_process DNA damage checkpoint;GO:0000122,biological_process negative regulation of transcription by RNA polymerase II;GO:0000278,biological_process mitotic cell cycle;GO:0001568,biological_process blood vessel development;GO:0001655,biological_process urogenital system development;GO:0001666,biological_process response …	MDM2; E3 ubiquitin-protein ligase Mdm2 [EC:2.3.2.27]; K06643	E3 ubiquitin-protein ligase Mdm2 isoform X1 [Homo sapiens]
MYO6	4.44	2.82	4.55	29.24	10.93	10.96	-2.05324	5.33786	0.000159932	0.0068108	NC_000006.12:75749238-75919537:+	MYO6	455;GO:0000003,biological_process reproduction;GO:0000139,cellular_component Golgi membrane;GO:0000146,molecular_function microfilament motor activity;GO:0000166,molecular_function nucleotide binding;GO:0000226,biological_process microtubule cytoskeleton organization;GO:0000278,biological_process mitotic cell cycle;GO:0000323,cellular_component lytic vacuole;GO:0000428,cellular_component DNA-dire…	MYO6; myosin VI; K10358	unconventional myosin-VI isoform X6 [Homo sapiens]
RAB11FIP1	4.26	1.59	5.41	30.69	12.89	11.97	-2.23556	5.40684	0.000161076	0.00683899	NC_000008.11:37858617-37899497:-	RAB11FIP1	82;GO:0002791,biological_process regulation of peptide secretion;GO:0002792,biological_process negative regulation of peptide secretion;GO:0003674,molecular_function molecular_function;GO:0005488,molecular_function binding;GO:0005515,molecular_function protein binding;GO:0005575,cellular_component cellular_component;GO:0005622,cellular_component intracellular;GO:0005623,cellular_component cell;GO…	RAB11FIP1_2_5; Rab11 family-interacting protein 1/2/5; K12484	rab11 family-interacting protein 1 isoform X1 [Homo sapiens]
TNFAIP2	18.33	14.08	10.84	112.45	46.36	30.88	-2.08585	6.35232	0.000162142	0.00685836	NC_000014.9:103121468-103137439:+	TNFAIP2	38;GO:0000145,cellular_component exocyst;GO:0000149,molecular_function SNARE binding;GO:0003674,molecular_function molecular_function;GO:0005488,molecular_function binding;GO:0005515,molecular_function protein binding;GO:0005575,cellular_component cellular_component;GO:0005576,cellular_component extracellular region;GO:0005615,cellular_component extracellular space;GO:0005622,cellular_component i…	NA	tumor necrosis factor alpha-induced protein 2 isoform X1 [Homo sapiens]
NBN	0.64	0.11	0.22	3.07	1.94	6.43	-3.69952	2.39502	0.0001625	0.00685836	NC_000008.11:89933330-89984667:-	NBN	309;GO:0000075,biological_process cell cycle checkpoint;GO:0000077,biological_process DNA damage checkpoint;GO:0000228,cellular_component nuclear chromosome;GO:0000278,biological_process mitotic cell cycle;GO:0000723,biological_process telomere maintenance;GO:0000724,biological_process double-strand break repair via homologous recombination;GO:0000725,biological_process recombinational repair;GO:…	FANCA; fanconi anemia group A protein; K10888; NBN, NBS1; nibrin; K10867	nibrin isoform X4 [Homo sapiens]
GOLGA8O-2	0	0.26	0	3.19	0.85	4.1	-4.61418	1.65801	0.000163502	0.00685878	NW_012132920.1:1960409-1974125:-	GOLGA8O	267;GO:0000003,biological_process reproduction;GO:0000137,cellular_component Golgi cis cisterna;GO:0000139,cellular_component Golgi membrane;GO:0000149,molecular_function SNARE binding;GO:0000212,biological_process meiotic spindle organization;GO:0000226,biological_process microtubule cytoskeleton organization;GO:0000278,biological_process mitotic cell cycle;GO:0000280,biological_process nuclear …	NA	golgin subfamily A member 8O [Homo sapiens]
BIK	0	0	0	10.41	5.78	3.58	-7.29966	1.03792	0.000163806	0.00685878	NC_000022.11:43110749-43129712:+	BIK	97;GO:0000003,biological_process reproduction;GO:0003006,biological_process developmental process involved in reproduction;GO:0003674,molecular_function molecular_function;GO:0005488,molecular_function binding;GO:0005515,molecular_function protein binding;GO:0005575,cellular_component cellular_component;GO:0005622,cellular_component intracellular;GO:0005623,cellular_component cell;GO:0005737,cell…	BIK; Bcl-2-interacting killer; K18452	bcl-2-interacting killer [Homo sapiens]
AMPD3	1.03	0.52	0.43	9.39	3.53	2.95	-2.99949	2.86105	0.000164443	0.00685878	NC_000011.10:10450387-10507579:+	AMPD3	175;GO:0001775,biological_process cell activation;GO:0002252,biological_process immune effector process;GO:0002262,biological_process myeloid cell homeostasis;GO:0002263,biological_process cell activation involved in immune response;GO:0002274,biological_process myeloid leukocyte activation;GO:0002275,biological_process myeloid cell activation involved in immune response;GO:0002283,biological_pro…	AMPD; AMP deaminase [EC:3.5.4.6]; K01490	AMP deaminase 3 isoform 4 [Homo sapiens]
LAD1	15.85	10.26	20.8	96.15	55.98	41.39	-1.99364	5.94996	0.000164444	0.00685878	NC_000001.11:201380832-201399324:-	LAD1	13;GO:0003674,molecular_function molecular_function;GO:0005198,molecular_function structural molecule activity;GO:0005575,cellular_component cellular_component;GO:0005622,cellular_component intracellular;GO:0005623,cellular_component cell;GO:0005856,cellular_component cytoskeleton;GO:0015629,cellular_component actin cytoskeleton;GO:0043226,cellular_component organelle;GO:0043228,cellular_componen…	NA	ladinin-1 [Homo sapiens]
PTPRU	5.54	4.05	1.81	28.78	14.21	9.08	-2.17283	5.50264	0.000165232	0.00687144	NC_000001.11:29236521-29326800:+	PTPRU	112;GO:0001756,biological_process somitogenesis;GO:0001757,biological_process somite specification;GO:0003002,biological_process regionalization;GO:0003674,molecular_function molecular_function;GO:0003824,molecular_function catalytic activity;GO:0004721,molecular_function phosphoprotein phosphatase activity;GO:0004725,molecular_function protein tyrosine phosphatase activity;GO:0004888,molecular_f…	NA	receptor-type tyrosine-protein phosphatase U isoform 4 precursor [Homo sapiens]
ZNF799	0	0	0	2.13	0.93	1.62	-7.23518	0.985194	0.000167458	0.00694365	NC_000019.10:12390015-12415084:-	ZNF799	28;GO:0000981,molecular_function DNA-binding transcription factor activity, RNA polymerase II-specific;GO:0003674,molecular_function molecular_function;GO:0003700,molecular_function DNA-binding transcription factor activity;GO:0006355,biological_process regulation of transcription, DNA-templated;GO:0006357,biological_process regulation of transcription by RNA polymerase II;GO:0006915,biological_p…	KRAB; KRAB domain-containing zinc finger protein; K09228	zinc finger protein 799 isoform X2 [Homo sapiens]
USP49	0	0	0	2.26	1.83	0.61	-7.37261	1.09804	0.000176471	0.00729604	NC_000006.12:41789895-41895375:-	USP49	146;GO:0000375,biological_process RNA splicing, via transesterification reactions;GO:0000377,biological_process RNA splicing, via transesterification reactions with bulged adenosine as nucleophile;GO:0000398,biological_process mRNA splicing, via spliceosome;GO:0003674,molecular_function molecular_function;GO:0003824,molecular_function catalytic activity;GO:0004175,molecular_function endopeptidase…	NA	ubiquitin carboxyl-terminal hydrolase 49 isoform b [Homo sapiens]
ACOXL	0.78	2.76	0	21.95	9.1	6.87	-3.36597	4.10013	0.000182742	0.00753334	NC_000002.12:110732572-111118548:+	ACOXL	72;GO:0000166,molecular_function nucleotide binding;GO:0003674,molecular_function molecular_function;GO:0003824,molecular_function catalytic activity;GO:0003995,molecular_function acyl-CoA dehydrogenase activity;GO:0003997,molecular_function acyl-CoA oxidase activity;GO:0005488,molecular_function binding;GO:0005575,cellular_component cellular_component;GO:0005622,cellular_component intracellular;…	NA	acyl-coenzyme A oxidase-like protein isoform X9 [Homo sapiens]
RALGPS2	0	0.56	0	5.89	2.47	2.78	-4.02393	1.94805	0.000184905	0.0076004	NC_000001.11:178725243-178921840:+	RALGPS2	32;GO:0003674,molecular_function molecular_function;GO:0005085,molecular_function guanyl-nucleotide exchange factor activity;GO:0005088,molecular_function Ras guanyl-nucleotide exchange factor activity;GO:0005488,molecular_function binding;GO:0005515,molecular_function protein binding;GO:0007154,biological_process cell communication;GO:0007165,biological_process signal transduction;GO:0008150,bio…	NA	ras-specific guanine nucleotide-releasing factor RalGPS2 isoform X3 [Homo sapiens]
FSTL4	2.29	1.65	2.32	19.01	7.73	5.81	-2.31848	4.03477	0.000185821	0.00761596	NC_000005.10:133196454-133842067:-	FSTL4	96;GO:0001558,biological_process regulation of cell growth;GO:0003674,molecular_function molecular_function;GO:0005488,molecular_function binding;GO:0005515,molecular_function protein binding;GO:0005575,cellular_component cellular_component;GO:0005622,cellular_component intracellular;GO:0005623,cellular_component cell;GO:0005737,cellular_component cytoplasm;GO:0007275,biological_process multicell…	NA	follistatin-related protein 4 precursor [Homo sapiens]
ZNF10	1.12	1.71	0.3	12.73	4.39	6.97	-2.90783	3.02222	0.000187929	0.00768017	NC_000012.12:133130626-133159465:+	ZNF10	34;GO:0000981,molecular_function DNA-binding transcription factor activity, RNA polymerase II-specific;GO:0003674,molecular_function molecular_function;GO:0003700,molecular_function DNA-binding transcription factor activity;GO:0005575,cellular_component cellular_component;GO:0005622,cellular_component intracellular;GO:0005623,cellular_component cell;GO:0005634,cellular_component nucleus;GO:000635…	KRAB; KRAB domain-containing zinc finger protein; K09228	zinc finger protein 10 [Homo sapiens]
NWD1	0	0	0	1.16	0.43	0.41	-7.2853	1.02509	0.000189274	0.00769081	NC_000019.10:16719846-16817963:+	NWD1	47;GO:0003674,molecular_function molecular_function;GO:0003676,molecular_function nucleic acid binding;GO:0003723,molecular_function RNA binding;GO:0005488,molecular_function binding;GO:0005575,cellular_component cellular_component;GO:0005622,cellular_component intracellular;GO:0005623,cellular_component cell;GO:0005634,cellular_component nucleus;GO:0005681,cellular_component spliceosomal complex…	NA	NACHT domain- and WD repeat-containing protein 1 isoform X5 [Homo sapiens]
FAT2	1.37	1.75	0.6	10.63	3.81	3.09	-2.19231	5.49466	0.000192266	0.00779005	NC_000005.10:151504091-151594819:-	FAT2	24;GO:0001667,biological_process ameboidal-type cell migration;GO:0005575,cellular_component cellular_component;GO:0005911,cellular_component cell-cell junction;GO:0005912,cellular_component adherens junction;GO:0005913,cellular_component cell-cell adherens junction;GO:0006928,biological_process movement of cell or subcellular component;GO:0007155,biological_process cell adhesion;GO:0007156,biolo…	NA	protocadherin Fat 2 precursor [Homo sapiens]
ITGA2	0.14	0.21	0	3.13	0.89	1.83	-4.01161	2.0266	0.00019457	0.00786096	NC_000005.10:52989351-53094779:+	ITGA2	295;GO:0001540,molecular_function amyloid-beta binding;GO:0001704,biological_process formation of primary germ layer;GO:0001707,biological_process mesoderm formation;GO:0002682,biological_process regulation of immune system process;GO:0002684,biological_process positive regulation of immune system process;GO:0002685,biological_process regulation of leukocyte migration;GO:0002687,biological_proces…	ITGA2, CD49b; integrin alpha 2; K06481	integrin alpha-2 precursor [Homo sapiens]
UPK1A	17.11	7.01	40.15	145.57	231.07	47.56	-2.69034	6.1811	0.000196901	0.00791005	NC_000019.10:35666516-35678481:+	UPK1A	58;GO:0003674,molecular_function molecular_function;GO:0005488,molecular_function binding;GO:0005515,molecular_function protein binding;GO:0005575,cellular_component cellular_component;GO:0005622,cellular_component intracellular;GO:0005623,cellular_component cell;GO:0005737,cellular_component cytoplasm;GO:0005783,cellular_component endoplasmic reticulum;GO:0005886,cellular_component plasma membra…	NA	uroplakin-1a isoform 2 [Homo sapiens]
CYP4A11	0	0	0	3.19	1.62	1	-7.2697	1.01377	0.000203215	0.00811773	NC_000001.11:46929187-46941476:-	CYP4A11	247;GO:0000003,biological_process reproduction;GO:0000038,biological_process very long-chain fatty acid metabolic process;GO:0001655,biological_process urogenital system development;GO:0001676,biological_process long-chain fatty acid metabolic process;GO:0001822,biological_process kidney development;GO:0001890,biological_process placenta development;GO:0001977,biological_process renal system proc…	CYP4A; long-chain fatty acid omega-monooxygenase [EC:1.14.14.80]; K07425; CYP4F2_3; phylloquinone omega-hydroxylase / docosahexaenoic acid omega-hydroxylase / leukotriene-B4 20-monooxygenase [EC:1.14.14.78 1.14.14.79 1.14.14.94]; K17726; CYP4F8; cytochrome P450 family 4 subfamily F polypeptide 8 [EC:1.14.14.1]; K17728	cytochrome P450 4A11 isoform X2 [Homo sapiens]
OBI1	0	0	0	1.18	0.74	2.43	-7.34133	1.06955	0.000208851	0.00830943	NC_000013.11:78614288-78659155:-	OBI1	29;GO:0008150,biological_process biological_process;GO:0009893,biological_process positive regulation of metabolic process;GO:0010468,biological_process regulation of gene expression;GO:0010604,biological_process positive regulation of macromolecule metabolic process;GO:0010628,biological_process positive regulation of gene expression;GO:0019219,biological_process regulation of nucleobase-contain…	NA	ORC ubiquitin ligase 1 isoform X1 [Homo sapiens]
NTN4	0.51	0.78	0	8.2	3.48	3.27	-3.49336	2.45654	0.000209186	0.00830943	NC_000012.12:95657806-95791155:-	NTN4	76;GO:0000902,biological_process cell morphogenesis;GO:0000904,biological_process cell morphogenesis involved in differentiation;GO:0003674,molecular_function molecular_function;GO:0005488,molecular_function binding;GO:0005515,molecular_function protein binding;GO:0005575,cellular_component cellular_component;GO:0005576,cellular_component extracellular region;GO:0005604,cellular_component basemen…	NTN4; netrin 4; K06845	netrin-4 isoform 3 [Homo sapiens]
IL4R	5.99	16.26	4.25	76.51	31.69	23.61	-2.27038	6.05241	0.00021723	0.00858394	NC_000016.10:27313755-27364778:+	IL4R	231;GO:0000003,biological_process reproduction;GO:0001562,biological_process response to protozoan;GO:0001817,biological_process regulation of cytokine production;GO:0001819,biological_process positive regulation of cytokine production;GO:0002250,biological_process adaptive immune response;GO:0002252,biological_process immune effector process;GO:0002376,biological_process immune system process;GO…	IL4R, CD124; interleukin 4 receptor; K05071	interleukin-4 receptor subunit alpha isoform X7 [Homo sapiens]
SEMA4A	4.6	3.93	1.98	29.06	10.37	10.06	-2.20314	4.51422	0.000218821	0.00859793	NC_000001.11:156147372-156177744:+	SEMA4A	120;GO:0000902,biological_process cell morphogenesis;GO:0000904,biological_process cell morphogenesis involved in differentiation;GO:0001775,biological_process cell activation;GO:0002250,biological_process adaptive immune response;GO:0002252,biological_process immune effector process;GO:0002263,biological_process cell activation involved in immune response;GO:0002285,biological_process lymphocyte…	SEMA4, CD100; semaphorin 4; K06521	semaphorin-4A isoform X4 [Homo sapiens]
AGR2	24.69	6.04	30.37	172.39	85.63	65.72	-2.34537	5.0737	0.000218996	0.00859793	NC_000007.14:16791810-16804999:-	AGR2	129;GO:0002065,biological_process columnar/cuboidal epithelial cell differentiation;GO:0002067,biological_process glandular epithelial cell differentiation;GO:0002162,molecular_function dystroglycan binding;GO:0003674,molecular_function molecular_function;GO:0005102,molecular_function signaling receptor binding;GO:0005154,molecular_function epidermal growth factor receptor binding;GO:0005488,mole…	NA	anterior gradient protein 2 homolog precursor [Homo sapiens]
TAP2-3	0	0	0	1.11	1.46	1.34	-7.13784	0.911487	0.000219604	0.00859793	NT_113891.3:4234031-4250938:-	TAP2	NA	NA	NA
ARGLU1	33.48	42.06	46.45	250.94	97.29	123.88	-1.89461	6.32354	0.000220087	0.00859793	NC_000013.11:106541672-106568137:-	ARGLU1	21;GO:0005575,cellular_component cellular_component;GO:0005622,cellular_component intracellular;GO:0005623,cellular_component cell;GO:0005634,cellular_component nucleus;GO:0005654,cellular_component nucleoplasm;GO:0005737,cellular_component cytoplasm;GO:0005739,cellular_component mitochondrion;GO:0031974,cellular_component membrane-enclosed lumen;GO:0031981,cellular_component nuclear lumen;GO:004…	NA	arginine and glutamate-rich protein 1 [Homo sapiens]
PTP4A1	10.43	6.92	8.88	50.76	27.83	36.99	-2.12179	3.8647	0.000222619	0.00867298	NC_000006.12:63516439-63583588:+	PTP4A1	80;GO:0003674,molecular_function molecular_function;GO:0003824,molecular_function catalytic activity;GO:0004721,molecular_function phosphoprotein phosphatase activity;GO:0004725,molecular_function protein tyrosine phosphatase activity;GO:0004727,molecular_function prenylated protein tyrosine phosphatase activity;GO:0005575,cellular_component cellular_component;GO:0005622,cellular_component intrac…	NA	protein tyrosine phosphatase type IVA 1 isoform 5 [Homo sapiens]
CNOT3	0	0	0	1.22	1.11	1.02	-7.11118	0.889834	0.000223335	0.00867701	NC_000019.10:54137761-54155681:+	CNOT3	187;GO:0000075,biological_process cell cycle checkpoint;GO:0000077,biological_process DNA damage checkpoint;GO:0000175,molecular_function 3'-5'-exoribonuclease activity;GO:0000278,biological_process mitotic cell cycle;GO:0000288,biological_process nuclear-transcribed mRNA catabolic process, deadenylation-dependent decay;GO:0000289,biological_process nuclear-transcribed mRNA poly(A) tail shortenin…	CNOT3, NOT3; CCR4-NOT transcription complex subunit 3; K12580	CCR4-NOT transcription complex subunit 3 isoform X8 [Homo sapiens]
CEP95	5.8	4.85	4.14	26.25	11.08	17.92	-1.87555	5.04212	0.000225523	0.0087381	NC_000017.11:64506761-64537946:+	CEP95	18;GO:0000922,cellular_component spindle pole;GO:0005575,cellular_component cellular_component;GO:0005622,cellular_component intracellular;GO:0005623,cellular_component cell;GO:0005813,cellular_component centrosome;GO:0005815,cellular_component microtubule organizing center;GO:0005819,cellular_component spindle;GO:0005856,cellular_component cytoskeleton;GO:0015630,cellular_component microtubule c…	NA	centrosomal protein of 95 kDa isoform X8 [Homo sapiens]
CEMIP2	6.74	8.09	1.9	41.11	19.09	16.61	-2.18034	5.98892	0.000228274	0.0088206	NC_000009.12:71683365-71769466:-	CEMIP2	145;GO:0001947,biological_process heart looping;GO:0002009,biological_process morphogenesis of an epithelium;GO:0003007,biological_process heart morphogenesis;GO:0003143,biological_process embryonic heart tube morphogenesis;GO:0003170,biological_process heart valve development;GO:0003171,biological_process atrioventricular valve development;GO:0003179,biological_process heart valve morphogenesis;…	NA	cell surface hyaluronidase isoform X3 [Homo sapiens]
CARD11	3.62	3.75	6.69	32.82	17.62	10.42	-2.0428	5.4231	0.000233452	0.00899616	NC_000007.14:2906141-3043867:-	CARD11	267;GO:0001772,cellular_component immunological synapse;GO:0001775,biological_process cell activation;GO:0001816,biological_process cytokine production;GO:0001817,biological_process regulation of cytokine production;GO:0001819,biological_process positive regulation of cytokine production;GO:0002218,biological_process activation of innate immune response;GO:0002220,biological_process innate immune…	CARD11; caspase recruitment domain-containing protein 11; K07367	caspase recruitment domain-containing protein 11 [Homo sapiens]
TPCN1	7.14	14.14	6.21	69.44	28.47	21.54	-2.06878	6.01628	0.000239258	0.00918875	NC_000012.12:113221463-113298585:+	TPCN1	134;GO:0000323,cellular_component lytic vacuole;GO:0001508,biological_process action potential;GO:0003674,molecular_function molecular_function;GO:0005215,molecular_function transporter activity;GO:0005216,molecular_function ion channel activity;GO:0005217,molecular_function intracellular ligand-gated ion channel activity;GO:0005261,molecular_function cation channel activity;GO:0005262,molecular_…	TPCN1; two pore calcium channel protein 1; K16896	two pore channel protein 1 isoform X6 [Homo sapiens]
ZNF184	0	0	0	0.96	0.63	2.98	-7.48953	1.18874	0.000239746	0.00918875	NC_000006.12:27404005-27473105:-	ZNF184	245;GO:0000122,biological_process negative regulation of transcription by RNA polymerase II;GO:0000976,molecular_function transcription regulatory region sequence-specific DNA binding;GO:0000977,molecular_function RNA polymerase II regulatory region sequence-specific DNA binding;GO:0000978,molecular_function RNA polymerase II proximal promoter sequence-specific DNA binding;GO:0000981,molecular_fu…	KRAB; KRAB domain-containing zinc finger protein; K09228	zinc finger protein 184 isoform 2 [Homo sapiens]
NAPB	0	0.65	0	6.67	3.16	4.17	-4.12104	1.70333	0.00024153	0.00923219	NC_000020.11:23374521-23421488:-	NAPB	240;GO:0000149,molecular_function SNARE binding;GO:0000278,biological_process mitotic cell cycle;GO:0000281,biological_process mitotic cytokinesis;GO:0000910,biological_process cytokinesis;GO:0001505,biological_process regulation of neurotransmitter levels;GO:0001654,biological_process eye development;GO:0001671,molecular_function ATPase activator activity;GO:0001745,biological_process compound e…	NAPA, SNAPA, SEC17; alpha-soluble NSF attachment protein; K15296	beta-soluble NSF attachment protein isoform X4 [Homo sapiens]
TSPAN12	0	0	0	3.23	1.67	4.71	-7.2214	0.973936	0.00024272	0.00925273	NC_000007.14:120787319-120858335:-	TSPAN12	48;GO:0001654,biological_process eye development;GO:0003407,biological_process neural retina development;GO:0005575,cellular_component cellular_component;GO:0005623,cellular_component cell;GO:0005886,cellular_component plasma membrane;GO:0005887,cellular_component integral component of plasma membrane;GO:0007154,biological_process cell communication;GO:0007165,biological_process signal transducti…	NA	tetraspanin-12 isoform X3 [Homo sapiens]
CDH3	2.14	1.45	0.28	13.69	6.01	5.06	-2.69758	3.70842	0.000244913	0.0093094	NC_000016.10:68645309-68733771:+	CDH3	288;GO:0001817,biological_process regulation of cytokine production;GO:0001818,biological_process negative regulation of cytokine production;GO:0001894,biological_process tissue homeostasis;GO:0001895,biological_process retina homeostasis;GO:0003674,molecular_function molecular_function;GO:0005488,molecular_function binding;GO:0005515,molecular_function protein binding;GO:0005575,cellular_compone…	CDH1, CDHE, CD324; cadherin 1, type 1, E-cadherin; K05689; CDH3; cadherin 3, type 1, P-cadherin; K06796	cadherin-3 isoform X1 [Homo sapiens]
ZNF41	0	0	0	1.73	0.66	1.14	-7.16618	0.930354	0.000245542	0.0093094	NC_000023.11:47445177-47483222:-	ZNF41	24;GO:0000981,molecular_function DNA-binding transcription factor activity, RNA polymerase II-specific;GO:0003674,molecular_function molecular_function;GO:0003700,molecular_function DNA-binding transcription factor activity;GO:0006355,biological_process regulation of transcription, DNA-templated;GO:0006357,biological_process regulation of transcription by RNA polymerase II;GO:0008150,biological_p…	KRAB; KRAB domain-containing zinc finger protein; K09228	zinc finger protein 41 isoform X5 [Homo sapiens]
TMEM154	0	0	0	7.52	4.14	3.44	-7.14514	0.91532	0.000246176	0.0093094	NC_000004.12:152618627-152679997:-	TMEM154	NA	NA	transmembrane protein 154 precursor [Homo sapiens]
TRIM25	1.02	2.59	0.67	13.35	4.66	9.14	-2.60133	3.35439	0.000253313	0.0095538	NC_000017.11:56887908-56914049:-	TRIM25	177;GO:0000731,biological_process DNA synthesis involved in DNA repair;GO:0001817,biological_process regulation of cytokine production;GO:0001818,biological_process negative regulation of cytokine production;GO:0002376,biological_process immune system process;GO:0003674,molecular_function molecular_function;GO:0003700,molecular_function DNA-binding transcription factor activity;GO:0003824,molecul…	TRIM25, EFP; tripartite motif-containing protein 25 [EC:2.3.2.27]; K10652	E3 ubiquitin/ISG15 ligase TRIM25 [Homo sapiens]
ITGA3	9.51	16.26	2.71	84.36	37.41	26.2	-2.35091	6.51689	0.000255432	0.00960817	NC_000017.11:50056109-50090481:+	ITGA3	425;GO:0000003,biological_process reproduction;GO:0000902,biological_process cell morphogenesis;GO:0000904,biological_process cell morphogenesis involved in differentiation;GO:0001655,biological_process urogenital system development;GO:0001667,biological_process ameboidal-type cell migration;GO:0001704,biological_process formation of primary germ layer;GO:0001706,biological_process endoderm forma…	ITGA3, CD49c; integrin alpha 3; K06482; ITGA6, CD49f; integrin alpha 6; K06485; ITGA7; integrin alpha 7; K06583	integrin alpha-3 preproprotein [Homo sapiens]
SESTD1	1.59	0.69	1.92	9.73	5.52	8.31	-2.4569	3.35896	0.000257111	0.0096348	NC_000002.12:179101677-179264832:-	SESTD1	62;GO:0001568,biological_process blood vessel development;GO:0001944,biological_process vasculature development;GO:0003674,molecular_function molecular_function;GO:0005488,molecular_function binding;GO:0005543,molecular_function phospholipid binding;GO:0005546,molecular_function phosphatidylinositol-4,5-bisphosphate binding;GO:0005575,cellular_component cellular_component;GO:0005622,cellular_comp…	NA	SEC14 domain and spectrin repeat-containing protein 1 isoform X4 [Homo sapiens]
RANBP6	0.44	0.3	0	4.04	1.6	2.38	-3.52004	2.39031	0.000258847	0.0096348	NC_000009.12:6011024-6015624:-	RANBP6	63;GO:0000060,biological_process protein import into nucleus, translocation;GO:0003674,molecular_function molecular_function;GO:0005048,molecular_function signal sequence binding;GO:0005215,molecular_function transporter activity;GO:0005488,molecular_function binding;GO:0005575,cellular_component cellular_component;GO:0005622,cellular_component intracellular;GO:0005623,cellular_component cell;GO:…	NA	ran-binding protein 6 isoform X1 [Homo sapiens]
WEE1	21.39	25.9	14.03	124.8	56.37	51.57	-1.88921	6.54356	0.000258858	0.0096348	NC_000011.10:9573669-9589985:+	WEE1	211;GO:0000003,biological_process reproduction;GO:0000075,biological_process cell cycle checkpoint;GO:0000079,biological_process regulation of cyclin-dependent protein serine/threonine kinase activity;GO:0000082,biological_process G1/S transition of mitotic cell cycle;GO:0000086,biological_process G2/M transition of mitotic cell cycle;GO:0000226,biological_process microtubule cytoskeleton organiz…	WEE1; wee1-like protein kinase [EC:2.7.11.1]; K06632	wee1-like protein kinase isoform X1 [Homo sapiens]
CYRIA	0	0.76	0	5.57	5.56	4.45	-4.07662	1.66904	0.000262515	0.00974535	NC_000002.12:16549458-16665834:-	CYRIA	7;GO:0003674,molecular_function molecular_function;GO:0005488,molecular_function binding;GO:0005515,molecular_function protein binding;GO:0005575,cellular_component cellular_component;GO:0005622,cellular_component intracellular;GO:0005623,cellular_component cell;GO:0044464,cellular_component cell part	NA	CYFIP-related Rac1 interactor A isoform X1 [Homo sapiens]
USP50	0	0	0	2.26	2.28	3.36	-7.12006	0.896174	0.000263945	0.00977287	NC_000015.10:50493024-50546666:-	USP50	NA	NA	inactive ubiquitin carboxyl-terminal hydrolase 50 isoform X1 [Homo sapiens]
LEAP2	0	0	0	19.28	12.7	6.01	-7.20352	0.962312	0.000265679	0.00981144	NC_000005.10:132873667-132875046:+	LEAP2	19;GO:0002376,biological_process immune system process;GO:0005575,cellular_component cellular_component;GO:0005576,cellular_component extracellular region;GO:0006950,biological_process response to stress;GO:0006952,biological_process defense response;GO:0006955,biological_process immune response;GO:0006959,biological_process humoral immune response;GO:0008150,biological_process biological_process…	NA	liver-expressed antimicrobial peptide 2 precursor [Homo sapiens]
C3orf52	4.32	2.19	0	36.14	13.52	11.5	-3.27686	3.51942	0.000271709	0.00997368	NC_000003.12:112086388-112136381:+	C3orf52	NA	NA	TPA-induced transmembrane protein isoform 2 [Homo sapiens]
SUSD6	1.59	6.45	1.12	38.03	15.21	12.21	-2.74891	3.52494	0.000272786	0.00997368	NC_000014.9:69611595-69715144:+	SUSD6	8;GO:0006950,biological_process response to stress;GO:0006974,biological_process cellular response to DNA damage stimulus;GO:0008150,biological_process biological_process;GO:0008219,biological_process cell death;GO:0009987,biological_process cellular process;GO:0033554,biological_process cellular response to stress;GO:0050896,biological_process response to stimulus;GO:0051716,biological_process c…	NA	sushi domain-containing protein 6 precursor [Homo sapiens]
ABRAXAS2	0	0	0	2.69	1.59	2.17	-7.07398	0.859325	0.000272885	0.00997368	NC_000010.11:124801818-124836667:+	ABRAXAS2	92;GO:0000226,biological_process microtubule cytoskeleton organization;GO:0000278,biological_process mitotic cell cycle;GO:0000280,biological_process nuclear division;GO:0002931,biological_process response to ischemia;GO:0003674,molecular_function molecular_function;GO:0005488,molecular_function binding;GO:0005515,molecular_function protein binding;GO:0005575,cellular_component cellular_component…	NA	BRISC complex subunit Abraxas 2 isoform X1 [Homo sapiens]
CLINT1	11.43	8.89	9.36	58.58	26.36	25.1	-1.84809	5.51349	0.000275412	0.0100401	NC_000005.10:157785746-157859145:-	CLINT1	99;GO:0000003,biological_process reproduction;GO:0001505,biological_process regulation of neurotransmitter levels;GO:0003006,biological_process developmental process involved in reproduction;GO:0003674,molecular_function molecular_function;GO:0005488,molecular_function binding;GO:0005515,molecular_function protein binding;GO:0005575,cellular_component cellular_component;GO:0005622,cellular_compon…	EPN; epsin; K12471	clathrin interactor 1 isoform X3 [Homo sapiens]
RHOV	7.47	2.07	0.72	40.25	19.89	15.66	-2.96895	3.38418	0.000281063	0.0102199	NC_000015.10:40872213-40874234:-	RHOV	27;GO:0005575,cellular_component cellular_component;GO:0005622,cellular_component intracellular;GO:0005623,cellular_component cell;GO:0005737,cellular_component cytoplasm;GO:0005829,cellular_component cytosol;GO:0005886,cellular_component plasma membrane;GO:0007154,biological_process cell communication;GO:0007165,biological_process signal transduction;GO:0008150,biological_process biological_proc…	NA	rho-related GTP-binding protein RhoV [Homo sapiens]
DSG2	1.01	0.58	0.76	7.14	3	3.22	-2.47983	3.18381	0.000283109	0.0102679	NC_000018.10:31498176-31549008:+	DSG2	169;GO:0001533,cellular_component cornified envelope;GO:0001775,biological_process cell activation;GO:0002027,biological_process regulation of heart rate;GO:0002252,biological_process immune effector process;GO:0002263,biological_process cell activation involved in immune response;GO:0002274,biological_process myeloid leukocyte activation;GO:0002275,biological_process myeloid cell activation invo…	DSG1; desmoglein 1; K07596; DSG2; desmoglein 2; K07597	desmoglein-2 preproprotein [Homo sapiens]
LMO7	2.95	2.66	0	39.25	14.76	11.59	-3.53414	6.04267	0.000284577	0.0102949	NC_000013.11:75620433-75859870:+	LMO7	174;GO:0000151,cellular_component ubiquitin ligase complex;GO:0000209,biological_process protein polyubiquitination;GO:0001725,cellular_component stress fiber;GO:0001932,biological_process regulation of protein phosphorylation;GO:0001934,biological_process positive regulation of protein phosphorylation;GO:0001952,biological_process regulation of cell-matrix adhesion;GO:0003674,molecular_function …	LMO7, FBXO20; F-box protein 20; K06084	LIM domain only protein 7 isoform X9 [Homo sapiens]
GUCY2C	0	0	0	1.2	0.67	0.67	-7.09023	0.872206	0.000285798	0.0103127	NC_000012.12:14612631-14696599:-	GUCY2C	87;GO:0003674,molecular_function molecular_function;GO:0003824,molecular_function catalytic activity;GO:0004383,molecular_function guanylate cyclase activity;GO:0005488,molecular_function binding;GO:0005575,cellular_component cellular_component;GO:0005622,cellular_component intracellular;GO:0005623,cellular_component cell;GO:0005737,cellular_component cytoplasm;GO:0005829,cellular_component cytos…	GUCY2C; heat-stable enterotoxin receptor [EC:4.6.1.2]; K12320	heat-stable enterotoxin receptor precursor [Homo sapiens]
KCNH4	0	0	0	1.69	0.77	0.5	-7.20459	0.96176	0.000288937	0.0103745	NC_000017.11:42156890-42181142:-	KCNH4	63;GO:0003674,molecular_function molecular_function;GO:0005215,molecular_function transporter activity;GO:0005216,molecular_function ion channel activity;GO:0005244,molecular_function voltage-gated ion channel activity;GO:0005249,molecular_function voltage-gated potassium channel activity;GO:0005261,molecular_function cation channel activity;GO:0005267,molecular_function potassium channel activit…	NA	potassium voltage-gated channel subfamily H member 4 isoform X1 [Homo sapiens]
CCL4-3	1.73	0	0	32.35	13.56	8.52	-5.25321	1.60017	0.000288974	0.0103745	NT_187661.1:57923-59711:+	CCL4	311;GO:0001664,molecular_function G protein-coupled receptor binding;GO:0001817,biological_process regulation of cytokine production;GO:0001819,biological_process positive regulation of cytokine production;GO:0001906,biological_process cell killing;GO:0001932,biological_process regulation of protein phosphorylation;GO:0001934,biological_process positive regulation of protein phosphorylation;GO:00…	CCL11; C-C motif chemokine 11; K16597; CCL14; C-C motif chemokine 14; K21092; CCL18; C-C motif chemokine 18; K21094; CCL24; C-C motif chemokine 24; K21097; CCL4; C-C motif chemokine 4; K12964; CCL8; C-C motif chemokine 8; K16596	C-C motif chemokine 4 precursor [Homo sapiens]
PLEKHA7	3.37	3.2	2.41	24.26	8.2	6.5	-2.05691	5.11696	0.000290797	0.0104136	NC_000011.10:16777296-17014414:-	PLEKHA7	49;GO:0003674,molecular_function molecular_function;GO:0005488,molecular_function binding;GO:0005515,molecular_function protein binding;GO:0005575,cellular_component cellular_component;GO:0005622,cellular_component intracellular;GO:0005623,cellular_component cell;GO:0005634,cellular_component nucleus;GO:0005737,cellular_component cytoplasm;GO:0005813,cellular_component centrosome;GO:0005815,cellu…	NA	pleckstrin homology domain-containing family A member 7 isoform X9 [Homo sapiens]
ABCD3	1.39	2.36	1.22	10.73	5.89	7.9	-2.25897	3.40746	0.000292891	0.0104622	NC_000001.11:94385130-94518663:+	ABCD3	139;GO:0000038,biological_process very long-chain fatty acid metabolic process;GO:0000166,molecular_function nucleotide binding;GO:0003674,molecular_function molecular_function;GO:0003824,molecular_function catalytic activity;GO:0005215,molecular_function transporter activity;GO:0005319,molecular_function lipid transporter activity;GO:0005324,molecular_function long-chain fatty acid transporter a…	ABCD3, PMP70; ATP-binding cassette, subfamily D (ALD), member 3; K05677	ATP-binding cassette sub-family D member 3 isoform X4 [Homo sapiens]
PIP4P1	0.56	0.29	0.6	6.79	6.64	4.8	-3.61534	1.73104	0.000297206	0.0105896	NC_000014.9:20457680-20461434:-	PIP4P1	71;GO:0000323,cellular_component lytic vacuole;GO:0003674,molecular_function molecular_function;GO:0003824,molecular_function catalytic activity;GO:0005575,cellular_component cellular_component;GO:0005622,cellular_component intracellular;GO:0005623,cellular_component cell;GO:0005634,cellular_component nucleus;GO:0005654,cellular_component nucleoplasm;GO:0005737,cellular_component cytoplasm;GO:000…	TMEM55; phosphatidylinositol-4,5-bisphosphate 4-phosphatase [EC:3.1.3.78]; K13084	type 1 phosphatidylinositol 4,5-bisphosphate 4-phosphatase isoform X2 [Homo sapiens]
MBP	0.68	0.69	0	9.6	4.11	3.42	-3.64657	2.25644	0.000300816	0.0106914	NC_000018.10:76978832-77133708:-	MBP	224;GO:0000165,biological_process MAPK cascade;GO:0001101,biological_process response to acid chemical;GO:0001817,biological_process regulation of cytokine production;GO:0001819,biological_process positive regulation of cytokine production;GO:0002020,molecular_function protease binding;GO:0002376,biological_process immune system process;GO:0002791,biological_process regulation of peptide secretio…	NA	myelin basic protein isoform 4 [Homo sapiens]
LRRC1	0.29	1.6	2.12	11.2	7.13	7.97	-2.5869	3.16595	0.00030522	0.0108035	NC_000006.12:53795004-53924125:+	LRRC1	79;GO:0005575,cellular_component cellular_component;GO:0005622,cellular_component intracellular;GO:0005623,cellular_component cell;GO:0005737,cellular_component cytoplasm;GO:0005829,cellular_component cytosol;GO:0005886,cellular_component plasma membrane;GO:0005912,cellular_component adherens junction;GO:0006810,biological_process transport;GO:0007043,biological_process cell-cell junction assembl…	SCRIB; protein scribble; K16175	leucine-rich repeat-containing protein 1 isoform X2 [Homo sapiens]
CGN	1.6	0.34	2.33	16.74	6.88	4.4	-2.63179	4.27665	0.000307017	0.0108035	NC_000001.11:151510169-151538692:+	CGN	72;GO:0000226,biological_process microtubule cytoskeleton organization;GO:0000902,biological_process cell morphogenesis;GO:0000904,biological_process cell morphogenesis involved in differentiation;GO:0002064,biological_process epithelial cell development;GO:0003382,biological_process epithelial cell morphogenesis;GO:0003674,molecular_function molecular_function;GO:0003779,molecular_function actin…	CGN; cingulin; K06102	cingulin isoform X1 [Homo sapiens]
MLPH	15.79	3.88	11.84	88.47	41.51	25.19	-2.24857	5.90092	0.000311225	0.0109244	NC_000002.12:237486409-237555322:+	MLPH	109;GO:0001725,cellular_component stress fiber;GO:0003674,molecular_function molecular_function;GO:0003779,molecular_function actin binding;GO:0005488,molecular_function binding;GO:0005515,molecular_function protein binding;GO:0005575,cellular_component cellular_component;GO:0005622,cellular_component intracellular;GO:0005623,cellular_component cell;GO:0005737,cellular_component cytoplasm;GO:0005…	NA	melanophilin isoform X9 [Homo sapiens]
GOLGA8A-2	2.66	5.01	1.55	24.55	9.54	11.39	-2.25591	4.0523	0.000312956	0.0109581	NW_025791798.1:125170-183900:-	GOLGA8A	267;GO:0000003,biological_process reproduction;GO:0000137,cellular_component Golgi cis cisterna;GO:0000139,cellular_component Golgi membrane;GO:0000149,molecular_function SNARE binding;GO:0000212,biological_process meiotic spindle organization;GO:0000226,biological_process microtubule cytoskeleton organization;GO:0000278,biological_process mitotic cell cycle;GO:0000280,biological_process nuclear …	NA	golgin subfamily A member 8A isoform 2 [Homo sapiens]
KCNC3	0	0	0	2.38	1.07	0.57	-7.22125	0.974999	0.000316573	0.0110574	NC_000019.10:50311936-50333536:-	KCNC3	114;GO:0001505,biological_process regulation of neurotransmitter levels;GO:0003674,molecular_function molecular_function;GO:0005215,molecular_function transporter activity;GO:0005216,molecular_function ion channel activity;GO:0005244,molecular_function voltage-gated ion channel activity;GO:0005249,molecular_function voltage-gated potassium channel activity;GO:0005261,molecular_function cation cha…	KCNC3, KV3.3; potassium voltage-gated channel Shaw-related subfamily C member 3; K04889	potassium voltage-gated channel subfamily C member 3 isoform 2 [Homo sapiens]
IRF1	31.59	37.36	41.13	228.58	91.44	94.94	-1.85473	6.39255	0.000323364	0.0112585	NC_000005.10:132481608-132490773:-	IRF1	251;GO:0000228,cellular_component nuclear chromosome;GO:0000785,cellular_component chromatin;GO:0000790,cellular_component nuclear chromatin;GO:0000976,molecular_function transcription regulatory region sequence-specific DNA binding;GO:0000977,molecular_function RNA polymerase II regulatory region sequence-specific DNA binding;GO:0000978,molecular_function RNA polymerase II proximal promoter sequ…	IRF1; interferon regulatory factor 1; K09444	interferon regulatory factor 1 isoform X3 [Homo sapiens]
TNFRSF10B	5.84	8.34	0	83.03	31.04	24.68	-3.26979	5.04473	0.000324267	0.0112585	NC_000008.11:23020132-23069031:-	TNFRSF10B	191;GO:0001932,biological_process regulation of protein phosphorylation;GO:0001934,biological_process positive regulation of protein phosphorylation;GO:0002020,molecular_function protease binding;GO:0002237,biological_process response to molecule of bacterial origin;GO:0002376,biological_process immune system process;GO:0003674,molecular_function molecular_function;GO:0004888,molecular_function t…	TNFRSF10A_B, TRAILR1_2, DR4_5, CD261_2; tumor necrosis factor receptor superfamily member 10A/B; K04722	tumor necrosis factor receptor superfamily member 10B isoform 2 precursor [Homo sapiens]
BAIAP2	31.02	31.28	14.21	169.32	87.95	52.53	-1.98884	7.06823	0.000324711	0.0112585	NC_000017.11:81035150-81117434:+	BAIAP2	307;GO:0000902,biological_process cell morphogenesis;GO:0000904,biological_process cell morphogenesis involved in differentiation;GO:0001101,biological_process response to acid chemical;GO:0001221,molecular_function transcription cofactor binding;GO:0001726,cellular_component ruffle;GO:0002252,biological_process immune effector process;GO:0002253,biological_process activation of immune response;G…	BAIAP2, IRSP53; BAI1-associated protein 2; K05627	brain-specific angiogenesis inhibitor 1-associated protein 2 isoform X7 [Homo sapiens]
TRMT9B	0	0	0	4.44	1.06	1.43	-7.25062	0.996105	0.000328824	0.0113733	NC_000008.11:12945672-13029777:+	TRMT9B	NA	NA	NA
LOC124905027	0	0	0	4.96	2.18	2.02	-7.09766	0.877408	0.000332449	0.0114707	NC_000021.9:43328218-43329865:-	LOC124905027	NA	NA	putative uncharacterized protein encoded by LINC00322 [Homo sapiens]
TBC1D9	2.16	2.52	0.6	11.36	6.35	6.54	-2.19998	4.23887	0.000334172	0.0114865	NC_000004.12:140620781-140756385:-	TBC1D9	55;GO:0003674,molecular_function molecular_function;GO:0005096,molecular_function GTPase activator activity;GO:0005488,molecular_function binding;GO:0005515,molecular_function protein binding;GO:0005575,cellular_component cellular_component;GO:0005622,cellular_component intracellular;GO:0005623,cellular_component cell;GO:0006810,biological_process transport;GO:0006886,biological_process intracell…	NA	TBC1 domain family member 9 [Homo sapiens]
SYTL1	12.44	11.4	19.54	91.94	49.5	31.13	-1.92908	5.98868	0.000335257	0.0114865	NC_000001.11:27342021-27353932:+	SYTL1	109;GO:0000149,molecular_function SNARE binding;GO:0001505,biological_process regulation of neurotransmitter levels;GO:0003674,molecular_function molecular_function;GO:0005102,molecular_function signaling receptor binding;GO:0005488,molecular_function binding;GO:0005509,molecular_function calcium ion binding;GO:0005515,molecular_function protein binding;GO:0005543,molecular_function phospholipid …	NA	synaptotagmin-like protein 1 isoform X5 [Homo sapiens]
KRT19	404.15	257.83	487.76	2346.33	1341.1	852.73	-1.92876	10.1304	0.000340546	0.0116368	NC_000017.11:41523616-41528308:-	KRT19	123;GO:0000003,biological_process reproduction;GO:0001701,biological_process in utero embryonic development;GO:0001890,biological_process placenta development;GO:0001892,biological_process embryonic placenta development;GO:0003006,biological_process developmental process involved in reproduction;GO:0003674,molecular_function molecular_function;GO:0005198,molecular_function structural molecule act…	KRT1; type I keratin, acidic; K07604	keratin, type I cytoskeletal 19 [Homo sapiens]
RNMT	0.28	1.15	0	7.74	3.92	4.2	-3.35457	2.41569	0.000344559	0.0117226	NC_000018.10:13726672-13764556:+	RNMT	103;GO:0001510,biological_process RNA methylation;GO:0001650,cellular_component fibrillar center;GO:0003674,molecular_function molecular_function;GO:0003676,molecular_function nucleic acid binding;GO:0003723,molecular_function RNA binding;GO:0003824,molecular_function catalytic activity;GO:0004482,molecular_function mRNA (guanine-N7-)-methyltransferase activity;GO:0005488,molecular_function bindi…	RNMT; mRNA (guanine-N7-)-methyltransferase [EC:2.1.1.56]; K00565	mRNA cap guanine-N7 methyltransferase isoform X4 [Homo sapiens]
RASSF7	2.44	1.24	1.29	12.95	12.24	5.56	-2.66031	2.9114	0.00034471	0.0117226	NC_000011.10:560969-564025:+	RASSF7	NA	NA	NA
CLMN	4.13	6.29	2.34	30.28	12.69	10.37	-2.02336	5.09913	0.000346874	0.0117482	NC_000014.9:95181939-95319908:-	CLMN	34;GO:0005575,cellular_component cellular_component;GO:0005622,cellular_component intracellular;GO:0005623,cellular_component cell;GO:0005737,cellular_component cytoplasm;GO:0007275,biological_process multicellular organism development;GO:0007399,biological_process nervous system development;GO:0008150,biological_process biological_process;GO:0008285,biological_process negative regulation of cell…	NA	calmin isoform X4 [Homo sapiens]
UPK3A	3.35	4.82	4.71	16.56	55.35	9.38	-2.67444	3.86057	0.000347275	0.0117482	NC_000022.11:45284948-45295874:+	UPK3A	69;GO:0000902,biological_process cell morphogenesis;GO:0001655,biological_process urogenital system development;GO:0001822,biological_process kidney development;GO:0005575,cellular_component cellular_component;GO:0005622,cellular_component intracellular;GO:0005623,cellular_component cell;GO:0005737,cellular_component cytoplasm;GO:0005783,cellular_component endoplasmic reticulum;GO:0005886,cellula…	UPK3A, UPIII; uroplakin-3a; K19520	uroplakin-3a isoform 2 precursor [Homo sapiens]
EML4	4.68	7.21	2.98	31.23	13.48	13.65	-1.9364	5.17431	0.000348301	0.0117482	NC_000002.12:42169352-42332548:+	EML4	46;GO:0000278,biological_process mitotic cell cycle;GO:0003674,molecular_function molecular_function;GO:0005488,molecular_function binding;GO:0005515,molecular_function protein binding;GO:0005575,cellular_component cellular_component;GO:0005622,cellular_component intracellular;GO:0005623,cellular_component cell;GO:0005737,cellular_component cytoplasm;GO:0005856,cellular_component cytoskeleton;GO:…	EML4; echinoderm microtubule-associated protein-like 4; K15420	echinoderm microtubule-associated protein-like 4 isoform X4 [Homo sapiens]
IGSF3	0.52	0	0.62	5.27	2.08	3.35	-3.20195	2.9493	0.000348777	0.0117482	NC_000001.11:116574397-116667755:-	IGSF3	29;GO:0005575,cellular_component cellular_component;GO:0005623,cellular_component cell;GO:0005886,cellular_component plasma membrane;GO:0007154,biological_process cell communication;GO:0007165,biological_process signal transduction;GO:0007166,biological_process cell surface receptor signaling pathway;GO:0007275,biological_process multicellular organism development;GO:0008150,biological_process bi…	NA	immunoglobulin superfamily member 3 isoform X6 [Homo sapiens]
TOR4A	0	0	0	3.95	1.49	1.36	-7.14131	0.911154	0.000351086	0.011798	NC_000009.12:137277725-137282641:+	TOR4A	39;GO:0002576,biological_process platelet degranulation;GO:0005575,cellular_component cellular_component;GO:0005576,cellular_component extracellular region;GO:0005622,cellular_component intracellular;GO:0005623,cellular_component cell;GO:0005737,cellular_component cytoplasm;GO:0006810,biological_process transport;GO:0006887,biological_process exocytosis;GO:0008150,biological_process biological_pr…	NA	torsin-4A [Homo sapiens]
CCDC187	1.02	0.62	0	9.05	3.2	2.65	-3.19761	4.279	0.000358978	0.0120063	NC_000009.12:136249972-136306901:-	CCDC187	16;GO:0005575,cellular_component cellular_component;GO:0005622,cellular_component intracellular;GO:0005623,cellular_component cell;GO:0005813,cellular_component centrosome;GO:0005815,cellular_component microtubule organizing center;GO:0005856,cellular_component cytoskeleton;GO:0015630,cellular_component microtubule cytoskeleton;GO:0043226,cellular_component organelle;GO:0043228,cellular_component…	NA	coiled-coil domain-containing protein 187 isoform X9 [Homo sapiens]
DRAM1	0	0.34	0	5.21	4.02	3.47	-4.70074	1.03113	0.000362802	0.0121057	NC_000012.12:101877579-101923612:+	DRAM1	23;GO:0000323,cellular_component lytic vacuole;GO:0005575,cellular_component cellular_component;GO:0005622,cellular_component intracellular;GO:0005623,cellular_component cell;GO:0005737,cellular_component cytoplasm;GO:0005764,cellular_component lysosome;GO:0005773,cellular_component vacuole;GO:0008150,biological_process biological_process;GO:0009894,biological_process regulation of catabolic proc…	NA	DNA damage-regulated autophagy modulator protein 1 isoform X3 [Homo sapiens]
IL6	18.75	13.75	4.39	91.23	48.67	28.69	-2.18589	4.97319	0.000369767	0.0123091	NC_000007.14:22727199-22731998:+	IL6	739;GO:0000302,biological_process response to reactive oxygen species;GO:0001101,biological_process response to acid chemical;GO:0001505,biological_process regulation of neurotransmitter levels;GO:0001562,biological_process response to protozoan;GO:0001763,biological_process morphogenesis of a branching structure;GO:0001775,biological_process cell activation;GO:0001776,biological_process leukocyt…
O:0050671,biological_process positive regulation of lymphocyte proliferation;GO:0050673,biological_process epithelial cell proliferation;GO:0050678,biological_process regulation of epithelial cell proliferation;GO:0050679,biological_process positive regulation of epithelial cell proliferation;GO:0050707,biological_process regulation of cytokine secretion;GO:0050708,biological_process regulation o…	IL6; interleukin 6; K05405	interleukin-6 isoform X1 [Homo sapiens]
OGT	20.44	28.73	10.29	132.17	50.89	56.06	-1.97483	7.25126	0.000371164	0.0123267	NC_000023.11:71533103-71575892:+	OGT	475;GO:0000003,biological_process reproduction;GO:0000123,cellular_component histone acetyltransferase complex;GO:0000785,cellular_component chromatin;GO:0000791,cellular_component euchromatin;GO:0001678,biological_process cellular glucose homeostasis;GO:0001932,biological_process regulation of protein phosphorylation;GO:0001933,biological_process negative regulation of protein phosphorylation;GO…	OGT; protein O-GlcNAc transferase [EC:2.4.1.255]; K09667	UDP-N-acetylglucosamine--peptide N-acetylglucosaminyltransferase 110 kDa subunit isoform 2 [Homo sapiens]
INTS6L	2.14	3.84	1.99	19.27	6.19	9.42	-2.07014	4.3858	0.00037686	0.0124704	NC_000023.11:135520659-135582510:+	INTS6L	86;GO:0000428,cellular_component DNA-directed RNA polymerase complex;GO:0003674,molecular_function molecular_function;GO:0004888,molecular_function transmembrane signaling receptor activity;GO:0005575,cellular_component cellular_component;GO:0005622,cellular_component intracellular;GO:0005623,cellular_component cell;GO:0005634,cellular_component nucleus;GO:0005654,cellular_component nucleoplasm;G…	NA	integrator complex subunit 6-like isoform X9 [Homo sapiens]
PPFIBP1	1.97	2.93	2.16	13.22	7.25	7.34	-1.93212	4.2253	0.000377865	0.0124704	NC_000012.12:27524205-27695564:+	PPFIBP1	72;GO:0000003,biological_process reproduction;GO:0000902,biological_process cell morphogenesis;GO:0000904,biological_process cell morphogenesis involved in differentiation;GO:0003674,molecular_function molecular_function;GO:0005198,molecular_function structural molecule activity;GO:0005488,molecular_function binding;GO:0005515,molecular_function protein binding;GO:0005575,cellular_component cellu…	NA	liprin-beta-1 isoform X9 [Homo sapiens]
CCDC122	0	0	0	2.28	1.15	5.93	-7.35255	1.07762	0.00037813	0.0124704	NC_000013.11:43819017-43879740:-	CCDC122	NA	NA	coiled-coil domain-containing protein 122 isoform X5 [Homo sapiens]
FBXO34	2.7	2.63	1.42	15.61	6.21	8.96	-2.1672	3.76846	0.00038129	0.0125164	NC_000014.9:55271420-55443049:+	FBXO34	NA	NA	F-box only protein 34 isoform X2 [Homo sapiens]
SLC38A4	0	0	0	2.43	0.77	1.84	-7.09808	0.876241	0.000390009	0.012773	NC_000012.12:46764760-46832431:-	SLC38A4	81;GO:0003333,biological_process amino acid transmembrane transport;GO:0003674,molecular_function molecular_function;GO:0005215,molecular_function transporter activity;GO:0005290,molecular_function L-histidine transmembrane transporter activity;GO:0005342,molecular_function organic acid transmembrane transporter activity;GO:0005575,cellular_component cellular_component;GO:0005623,cellular_compone…	SLC38A2, SNAT2; solute carrier family 38 (sodium-coupled neutral amino acid transporter), member 2; K14207; SLC38A3, SNAT3; solute carrier family 38 (sodium-coupled neutral amino acid transporter), member 3; K13576; SLC38A5, SNAT5; solute carrier family 38 (sodium-coupled neutral amino acid transporter), member 5; K14992	sodium-coupled neutral amino acid transporter 4 isoform X1 [Homo sapiens]
PTBP2	2.54	6.17	2.83	17.19	11.8	19.28	-2.04077	4.13111	0.000393265	0.01285	NC_000001.11:96721783-96823739:+	PTBP2	204;GO:0000003,biological_process reproduction;GO:0000226,biological_process microtubule cytoskeleton organization;GO:0000245,biological_process spliceosomal complex assembly;GO:0000375,biological_process RNA splicing, via transesterification reactions;GO:0000377,biological_process RNA splicing, via transesterification reactions with bulged adenosine as nucleophile;GO:0000398,biological_process m…	RXRA, NR2B1; retinoid X receptor alpha; K08524	polypyrimidine tract-binding protein 2 isoform X7 [Homo sapiens]
ZFC3H1	2.1	1.93	1.66	10.24	4.21	6.5	-1.84625	4.72832	0.000403936	0.0131202	NC_000012.12:71609598-71663848:-	ZFC3H1	14;GO:0000178,cellular_component exosome (RNase complex);GO:0005575,cellular_component cellular_component;GO:0005622,cellular_component intracellular;GO:0005623,cellular_component cell;GO:0005634,cellular_component nucleus;GO:0032991,cellular_component protein-containing complex;GO:0043226,cellular_component organelle;GO:0043227,cellular_component membrane-bounded organelle;GO:0043229,cellular_co…	NA	zinc finger C3H1 domain-containing protein isoform X1 [Homo sapiens]
SORL1	1.53	2.47	0.31	14.57	5.6	3.97	-2.45316	4.94838	0.000404312	0.0131202	NC_000011.10:121452313-121633763:+	SORL1	321;GO:0000139,cellular_component Golgi membrane;GO:0001540,molecular_function amyloid-beta binding;GO:0001932,biological_process regulation of protein phosphorylation;GO:0001933,biological_process negative regulation of protein phosphorylation;GO:0003674,molecular_function molecular_function;GO:0004888,molecular_function transmembrane signaling receptor activity;GO:0005041,molecular_function low…	NA	sortilin-related receptor preproprotein [Homo sapiens]
PDK1	0	0	0	2.32	1.62	1.4	-6.9593	0.771521	0.000406337	0.0131559	NC_000002.12:172555372-172724312:+	PDK1	241;GO:0000166,molecular_function nucleotide binding;GO:0000302,biological_process response to reactive oxygen species;GO:0001101,biological_process response to acid chemical;GO:0001666,biological_process response to hypoxia;GO:0001678,biological_process cellular glucose homeostasis;GO:0003674,molecular_function molecular_function;GO:0003824,molecular_function catalytic activity;GO:0004672,molecu…	PDK1; pyruvate dehydrogenase kinase isoform 1 [EC:2.7.11.2]; K12077	pyruvate dehydrogenase (acetyl-transferring) kinase isozyme 1, mitochondrial isoform X7 [Homo sapiens]
LPAR2	1.83	0.46	1.45	12.7	7.68	7.37	-2.90264	2.58042	0.000415941	0.0134056	NC_000019.10:19623654-19628529:-	LPAR2	120;GO:0000187,biological_process activation of MAPK activity;GO:0001932,biological_process regulation of protein phosphorylation;GO:0001934,biological_process positive regulation of protein phosphorylation;GO:0003674,molecular_function molecular_function;GO:0004888,molecular_function transmembrane signaling receptor activity;GO:0004930,molecular_function G protein-coupled receptor activity;GO:00…	LPAR1, EDG2; lysophosphatidic acid receptor 1; K04289; LPAR2, EDG4; lysophosphatidic acid receptor 2; K04291	lysophosphatidic acid receptor 2 isoform X1 [Homo sapiens]
HLA-C-2	2.63	1.78	0.69	52.69	5.4	3.34	-3.50846	3.56352	0.000421741	0.0134273	NT_113891.3:2749674-2753062:-	HLA-C	400;GO:0000139,cellular_component Golgi membrane;GO:0001775,biological_process cell activation;GO:0001817,biological_process regulation of cytokine production;GO:0001819,biological_process positive regulation of cytokine production;GO:0001910,biological_process regulation of leukocyte mediated cytotoxicity;GO:0001911,biological_process negative regulation of leukocyte mediated cytotoxicity;GO:000…	MHC1; MHC class I antigen; K06751	HLA class I histocompatibility antigen, C alpha chain precursor [Homo sapiens]
RLIM	0.77	2.22	0.54	10.66	4.61	6.92	-2.57824	3.07194	0.0004227	0.0134273	NC_000023.11:74582975-74614624:-	RLIM	126;GO:0000122,biological_process negative regulation of transcription by RNA polymerase II;GO:0000209,biological_process protein polyubiquitination;GO:0000578,biological_process embryonic axis specification;GO:0003674,molecular_function molecular_function;GO:0003712,molecular_function transcription coregulator activity;GO:0003714,molecular_function transcription corepressor activity;GO:0003824,m…	NA	E3 ubiquitin-protein ligase RLIM [Homo sapiens]
SUV39H2	0	0	0	1.78	1.17	3.95	-7.18473	0.944909	0.000422779	0.0134273	NC_000010.11:14878865-14904315:+	SUV39H2	241;GO:0000003,biological_process reproduction;GO:0000122,biological_process negative regulation of transcription by RNA polymerase II;GO:0000183,biological_process chromatin silencing at rDNA;GO:0000228,cellular_component nuclear chromosome;GO:0000280,biological_process nuclear division;GO:0000775,cellular_component chromosome, centromeric region;GO:0000785,cellular_component chromatin;GO:000079…	SUV39H, CLR4; [histone H3]-lysine9 N-trimethyltransferase SUV39H [EC:2.1.1.355]; K11419	histone-lysine N-methyltransferase SUV39H2 isoform X1 [Homo sapiens]
PXN	11.27	13.83	7.61	71.85	28.44	24.35	-1.88481	6.6076	0.000422915	0.0134273	NC_000012.12:120210446-120265730:-	PXN	458;GO:0000003,biological_process reproduction;GO:0000187,biological_process activation of MAPK activity;GO:0000302,biological_process response to reactive oxygen species;GO:0000902,biological_process cell morphogenesis;GO:0000904,biological_process cell morphogenesis involved in differentiation;GO:0001667,biological_process ameboidal-type cell migration;GO:0001725,cellular_component stress fiber…	PXN; paxillin; K05760	paxillin isoform X9 [Homo sapiens]
KRIT1	2.4	1.11	1.27	9.27	4.73	9.58	-2.32937	3.44161	0.000423515	0.0134273	NC_000007.14:92198968-92246100:-	KRIT1	182;GO:0000902,biological_process cell morphogenesis;GO:0000904,biological_process cell morphogenesis involved in differentiation;GO:0001525,biological_process angiogenesis;GO:0001568,biological_process blood vessel development;GO:0001570,biological_process vasculogenesis;GO:0001885,biological_process endothelial cell development;GO:0001886,biological_process endothelial cell morphogenesis;GO:000…	KRIT1; Krev interaction trapped protein 1; K17705	krev interaction trapped protein 1 isoform 3 [Homo sapiens]
AZGP1	0	0.27	0	7.62	4.12	1.21	-5.01632	1.27604	0.00042419	0.0134273	NC_000007.14:99966729-99976031:-	AZGP1	82;GO:0001580,biological_process detection of chemical stimulus involved in sensory perception of bitter taste;GO:0003008,biological_process system process;GO:0003674,molecular_function molecular_function;GO:0003824,molecular_function catalytic activity;GO:0004518,molecular_function nuclease activity;GO:0004540,molecular_function ribonuclease activity;GO:0005215,molecular_function transporter act…	NA	zinc-alpha-2-glycoprotein precursor [Homo sapiens]
PTX3	0.42	0.21	0.67	6.52	2.99	6.04	-3.48883	1.88783	0.000432805	0.0135926	NC_000003.12:157436849-157443633:+	PTX3	174;GO:0001505,biological_process regulation of neurotransmitter levels;GO:0001775,biological_process cell activation;GO:0001846,molecular_function opsonin binding;GO:0001848,molecular_function complement binding;GO:0001849,molecular_function complement component C1q binding;GO:0001871,molecular_function obsolete pattern binding;GO:0001872,molecular_function (1->3)-beta-D-glucan binding;GO:000187…	NA	pentraxin-related protein PTX3 precursor [Homo sapiens]
RNF149	16.39	9.99	11.23	82.1	33.32	28.33	-1.88915	5.45201	0.000433188	0.0135926	NC_000002.12:101271218-101308701:-	RNF149	74;GO:0001932,biological_process regulation of protein phosphorylation;GO:0001933,biological_process negative regulation of protein phosphorylation;GO:0003674,molecular_function molecular_function;GO:0003824,molecular_function catalytic activity;GO:0004842,molecular_function ubiquitin-protein transferase activity;GO:0006464,biological_process cellular protein modification process;GO:0006807,biolo…	NA	E3 ubiquitin-protein ligase RNF149 precursor [Homo sapiens]
RGPD2	0	0	0	0.64	0.26	0.43	-7.00614	0.805655	0.000433247	0.0135926	NC_000002.12:87755959-87989818:-	RGPD2	210;GO:0000082,biological_process G1/S transition of mitotic cell cycle;GO:0000226,biological_process microtubule cytoskeleton organization;GO:0000278,biological_process mitotic cell cycle;GO:0003674,molecular_function molecular_function;GO:0003824,molecular_function catalytic activity;GO:0005488,molecular_function binding;GO:0005515,molecular_function protein binding;GO:0005575,cellular_componen…	RANBP2, NUP358; E3 SUMO-protein ligase RanBP2 [EC:2.3.2.-]; K12172	RANBP2-like and GRIP domain-containing protein 2 isoform X6 [Homo sapiens]
CXCL14	0	0	0	16.76	5.1	6.13	-7.09296	0.872545	0.00044544	0.0139443	NC_000005.10:135570678-135578991:-	CXCL14	114;GO:0001664,molecular_function G protein-coupled receptor binding;GO:0001906,biological_process cell killing;GO:0002376,biological_process immune system process;GO:0002682,biological_process regulation of immune system process;GO:0002684,biological_process positive regulation of immune system process;GO:0002685,biological_process regulation of leukocyte migration;GO:0002687,biological_process …	CXCL14, SCYB14; C-X-C motif chemokine 14; K10033	C-X-C motif chemokine 14 precursor [Homo sapiens]
GCNT3	0	0	0	3.03	1.64	1.23	-7.00797	0.808459	0.000447799	0.0139873	NC_000015.10:59549038-59622723:+	GCNT3	122;GO:0000139,cellular_component Golgi membrane;GO:0001655,biological_process urogenital system development;GO:0001822,biological_process kidney development;GO:0002250,biological_process adaptive immune response;GO:0002251,biological_process organ or tissue specific immune response;GO:0002252,biological_process immune effector process;GO:0002376,biological_process immune system process;GO:000237…	GCNT1; beta-1,3-galactosyl-O-glycosyl-glycoprotein beta-1,6-N-acetylglucosaminyltransferase [EC:2.4.1.102]; K00727; GCNT3; N-acetylglucosaminyltransferase 3, mucin type [EC:2.4.1.-]; K09662	beta-1,3-galactosyl-O-glycosyl-glycoprotein beta-1,6-N-acetylglucosaminyltransferase 3 isoform X1 [Homo sapiens]
UPK2	20.88	9.72	36.24	114.06	166.81	44.6	-2.2601	5.21487	0.000452932	0.0140951	NC_000011.10:118956297-118958559:+	UPK2	43;GO:0003674,molecular_function molecular_function;GO:0005488,molecular_function binding;GO:0005515,molecular_function protein binding;GO:0005575,cellular_component cellular_component;GO:0005622,cellular_component intracellular;GO:0005623,cellular_component cell;GO:0005737,cellular_component cytoplasm;GO:0005783,cellular_component endoplasmic reticulum;GO:0005886,cellular_component plasma membra…	NA	uroplakin-2 precursor [Homo sapiens]
TOB1	33.02	29.76	44.88	140.47	89.89	129.03	-1.7116	6.34027	0.00045431	0.0140975	NC_000017.11:50862222-50867978:-	TOB1	178;GO:0003008,biological_process system process;GO:0003674,molecular_function molecular_function;GO:0003712,molecular_function transcription coregulator activity;GO:0003714,molecular_function transcription corepressor activity;GO:0005070,molecular_function SH3/SH2 adaptor activity;GO:0005102,molecular_function signaling receptor binding;GO:0005488,molecular_function binding;GO:0005515,molecular_…	TOB; protein Tob/BTG; K14443	protein Tob1 isoform 2 [Homo sapiens]
ARG2	8.61	4.83	16.97	68.27	32.3	33.7	-2.06712	4.87132	0.000456813	0.0141134	NC_000014.9:67619919-67651708:+	ARG2	358;GO:0000003,biological_process reproduction;GO:0000050,biological_process urea cycle;GO:0001101,biological_process response to acid chemical;GO:0001505,biological_process regulation of neurotransmitter levels;GO:0001655,biological_process urogenital system development;GO:0001657,biological_process ureteric bud development;GO:0001666,biological_process response to hypoxia;GO:0001817,biological_…	E3.5.3.1, rocF, arg; arginase [EC:3.5.3.1]; K01476	arginase-2, mitochondrial precursor [Homo sapiens]
IGHM	0	0.17	0	4.82	1.55	0.18	-4.88855	1.87678	0.00046284	0.0142686	NC_000014.9:105851965-105856217:-	IGHM	NA	NA	NA
PKP4	6.32	6.07	5.24	28.92	14.19	15.76	-1.70638	5.50761	0.000470422	0.0144708	NC_000002.12:158456951-158681429:+	PKP4	198;GO:0000902,biological_process cell morphogenesis;GO:0000904,biological_process cell morphogenesis involved in differentiation;GO:0000922,cellular_component spindle pole;GO:0001533,cellular_component cornified envelope;GO:0001654,biological_process eye development;GO:0001745,biological_process compound eye morphogenesis;GO:0003674,molecular_function molecular_function;GO:0005102,molecular_func…	CTNND1; catenin (cadherin-associated protein), delta 1; K05690	plakophilin-4 isoform h [Homo sapiens]
HMGA1	43.21	22.7	22.79	182.24	92.28	75.4	-1.9643	4.56397	0.000472152	0.0144926	NC_000006.12:34236872-34246231:+	HMGA1	254;GO:0000003,biological_process reproduction;GO:0000785,cellular_component chromatin;GO:0000792,cellular_component heterochromatin;GO:0000976,molecular_function transcription regulatory region sequence-specific DNA binding;GO:0000981,molecular_function DNA-binding transcription factor activity, RNA polymerase II-specific;GO:0000982,molecular_function DNA-binding transcription factor activity, R…	NA	high mobility group protein HMG-I/HMG-Y isoform c [Homo sapiens]
GSDMB	11.58	6.86	15.06	78.73	35.78	24.37	-1.98345	5.15232	0.00047767	0.0146303	NC_000017.11:39904594-39918635:-	GSDMB	NA	NA	gasdermin-B isoform 5 [Homo sapiens]
AREG	8.27	16.48	4.36	63.36	44.02	23.93	-2.14984	4.3548	0.000481193	0.0147065	NC_000004.12:74445135-74455005:+	AREG	236;GO:0000003,biological_process reproduction;GO:0000302,biological_process response to reactive oxygen species;GO:0001763,biological_process morphogenesis of a branching structure;GO:0001932,biological_process regulation of protein phosphorylation;GO:0001934,biological_process positive regulation of protein phosphorylation;GO:0002009,biological_process morphogenesis of an epithelium;GO:0003006,…	AREG; amphiregulin; K09782	amphiregulin preproprotein [Homo sapiens]
KDM7A	0.17	0.43	0	3.75	1.96	1.52	-3.49109	2.05477	0.000484719	0.0147824	NC_000007.14:140084745-140176983:-	KDM7A	168;GO:0000082,biological_process G1/S transition of mitotic cell cycle;GO:0000278,biological_process mitotic cell cycle;GO:0000775,cellular_component chromosome, centromeric region;GO:0000776,cellular_component kinetochore;GO:0001889,biological_process liver development;GO:0003674,molecular_function molecular_function;GO:0003682,molecular_function chromatin binding;GO:0003824,molecular_function …	NA	lysine-specific demethylase 7A isoform X2 [Homo sapiens]
LCN2	3.23	1.23	4.69	49.45	17.35	8.15	-2.93217	3.09797	0.000494072	0.0150031	NC_000009.12:128149452-128153453:+	LCN2	182;GO:0000302,biological_process response to reactive oxygen species;GO:0001775,biological_process cell activation;GO:0002020,molecular_function protease binding;GO:0002237,biological_process response to molecule of bacterial origin;GO:0002252,biological_process immune effector process;GO:0002263,biological_process cell activation involved in immune response;GO:0002274,biological_process myeloid…	LCN2; lipocalin 2; K21129	neutrophil gelatinase-associated lipocalin precursor [Homo sapiens]
ENC1	1.09	2.35	1.87	17.26	5.9	6.17	-2.35887	3.38212	0.000496825	0.0150544	NC_000005.10:74627408-74640728:-	ENC1	138;GO:0000151,cellular_component ubiquitin ligase complex;GO:0000228,cellular_component nuclear chromosome;GO:0000785,cellular_component chromatin;GO:0000790,cellular_component nuclear chromatin;GO:0005575,cellular_component cellular_component;GO:0005622,cellular_component intracellular;GO:0005623,cellular_component cell;GO:0005634,cellular_component nucleus;GO:0005654,cellular_component nucleop…	NA	ectoderm-neural cortex protein 1 isoform X1 [Homo sapiens]
SRMS	0	0	0	3.87	1.11	1.03	-7.15127	0.918122	0.000498833	0.0150831	NC_000020.11:63538488-63547749:-	SRMS	86;GO:0002376,biological_process immune system process;GO:0003674,molecular_function molecular_function;GO:0003824,molecular_function catalytic activity;GO:0004672,molecular_function protein kinase activity;GO:0004713,molecular_function protein tyrosine kinase activity;GO:0004715,molecular_function non-membrane spanning protein tyrosine kinase activity;GO:0005102,molecular_function signaling rece…	NA	tyrosine-protein kinase Srms [Homo sapiens]
LOC114841035	0	0	0	1.78	4.85	3.12	-7.09096	0.877166	0.000501043	0.0151176	NC_000011.10:64241094-64244132:+	LOC114841035	NA	NA	uncharacterized protein LOC114841035 [Homo sapiens]
PDE7A	0.31	1.75	0.99	10.26	4.26	6.86	-2.67751	2.74574	0.000505135	0.0152088	NC_000008.11:65714333-65842064:-	PDE7A	37;GO:0003674,molecular_function molecular_function;GO:0003824,molecular_function catalytic activity;GO:0004112,molecular_function cyclic-nucleotide phosphodiesterase activity;GO:0004114,molecular_function 3',5'-cyclic-nucleotide phosphodiesterase activity;GO:0004115,molecular_function 3',5'-cyclic-AMP phosphodiesterase activity;GO:0005575,cellular_component cellular_component;GO:0005622,cellular…	PDE4; cAMP-specific phosphodiesterase 4 [EC:3.1.4.53]; K13293; PDE7; high affinity cAMP-specific 3',5'-cyclic phosphodiesterase 7 [EC:3.1.4.53]; K18436	high affinity cAMP-specific 3',5'-cyclic phosphodiesterase 7A isoform X2 [Homo sapiens]
DCAF17	0	0	0	1.53	0.66	2.44	-7.11702	0.891059	0.000509359	0.0153034	NC_000002.12:171434225-171485052:+	DCAF17	43;GO:0000151,cellular_component ubiquitin ligase complex;GO:0005575,cellular_component cellular_component;GO:0005622,cellular_component intracellular;GO:0005623,cellular_component cell;GO:0005634,cellular_component nucleus;GO:0005654,cellular_component nucleoplasm;GO:0005737,cellular_component cytoplasm;GO:0005829,cellular_component cytosol;GO:0006464,biological_process cellular protein modifica…	NA	DDB1- and CUL4-associated factor 17 isoform X7 [Homo sapiens]
CSNK2B-5	0	0	0.39	9.55	4.03	2.34	-4.80698	1.13674	0.000515599	0.0154031	NT_167247.2:3007951-3011939:+	CSNK2B	NA	NA	NA
SNX30	0	0	0	2.44	0.88	2.05	-6.99274	0.794686	0.000515936	0.0154031	NC_000009.12:112749722-112885769:+	SNX30	37;GO:0003674,molecular_function molecular_function;GO:0005488,molecular_function binding;GO:0005543,molecular_function phospholipid binding;GO:0005575,cellular_component cellular_component;GO:0005622,cellular_component intracellular;GO:0005623,cellular_component cell;GO:0005737,cellular_component cytoplasm;GO:0005768,cellular_component endosome;GO:0006810,biological_process transport;GO:0006897,…	NA	sorting nexin-30 isoform X2 [Homo sapiens]
PANX2	0.24	0.24	0	2.79	2.04	1.86	-3.8063	1.54136	0.000517389	0.0154141	NC_000022.11:50170730-50180295:+	PANX2	47;GO:0002931,biological_process response to ischemia;GO:0003674,molecular_function molecular_function;GO:0005215,molecular_function transporter activity;GO:0005243,molecular_function gap junction channel activity;GO:0005488,molecular_function binding;GO:0005515,molecular_function protein binding;GO:0005575,cellular_component cellular_component;GO:0005622,cellular_component intracellular;GO:00056…	NA	pannexin-2 isoform X1 [Homo sapiens]
DDR1-4	1.75	0	0	18.31	5.94	3.49	-4.09952	3.75271	0.000522565	0.015519	NT_167245.2:2137264-2156466:+	DDR1	NA	NA	NA
DHRS2	159.38	84.9	272.91	965.54	733.65	427.04	-1.98973	8.66919	0.000523101	0.015519	NC_000014.9:23630114-23645639:+	DHRS2	89;GO:0001773,biological_process myeloid dendritic cell activation;GO:0001775,biological_process cell activation;GO:0002274,biological_process myeloid leukocyte activation;GO:0002376,biological_process immune system process;GO:0002520,biological_process immune system development;GO:0002521,biological_process leukocyte differentiation;GO:0002573,biological_process myeloid leukocyte differentiation…	DHRS4; dehydrogenase/reductase SDR family member 4 [EC:1.1.-.-]; K11147	dehydrogenase/reductase SDR family member 2, mitochondrial isoform X2 [Homo sapiens]
ABLIM1	4.64	4.63	5.42	33.8	13.44	10.02	-1.89509	5.10582	0.000527905	0.0156005	NC_000010.11:114431109-114801373:-	ABLIM1	149;GO:0000902,biological_process cell morphogenesis;GO:0000904,biological_process cell morphogenesis involved in differentiation;GO:0001725,cellular_component stress fiber;GO:0003008,biological_process system process;GO:0003674,molecular_function molecular_function;GO:0003779,molecular_function actin binding;GO:0005488,molecular_function binding;GO:0005515,molecular_function protein binding;GO:0…	ABLIM; actin-binding LIM protein; K07520	actin-binding LIM protein 1 isoform x [Homo sapiens]
PPP6R1	16.54	18.61	10.32	89.21	46.09	29.83	-1.82694	6.54615	0.000528047	0.0156005	NC_000019.10:55228217-55259017:-	PPP6R1	114;GO:0000226,biological_process microtubule cytoskeleton organization;GO:0000235,cellular_component astral microtubule;GO:0000278,biological_process mitotic cell cycle;GO:0003674,molecular_function molecular_function;GO:0005488,molecular_function binding;GO:0005515,molecular_function protein binding;GO:0005575,cellular_component cellular_component;GO:0005622,cellular_component intracellular;GO:…	NA	serine/threonine-protein phosphatase 6 regulatory subunit 1 isoform X3 [Homo sapiens]
TMEM135	0	0.53	0	3.93	2.09	4.32	-3.98069	1.5849	0.000548479	0.0161544	NC_000011.10:87037933-87328824:+	TMEM135	66;GO:0005575,cellular_component cellular_component;GO:0005622,cellular_component intracellular;GO:0005623,cellular_component cell;GO:0005737,cellular_component cytoplasm;GO:0005739,cellular_component mitochondrion;GO:0005777,cellular_component peroxisome;GO:0005811,cellular_component lipid droplet;GO:0006950,biological_process response to stress;GO:0006996,biological_process organelle organizati…	NA	transmembrane protein 135 isoform X2 [Homo sapiens]
CES4A	0.98	1.12	1.42	10.82	4.37	4.54	-2.40481	2.99662	0.000549509	0.0161544	NC_000016.10:66988588-67010417:+	CES4A	5;GO:0003674,molecular_function molecular_function;GO:0003824,molecular_function catalytic activity;GO:0016787,molecular_function hydrolase activity;GO:0016788,molecular_function hydrolase activity, acting on ester bonds;GO:0052689,molecular_function carboxylic ester hydrolase activity	CES1; carboxylesterase 1 [EC:3.1.1.1]; K01044	carboxylesterase 4A isoform X9 [Homo sapiens]
OVGP1	1.19	0.84	2.25	14.87	5.04	5.41	-2.46316	3.36111	0.00055168	0.016164	NC_000001.11:111414318-111427735:-	OVGP1	83;GO:0000003,biological_process reproduction;GO:0003674,molecular_function molecular_function;GO:0003824,molecular_function catalytic activity;GO:0004553,molecular_function hydrolase activity, hydrolyzing O-glycosyl compounds;GO:0004568,molecular_function chitinase activity;GO:0005488,molecular_function binding;GO:0005575,cellular_component cellular_component;GO:0005576,cellular_component extrac…	E3.2.1.14; chitinase [EC:3.2.1.14]; K01183	oviduct-specific glycoprotein precursor [Homo sapiens]
CAPN9	0	0.33	0	3.53	1.38	1.7	-3.99413	1.59496	0.000562465	0.0164243	NC_000001.11:230747387-230801989:+	CAPN9	206;GO:0000003,biological_process reproduction;GO:0000768,biological_process syncytium formation by plasma membrane fusion;GO:0001667,biological_process ameboidal-type cell migration;GO:0002064,biological_process epithelial cell development;GO:0002065,biological_process columnar/cuboidal epithelial cell differentiation;GO:0002066,biological_process columnar/cuboidal epithelial cell development;GO…	CAPN1; calpain-1 [EC:3.4.22.52]; K01367; CAPN2; calpain-2 [EC:3.4.22.53]; K03853	calpain-9 isoform X7 [Homo sapiens]
PSD4	1.98	0.85	2.17	12.77	7.02	4.23	-2.21604	3.9565	0.000562879	0.0164243	NC_000002.12:113173970-113209391:+	PSD4	18;GO:0001726,cellular_component ruffle;GO:0005575,cellular_component cellular_component;GO:0005623,cellular_component cell;GO:0005886,cellular_component plasma membrane;GO:0016020,cellular_component membrane;GO:0031252,cellular_component cell leading edge;GO:0031253,cellular_component cell projection membrane;GO:0031256,cellular_component leading edge membrane;GO:0032587,cellular_component ruffl…	PSD; PH and SEC7 domain-containing protein; K12494	PH and SEC7 domain-containing protein 4 [Homo sapiens]
HSD17B7	0	1.64	0	11.7	5.08	6.19	-3.5969	2.2429	0.00057228	0.0166301	NC_000001.11:162790701-162812823:+	HSD17B7	102;GO:0000003,biological_process reproduction;GO:0000253,molecular_function 3-keto sterol reductase activity;GO:0003674,molecular_function molecular_function;GO:0003824,molecular_function catalytic activity;GO:0004303,molecular_function estradiol 17-beta-dehydrogenase activity;GO:0005102,molecular_function signaling receptor binding;GO:0005126,molecular_function cytokine receptor binding;GO:0005…	HSD17B7; 17beta-estradiol 17-dehydrogenase / 3beta-hydroxysteroid 3-dehydrogenase [EC:1.1.1.62 1.1.1.270]; K13373	3-keto-steroid reductase/17-beta-hydroxysteroid dehydrogenase 7 isoform 3 [Homo sapiens]
SLC4A11	6.68	8.91	3.17	41.92	18.1	13.8	-1.9413	5.45251	0.000574035	0.016647	NC_000020.11:3227416-3239559:-	SLC4A11	90;GO:0003674,molecular_function molecular_function;GO:0005215,molecular_function transporter activity;GO:0005216,molecular_function ion channel activity;GO:0005261,molecular_function cation channel activity;GO:0005272,molecular_function sodium channel activity;GO:0005488,molecular_function binding;GO:0005515,molecular_function protein binding;GO:0005575,cellular_component cellular_component;GO:0…	NA	solute carrier family 4 member 11 isoform X8 [Homo sapiens]
DENND2C	0.87	0.26	1.28	9.81	3.17	3.41	-2.67991	3.16553	0.000576556	0.016686	NC_000001.11:114582849-114670049:-	DENND2C	15;GO:0003674,molecular_function molecular_function;GO:0005085,molecular_function guanyl-nucleotide exchange factor activity;GO:0005088,molecular_function Ras guanyl-nucleotide exchange factor activity;GO:0005488,molecular_function binding;GO:0005515,molecular_function protein binding;GO:0008150,biological_process biological_process;GO:0017016,molecular_function Ras GTPase binding;GO:0017112,mole…	NA	DENN domain-containing protein 2C isoform 2 [Homo sapiens]
HLA-F-5	0	0	0	5.49	1.25	1.82	-7.12268	0.894923	0.000580455	0.0167646	NT_167247.2:986159-988296:+	HLA-F	NA	NA	NA
ZNF354A	0.27	0.4	0	5.03	1.29	3.69	-3.83083	1.87502	0.000582269	0.0167805	NC_000005.10:178711511-178730659:-	ZNF354A	108;GO:0000122,biological_process negative regulation of transcription by RNA polymerase II;GO:0000981,molecular_function DNA-binding transcription factor activity, RNA polymerase II-specific;GO:0001101,biological_process response to acid chemical;GO:0001655,biological_process urogenital system development;GO:0001666,biological_process response to hypoxia;GO:0001822,biological_process kidney deve…	KRAB; KRAB domain-containing zinc finger protein; K09228	zinc finger protein 354A isoform X2 [Homo sapiens]
GATA3	4.34	0.73	7.25	37.66	17.34	17.49	-2.48306	4.25066	0.000583373	0.0167805	NC_000010.11:8045332-8075198:+	GATA3	798;GO:0000003,biological_process reproduction;GO:0000122,biological_process negative regulation of transcription by RNA polymerase II;GO:0000228,cellular_component nuclear chromosome;GO:0000785,cellular_component chromatin;GO:0000790,cellular_component nuclear chromatin;GO:0000902,biological_process cell morphogenesis;GO:0000904,biological_process cell morphogenesis involved in differentiation;G…
letal system development;GO:0048729,biological_process tissue morphogenesis;GO:0048731,biological_process system development;GO:0048732,biological_process gland development;GO:0048799,biological_process animal organ maturation;GO:0048812,biological_process neuron projection morphogenesis;GO:0048839,biological_process inner ear development;GO:0048856,biological_process anatomical structure develop…	GATA3; GATA-binding protein 3; K17895	trans-acting T-cell-specific transcription factor GATA-3 isoform X2 [Homo sapiens]
AK6-2	0	0	0	0.48	2.68	14.87	-7.42294	1.13481	0.000586734	0.0168431	NW_025791777.1:17806-36649:-	AK6	NA	NA	NA
VGLL1	2.49	0.95	5.9	23.4	15.76	18.36	-2.55122	3.19475	0.000588023	0.016846	NC_000023.11:136532214-136556799:+	VGLL1	53;GO:0003674,molecular_function molecular_function;GO:0003712,molecular_function transcription coregulator activity;GO:0003713,molecular_function transcription coactivator activity;GO:0005488,molecular_function binding;GO:0005515,molecular_function protein binding;GO:0005575,cellular_component cellular_component;GO:0005622,cellular_component intracellular;GO:0005623,cellular_component cell;GO:00…	NA	transcription cofactor vestigial-like protein 1 [Homo sapiens]
TJP2	7.9	14.54	2.32	58.82	26.01	26.08	-2.14408	6.36658	0.000590297	0.016877	NC_000009.12:69121263-69255208:+	TJP2	315;GO:0000165,biological_process MAPK cascade;GO:0001654,biological_process eye development;GO:0001700,biological_process embryonic development via the syncytial blastoderm;GO:0001708,biological_process cell fate specification;GO:0001745,biological_process compound eye morphogenesis;GO:0001763,biological_process morphogenesis of a branching structure;GO:0001885,biological_process endothelial cel…	TJP1, ZO1; tight junction protein 1; K05701; TJP2, ZO2; tight junction protein 2; K06098	tight junction protein ZO-2 isoform X2 [Homo sapiens]
ELF5	1.82	0	0	17.45	8.69	3.79	-4.34279	2.20318	0.000594135	0.0169461	NC_000011.10:34478790-34513794:-	ELF5	132;GO:0000976,molecular_function transcription regulatory region sequence-specific DNA binding;GO:0000977,molecular_function RNA polymerase II regulatory region sequence-specific DNA binding;GO:0000981,molecular_function DNA-binding transcription factor activity, RNA polymerase II-specific;GO:0001012,molecular_function RNA polymerase II regulatory region DNA binding;GO:0001067,molecular_function…	ELF5; E74-like factor 5; K17101	ETS-related transcription factor Elf-5 isoform X2 [Homo sapiens]
SERPINB5	3.42	2.39	0	32	14.77	5.94	-3.20032	3.47688	0.000595103	0.0169461	NC_000018.10:63476957-63505085:+	SERPINB5	78;GO:0000003,biological_process reproduction;GO:0001655,biological_process urogenital system development;GO:0002009,biological_process morphogenesis of an epithelium;GO:0003006,biological_process developmental process involved in reproduction;GO:0003674,molecular_function molecular_function;GO:0004857,molecular_function enzyme inhibitor activity;GO:0004866,molecular_function endopeptidase inhibi…	SERPINB5; serpin B5; K10139	serpin B5 isoform X1 [Homo sapiens]
TBC1D3G-2	0	0	0	3.13	4.48	0.13	-7.75564	1.41505	0.000604092	0.0171391	NT_187614.1:558787-569663:+	TBC1D3G	NA	NA	NA
KIFC2	2.92	7.42	6.26	39.8	16.08	12.52	-1.96305	5.2063	0.000604297	0.0171391	NC_000008.11:144466048-144474202:+	KIFC2	32;GO:0003674,molecular_function molecular_function;GO:0003774,molecular_function motor activity;GO:0003777,molecular_function microtubule motor activity;GO:0003824,molecular_function catalytic activity;GO:0005575,cellular_component cellular_component;GO:0005622,cellular_component intracellular;GO:0005623,cellular_component cell;GO:0005856,cellular_component cytoskeleton;GO:0005871,cellular_compo…	NA	kinesin-like protein KIFC2 isoform X2 [Homo sapiens]
IVL	0	0	0	1.25	3.12	0.55	-7.23597	0.99371	0.000611991	0.0173226	NC_000001.11:152908545-152911886:+	IVL	86;GO:0001533,cellular_component cornified envelope;GO:0003674,molecular_function molecular_function;GO:0005198,molecular_function structural molecule activity;GO:0005488,molecular_function binding;GO:0005515,molecular_function protein binding;GO:0005575,cellular_component cellular_component;GO:0005622,cellular_component intracellular;GO:0005623,cellular_component cell;GO:0005634,cellular_compone…	NA	involucrin [Homo sapiens]
TMEM238L	0	0	0	14.5	12.01	4.95	-6.98295	0.791111	0.00061361	0.0173339	NC_000017.11:10794907-10804099:-	TMEM238L	NA	NA	transmembrane protein 238-like [Homo sapiens]
TES	10.68	17.62	7.24	48.78	42.82	30.06	-1.77125	5.06413	0.00061668	0.0173518	NC_000007.14:116210538-116258783:+	TES	61;GO:0001667,biological_process ameboidal-type cell migration;GO:0001755,biological_process neural crest cell migration;GO:0003674,molecular_function molecular_function;GO:0005488,molecular_function binding;GO:0005575,cellular_component cellular_component;GO:0005622,cellular_component intracellular;GO:0005623,cellular_component cell;GO:0005737,cellular_component cytoplasm;GO:0005829,cellular_com…	NA	testin isoform 2 [Homo sapiens]
MAT2A	121.11	142.83	88.5	529.26	224.47	435.21	-1.73497	8.23501	0.000617146	0.0173518	NC_000002.12:85539167-85545281:+	MAT2A	106;GO:0000166,molecular_function nucleotide binding;GO:0003674,molecular_function molecular_function;GO:0003824,molecular_function catalytic activity;GO:0004478,molecular_function methionine adenosyltransferase activity;GO:0005488,molecular_function binding;GO:0005515,molecular_function protein binding;GO:0005524,molecular_function ATP binding;GO:0005575,cellular_component cellular_component;GO:…	metK; S-adenosylmethionine synthetase [EC:2.5.1.6]; K00789	S-adenosylmethionine synthase isoform type-2 [Homo sapiens]
TP53BP2	6.66	3.89	2.99	25.1	11.32	12.19	-1.82719	5.12762	0.000617917	0.0173518	NC_000001.11:223779892-223845947:-	TP53BP2	185;GO:0001932,biological_process regulation of protein phosphorylation;GO:0001934,biological_process positive regulation of protein phosphorylation;GO:0002039,molecular_function p53 binding;GO:0003674,molecular_function molecular_function;GO:0005070,molecular_function SH3/SH2 adaptor activity;GO:0005488,molecular_function binding;GO:0005515,molecular_function protein binding;GO:0005575,cellular_…	TP53BP2, ASPP2; apoptosis-stimulating of p53 protein 2; K16823	apoptosis-stimulating of p53 protein 2 isoform X3 [Homo sapiens]
AKR1C2	45.31	39.31	46.78	240.71	154.06	74.39	-1.79408	6.65971	0.000622749	0.017453	NC_000010.11:4987774-5018000:-	AKR1C2	479;GO:0000003,biological_process reproduction;GO:0000060,biological_process protein import into nucleus, translocation;GO:0000166,molecular_function nucleotide binding;GO:0000302,biological_process response to reactive oxygen species;GO:0001101,biological_process response to acid chemical;GO:0001516,biological_process prostaglandin biosynthetic process;GO:0001523,biological_process retinoid meta…	AKR1C1; 20alpha/3alpha-hydroxysteroid dehydrogenase / dihydrodiol dehydrogenase [EC:1.1.1.149 1.1.1.357 1.3.1.20]; K00212; AKR1C2; 3alpha-hydroxysteroid 3-dehydrogenase [EC:1.1.1.213 1.1.1.357]; K00089; AKR1C3; aldo-keto reductase family 1 member C3 [EC:1.1.1.51 1.1.1.188 1.1.1.213 1.1.1.357]; K04119; AKR1C4; 3alpha-hydroxysteroid 3-dehydrogenase / chlordecone reductase [EC:1.1.1.50 1.1.1.357 1.1…	aldo-keto reductase family 1 member C2 isoform X1 [Homo sapiens]
ENTPD7	2.11	0.4	0.97	12.97	5.96	3.9	-2.73309	3.05223	0.000629128	0.017597	NC_000010.11:99659508-99711241:+	ENTPD7	136;GO:0000139,cellular_component Golgi membrane;GO:0000421,cellular_component autophagosome membrane;GO:0003674,molecular_function molecular_function;GO:0003824,molecular_function catalytic activity;GO:0005575,cellular_component cellular_component;GO:0005622,cellular_component intracellular;GO:0005623,cellular_component cell;GO:0005634,cellular_component nucleus;GO:0005737,cellular_component cyt…	ENTPD4, LALP70; ectonucleoside triphosphate diphosphohydrolase 4 [EC:3.6.1.6]; K12305	ectonucleoside triphosphate diphosphohydrolase 7 isoform 2 [Homo sapiens]
SNX31	6.45	3.64	4.72	35.32	13.37	14.04	-2.04223	4.12322	0.000637021	0.0177827	NC_000008.11:100572873-100663585:-	SNX31	46;GO:0003674,molecular_function molecular_function;GO:0005488,molecular_function binding;GO:0005543,molecular_function phospholipid binding;GO:0005575,cellular_component cellular_component;GO:0005622,cellular_component intracellular;GO:0005623,cellular_component cell;GO:0005737,cellular_component cytoplasm;GO:0005768,cellular_component endosome;GO:0005769,cellular_component early endosome;GO:000…	NA	sorting nexin-31 isoform X9 [Homo sapiens]
FNBP1L	1.84	0.13	1.52	12.63	5.05	6.88	-2.80166	3.15705	0.000638448	0.0177875	NC_000001.11:93448117-93554661:+	FNBP1L	254;GO:0000003,biological_process reproduction;GO:0002009,biological_process morphogenesis of an epithelium;GO:0002064,biological_process epithelial cell development;GO:0002065,biological_process columnar/cuboidal epithelial cell differentiation;GO:0002066,biological_process columnar/cuboidal epithelial cell development;GO:0002165,biological_process instar larval or pupal development;GO:0003006,b…	FNBP1; formin-binding protein 1; K20121	formin-binding protein 1-like isoform 3 [Homo sapiens]
DAPK1	7.66	5.04	2.45	31.58	12.58	13.94	-1.9191	5.74455	0.000643905	0.0179043	NC_000009.12:87497227-87708634:+	DAPK1	263;GO:0000149,molecular_function SNARE binding;GO:0000166,molecular_function nucleotide binding;GO:0001952,biological_process regulation of cell-matrix adhesion;GO:0002376,biological_process immune system process;GO:0003674,molecular_function molecular_function;GO:0003824,molecular_function catalytic activity;GO:0004672,molecular_function protein kinase activity;GO:0004674,molecular_function pro…	DAPK; death-associated protein kinase [EC:2.7.11.1]; K08803	death-associated protein kinase 1 isoform X4 [Homo sapiens]
INSIG2	0	0.68	0	6.1	4.39	3.76	-4.01969	1.18296	0.000659191	0.0182935	NC_000002.12:118088470-118110997:+	INSIG2	171;GO:0001101,biological_process response to acid chemical;GO:0001501,biological_process skeletal system development;GO:0003674,molecular_function molecular_function;GO:0005488,molecular_function binding;GO:0005515,molecular_function protein binding;GO:0005575,cellular_component cellular_component;GO:0005622,cellular_component intracellular;GO:0005623,cellular_component cell;GO:0005737,cellular_…	NA	insulin-induced gene 2 protein isoform X1 [Homo sapiens]
SP140L	2.73	1.5	2.52	15.31	5.69	9.07	-2.11627	3.72779	0.000661139	0.0183118	NC_000002.12:230327192-230403732:+	SP140L	250;GO:0000122,biological_process negative regulation of transcription by RNA polymerase II;GO:0000723,biological_process telomere maintenance;GO:0000981,molecular_function DNA-binding transcription factor activity, RNA polymerase II-specific;GO:0001101,biological_process response to acid chemical;GO:0001650,cellular_component fibrillar center;GO:0002376,biological_process immune system process;G…	SP100; nuclear autoantigen Sp-100; K15413	nuclear body protein SP140-like protein isoform X9 [Homo sapiens]
SPTBN5	1.47	2.19	0.36	11.64	4.5	3.15	-2.23041	5.40918	0.000665248	0.0183896	NC_000015.10:41848145-41894053:-	SPTBN5	247;GO:0000003,biological_process reproduction;GO:0000165,biological_process MAPK cascade;GO:0000902,biological_process cell morphogenesis;GO:0000904,biological_process cell morphogenesis involved in differentiation;GO:0001750,cellular_component photoreceptor outer segment;GO:0002064,biological_process epithelial cell development;GO:0002065,biological_process columnar/cuboidal epithelial cell dif…	NA	spectrin beta chain, non-erythrocytic 5 isoform X2 [Homo sapiens]
NGEF	0	0	0	1.55	0.76	0.82	-6.86502	0.698269	0.00067821	0.0186751	NC_000002.12:232878700-233013256:-	NGEF	234;GO:0001505,biological_process regulation of neurotransmitter levels;GO:0002009,biological_process morphogenesis of an epithelium;GO:0002165,biological_process instar larval or pupal development;GO:0002252,biological_process immune effector process;GO:0002376,biological_process immune system process;GO:0003674,molecular_function molecular_function;GO:0005085,molecular_function guanyl-nucleotid…	ARHGEF26, SGEF; Rho guanine nucleotide exchange factor 26; K13744; NGEF, EPHEXIN, ARHGEF27; neuronal guanine nucleotide exchange factor; K07525	ephexin-1 isoform X3 [Homo sapiens]
LYPD3	12.52	10.13	15.16	63.04	47.06	24.82	-1.79718	4.91395	0.000680999	0.0187156	NC_000019.10:43460786-43465608:-	LYPD3	24;GO:0003674,molecular_function molecular_function;GO:0005488,molecular_function binding;GO:0005515,molecular_function protein binding;GO:0005575,cellular_component cellular_component;GO:0005576,cellular_component extracellular region;GO:0005623,cellular_component cell;GO:0005886,cellular_component plasma membrane;GO:0007155,biological_process cell adhesion;GO:0007160,biological_process cell-mat…	NA	ly6/PLAUR domain-containing protein 3 precursor [Homo sapiens]
WDR45B	25.37	20.96	32.87	149.01	69.77	59.68	-1.75531	6.04584	0.000683024	0.0187293	NC_000017.11:82614561-82648444:-	WDR45B	76;GO:0000045,biological_process autophagosome assembly;GO:0000407,cellular_component phagophore assembly site;GO:0000422,biological_process autophagy of mitochondrion;GO:0003674,molecular_function molecular_function;GO:0005488,molecular_function binding;GO:0005543,molecular_function phospholipid binding;GO:0005575,cellular_component cellular_component;GO:0005622,cellular_component intracellular;…	NA	WD repeat domain phosphoinositide-interacting protein 3 isoform X4 [Homo sapiens]
TMEM86B	5.96	11.77	0	84.53	33.48	28.32	-3.01746	4.30753	0.000685022	0.0187293	NC_000019.10:55226637-55228763:-	TMEM86B	52;GO:0003674,molecular_function molecular_function;GO:0003824,molecular_function catalytic activity;GO:0005575,cellular_component cellular_component;GO:0005622,cellular_component intracellular;GO:0005623,cellular_component cell;GO:0005737,cellular_component cytoplasm;GO:0005783,cellular_component endoplasmic reticulum;GO:0005789,cellular_component endoplasmic reticulum membrane;GO:0006629,biolog…	TMEM86B; alkenylglycerophosphocholine hydrolase [EC:3.3.2.2]; K18575	lysoplasmalogenase isoform 2 [Homo sapiens]
PRSS22	0.94	0.24	0	9.46	3.35	4.23	-4.02132	1.81176	0.000685459	0.0187293	NC_000016.10:2852729-2858170:-	PRSS22	31;GO:0003674,molecular_function molecular_function;GO:0003824,molecular_function catalytic activity;GO:0005575,cellular_component cellular_component;GO:0005623,cellular_component cell;GO:0005886,cellular_component plasma membrane;GO:0006508,biological_process proteolysis;GO:0006807,biological_process nitrogen compound metabolic process;GO:0008150,biological_process biological_process;GO:0008152,…	NA	brain-specific serine protease 4 isoform X1 [Homo sapiens]
EPS8L2	13.04	12.56	10.43	69.38	34.59	22.55	-1.769	5.84015	0.000691522	0.0188586	NC_000011.10:706230-727727:+	EPS8L2	222;GO:0000278,biological_process mitotic cell cycle;GO:0000280,biological_process nuclear division;GO:0001726,cellular_component ruffle;GO:0002009,biological_process morphogenesis of an epithelium;GO:0002119,biological_process nematode larval development;GO:0002164,biological_process larval development;GO:0002376,biological_process immune system process;GO:0003008,biological_process system proce…	NA	epidermal growth factor receptor kinase substrate 8-like protein 2 isoform X2 [Homo sapiens]
PGM2	4.41	2.24	5.88	21.59	11.8	16.54	-1.95545	4.30222	0.000693022	0.0188632	NC_000004.12:37826685-37862937:+	PGM2	223;GO:0000271,biological_process polysaccharide biosynthetic process;GO:0000272,biological_process polysaccharide catabolic process;GO:0001775,biological_process cell activation;GO:0002252,biological_process immune effector process;GO:0002263,biological_process cell activation involved in immune response;GO:0002274,biological_process myeloid leukocyte activation;GO:0002275,biological_process mye…	PGM2; phosphoglucomutase / phosphopentomutase [EC:5.4.2.2 5.4.2.7]; K15779; PGM2L1; glucose-1,6-bisphosphate synthase [EC:2.7.1.106]; K11809; pgm; phosphoglucomutase [EC:5.4.2.2]; K01835	phosphoglucomutase-2 isoform X1 [Homo sapiens]
ZNF69	0	0.14	0	2.11	0.95	2.02	-4.62794	0.970448	0.00069541	0.018892	NC_000019.10:11887781-11980222:+	ZNF69	24;GO:0000981,molecular_function DNA-binding transcription factor activity, RNA polymerase II-specific;GO:0003674,molecular_function molecular_function;GO:0003700,molecular_function DNA-binding transcription factor activity;GO:0006355,biological_process regulation of transcription, DNA-templated;GO:0006357,biological_process regulation of transcription by RNA polymerase II;GO:0008150,biological_p…	KRAB; KRAB domain-containing zinc finger protein; K09228	zinc finger protein 69 isoform X4 [Homo sapiens]
APLF	0	0	0	3.44	0.88	0.99	-7.0381	0.829292	0.000727283	0.0196824	NC_000002.12:68467584-68580162:+	APLF	141;GO:0000012,biological_process single strand break repair;GO:0000018,biological_process regulation of DNA recombination;GO:0000166,molecular_function nucleotide binding;GO:0001602,molecular_function pancreatic polypeptide receptor activity;GO:0001653,molecular_function peptide receptor activity;GO:0002637,biological_process regulation of immunoglobulin production;GO:0002682,biological_process …	NA	aprataxin and PNK-like factor [Homo sapiens]
EXTL2	0	0.24	0	2.79	1.51	4.46	-4.68563	1.01384	0.000732745	0.0197549	NC_000001.11:100872371-100895179:-	EXTL2	84;GO:0001888,molecular_function glucuronyl-galactosyl-proteoglycan 4-alpha-N-acetylglucosaminyltransferase activity;GO:0003674,molecular_function molecular_function;GO:0003824,molecular_function catalytic activity;GO:0005488,molecular_function binding;GO:0005539,molecular_function glycosaminoglycan binding;GO:0005575,cellular_component cellular_component;GO:0005576,cellular_component extracellul…	EXTL2; alpha-1,4-N-acetylglucosaminyltransferase EXTL2 [EC:2.4.1.223]; K02369	exostosin-like 2 isoform X4 [Homo sapiens]
S100P	150.88	82.58	245.73	906.94	543.8	391.85	-1.88425	6.78764	0.000734255	0.019758	NC_000004.12:6693877-6697170:+	S100P	100;GO:0000287,molecular_function magnesium ion binding;GO:0001667,biological_process ameboidal-type cell migration;GO:0001775,biological_process cell activation;GO:0002252,biological_process immune effector process;GO:0002263,biological_process cell activation involved in immune response;GO:0002274,biological_process myeloid leukocyte activation;GO:0002275,biological_process myeloid cell activat…	NA	protein S100-P [Homo sapiens]
ARHGEF19-2	0	0	0	1.44	0.41	1.3	-6.98012	0.784177	0.000738382	0.0198314	NW_025791756.1:1990-16789:-	ARHGEF19	75;GO:0003674,molecular_function molecular_function;GO:0005085,molecular_function guanyl-nucleotide exchange factor activity;GO:0005088,molecular_function Ras guanyl-nucleotide exchange factor activity;GO:0005089,molecular_function Rho guanyl-nucleotide exchange factor activity;GO:0005488,molecular_function binding;GO:0005515,molecular_function protein binding;GO:0005575,cellular_component cellul…	NA	rho guanine nucleotide exchange factor 19 [Homo sapiens]
CHST9	0.34	0	0	5.97	1.2	1.74	-4.96022	1.36854	0.000740933	0.0198623	NC_000018.10:26906480-27185308:-	CHST9	82;GO:0000139,cellular_component Golgi membrane;GO:0001537,molecular_function N-acetylgalactosamine 4-O-sulfotransferase activity;GO:0003674,molecular_function molecular_function;GO:0003824,molecular_function catalytic activity;GO:0005575,cellular_component cellular_component;GO:0005622,cellular_component intracellular;GO:0005623,cellular_component cell;GO:0005737,cellular_component cytoplasm;GO:…	CHST11; chondroitin 4-sulfotransferase 11 [EC:2.8.2.5]; K01017; CHST8; carbohydrate 4-sulfotransferase 8 [EC:2.8.2.-]; K09672; CHST9; carbohydrate 4-sulfotransferase 9 [EC:2.8.2.-]; K09673	carbohydrate sulfotransferase 9 isoform X3 [Homo sapiens]
PAQR6	0	0	0	2.44	1.25	1.34	-6.84088	0.680053	0.00075208	0.020101	NC_000001.11:156243319-156248056:-	PAQR6	40;GO:0003674,molecular_function molecular_function;GO:0003707,molecular_function steroid hormone receptor activity;GO:0005488,molecular_function binding;GO:0005496,molecular_function steroid binding;GO:0005575,cellular_component cellular_component;GO:0005623,cellular_component cell;GO:0005886,cellular_component plasma membrane;GO:0007154,biological_process cell communication;GO:0007165,biologica…	NA	membrane progestin receptor delta isoform 7 [Homo sapiens]
ZNF577	0.62	2.05	1.47	8.13	3.59	13.9	-2.55742	3.04618	0.000752671	0.020101	NC_000019.10:51804441-51887951:-	ZNF577	24;GO:0000981,molecular_function DNA-binding transcription factor activity, RNA polymerase II-specific;GO:0003674,molecular_function molecular_function;GO:0003700,molecular_function DNA-binding transcription factor activity;GO:0006355,biological_process regulation of transcription, DNA-templated;GO:0006357,biological_process regulation of transcription by RNA polymerase II;GO:0008150,biological_p…	KRAB; KRAB domain-containing zinc finger protein; K09228	zinc finger protein 577 isoform X2 [Homo sapiens]
PIGR	0	0	0.22	1.29	2.59	1.32	-4.23981	1.40318	0.000763731	0.0202372	NC_000001.11:206928521-206946466:-	PIGR	141;GO:0000323,cellular_component lytic vacuole;GO:0001580,biological_process detection of chemical stimulus involved in sensory perception of bitter taste;GO:0001775,biological_process cell activation;GO:0001792,molecular_function polymeric immunoglobulin receptor activity;GO:0002251,biological_process organ or tissue specific immune response;GO:0002252,biological_process immune effector process…	PIGR; polymeric immunoglobulin receptor; K13073	polymeric immunoglobulin receptor precursor [Homo sapiens]
FRRS1	0.25	0.13	0	4.18	1.72	1.11	-4.2686	1.48868	0.000764905	0.0202372	NC_000001.11:99703969-99766635:-	FRRS1	14;GO:0000293,molecular_function ferric-chelate reductase activity;GO:0003674,molecular_function molecular_function;GO:0003824,molecular_function catalytic activity;GO:0005575,cellular_component cellular_component;GO:0008150,biological_process biological_process;GO:0008152,biological_process metabolic process;GO:0016020,cellular_component membrane;GO:0016021,cellular_component integral component …	NA	ferric-chelate reductase 1 isoform X3 [Homo sapiens]
MTCL1	1.93	3.4	0.63	15.64	6.95	4.46	-2.14982	5.13367	0.000776065	0.0204601	NC_000018.10:8705555-8832778:+	MTCL1	82;GO:0000226,biological_process microtubule cytoskeleton organization;GO:0000922,cellular_component spindle pole;GO:0001578,biological_process microtubule bundle formation;GO:0003674,molecular_function molecular_function;GO:0005488,molecular_function binding;GO:0005515,molecular_function protein binding;GO:0005575,cellular_component cellular_component;GO:0005622,cellular_component intracellular;…	NA	microtubule cross-linking factor 1 isoform X9 [Homo sapiens]
CD2AP	1.73	4.27	1.04	17.04	8.17	8.14	-2.19474	3.7399	0.000776218	0.0204601	NC_000006.12:47477788-47627263:+	CD2AP	160;GO:0001726,cellular_component ruffle;GO:0001817,biological_process regulation of cytokine production;GO:0001818,biological_process negative regulation of cytokine production;GO:0003674,molecular_function molecular_function;GO:0005102,molecular_function signaling receptor binding;GO:0005126,molecular_function cytokine receptor binding;GO:0005172,molecular_function vascular endothelial growth f…	CD2AP; CD2-associated protein; K13738	CD2-associated protein isoform X3 [Homo sapiens]
ABHD17C	1.46	0.5	3.34	24.22	9.01	6.88	-2.79856	2.96075	0.000785865	0.0206377	NC_000015.10:80695309-80755621:+	ABHD17C	123;GO:0002084,biological_process protein depalmitoylation;GO:0003008,biological_process system process;GO:0003674,molecular_function molecular_function;GO:0003824,molecular_function catalytic activity;GO:0005575,cellular_component cellular_component;GO:0005622,cellular_component intracellular;GO:0005623,cellular_component cell;GO:0005737,cellular_component cytoplasm;GO:0005768,cellular_component…	NA	alpha/beta hydrolase domain-containing protein 17C [Homo sapiens]
WDR46-4	0.26	0	0	1.34	4.08	1.47	-5.0833	1.47185	0.000788315	0.0206638	NT_167247.2:4715073-4725175:-	WDR46	NA	NA	NA
CAPS	1.69	0.43	0.89	10.18	5.06	17.45	-3.50877	1.96632	0.000790258	0.0206723	NC_000019.10:5914253-5916211:+	CAPS	NA	NA	NA
SPATA6L	1.13	2.11	0	13.49	5.48	8.19	-3.03855	2.77942	0.000791554	0.0206723	NC_000009.12:4588820-4666480:-	SPATA6L	NA	NA	spermatogenesis associated 6-like protein isoform X1 [Homo sapiens]
CTAGE4-2	0	0	0	1.6	0.81	0.6	-6.85957	0.694521	0.00079367	0.0206894	NW_018654715.1:138030-140645:+	CTAGE4	79;GO:0003674,molecular_function molecular_function;GO:0005215,molecular_function transporter activity;GO:0005575,cellular_component cellular_component;GO:0005622,cellular_component intracellular;GO:0005623,cellular_component cell;GO:0005737,cellular_component cytoplasm;GO:0005783,cellular_component endoplasmic reticulum;GO:0005789,cellular_component endoplasmic reticulum membrane;GO:0006810,biol…	NA	cTAGE family member 4 [Homo sapiens]
SCML1	3.89	5.43	2.56	23.76	8.07	24.17	-2.21111	3.53486	0.000796256	0.0207187	NC_000023.11:17737127-17754985:+	SCML1	30;GO:0003674,molecular_function molecular_function;GO:0003676,molecular_function nucleic acid binding;GO:0003677,molecular_function DNA binding;GO:0003700,molecular_function DNA-binding transcription factor activity;GO:0005488,molecular_function binding;GO:0006355,biological_process regulation of transcription, DNA-templated;GO:0008150,biological_process biological_process;GO:0009653,biological_…	NA	sex comb on midleg-like protein 1 isoform X5 [Homo sapiens]
MOB3C	6.67	8.66	6.26	48.72	21.58	21.09	-2.02616	3.64078	0.000807238	0.020966	NC_000001.11:46607718-46616811:-	MOB3C	NA	NA	MOB kinase activator 3C [Homo sapiens]
KLF11	2.82	2.39	4.14	17.59	10.42	10.47	-1.98857	3.65936	0.000814901	0.021072	NC_000002.12:10043549-10054836:+	KLF11	179;GO:0000082,biological_process G1/S transition of mitotic cell cycle;GO:0000083,biological_process regulation of transcription involved in G1/S transition of mitotic cell cycle;GO:0000122,biological_process negative regulation of transcription by RNA polymerase II;GO:0000278,biological_process mitotic cell cycle;GO:0000981,molecular_function DNA-binding transcription factor activity, RNA polym…	NA	Krueppel-like factor 11 isoform X1 [Homo sapiens]
KLF10	36.39	24.25	31.86	152.37	74.93	74.61	-1.66626	6.55191	0.000815441	0.021072	NC_000008.11:102648783-102655725:-	KLF10	157;GO:0000122,biological_process negative regulation of transcription by RNA polymerase II;GO:0000976,molecular_function transcription regulatory region sequence-specific DNA binding;GO:0000977,molecular_function RNA polymerase II regulatory region sequence-specific DNA binding;GO:0000978,molecular_function RNA polymerase II proximal promoter sequence-specific DNA binding;GO:0000981,molecular_fu…	NA	Krueppel-like factor 10 isoform b [Homo sapiens]
LMNTD2	0	0	0	2.45	1	0.4	-7.07446	0.859431	0.000818048	0.021072	NC_000011.10:554849-560738:-	LMNTD2	29;GO:0008150,biological_process biological_process;GO:0009893,biological_process positive regulation of metabolic process;GO:0010468,biological_process regulation of gene expression;GO:0010604,biological_process positive regulation of macromolecule metabolic process;GO:0010628,biological_process positive regulation of gene expression;GO:0019219,biological_process regulation of nucleobase-contain…	NA	lamin tail domain-containing protein 2 isoform X6 [Homo sapiens]
WWC1	0.81	1.24	1.07	8.04	3.87	2.7	-2.14816	3.43038	0.000820191	0.021072	NC_000005.10:168291644-168472303:+	WWC1	243;GO:0000003,biological_process reproduction;GO:0000122,biological_process negative regulation of transcription by RNA polymerase II;GO:0001654,biological_process eye development;GO:0001667,biological_process ameboidal-type cell migration;GO:0001726,cellular_component ruffle;GO:0001745,biological_process compound eye morphogenesis;GO:0001932,biological_process regulation of protein phosphorylat…	WWC1; protein KIBRA; K16685	protein KIBRA isoform X9 [Homo sapiens]
VPS11	0	0.08	0.25	1.2	5.33	0.47	-4.191	2.13637	0.000820233	0.021072	NC_000011.10:119067817-119081972:+	VPS11	186;GO:0000149,molecular_function SNARE binding;GO:0000323,cellular_component lytic vacuole;GO:0003674,molecular_function molecular_function;GO:0003824,molecular_function catalytic activity;GO:0004842,molecular_function ubiquitin-protein transferase activity;GO:0005488,molecular_function binding;GO:0005515,molecular_function protein binding;GO:0005575,cellular_component cellular_component;GO:0005…	VPS11, PEP5; vacuolar protein sorting-associated protein 11; K20179	vacuolar protein sorting-associated protein 11 homolog isoform X1 [Homo sapiens]
ZNF107	0	0	0	1.48	0.2	1.64	-7.21594	0.966878	0.000839478	0.0215152	NC_000007.14:64666132-64711577:+	ZNF107	30;GO:0000981,molecular_function DNA-binding transcription factor activity, RNA polymerase II-specific;GO:0003674,molecular_function molecular_function;GO:0003700,molecular_function DNA-binding transcription factor activity;GO:0005488,molecular_function binding;GO:0006355,biological_process regulation of transcription, DNA-templated;GO:0006357,biological_process regulation of transcription by RNA…	KRAB; KRAB domain-containing zinc finger protein; K09228	zinc finger protein 107 isoform X1 [Homo sapiens]
FOXJ1	0	0	0	2.24	1.99	1.02	-6.80974	0.658999	0.000841284	0.0215152	NC_000017.11:76136332-76141245:-	FOXJ1	357;GO:0000003,biological_process reproduction;GO:0000122,biological_process negative regulation of transcription by RNA polymerase II;GO:0000976,molecular_function transcription regulatory region sequence-specific DNA binding;GO:0000977,molecular_function RNA polymerase II regulatory region sequence-specific DNA binding;GO:0000978,molecular_function RNA polymerase II proximal promoter sequence-s…	NA	forkhead box protein J1 isoform X1 [Homo sapiens]
SEMA3F	4.14	6.2	6.96	32.99	16.39	12.31	-1.76773	5.00484	0.000842036	0.0215152	NC_000003.12:50155057-50189075:+	SEMA3F	184;GO:0000902,biological_process cell morphogenesis;GO:0000904,biological_process cell morphogenesis involved in differentiation;GO:0001558,biological_process regulation of cell growth;GO:0001667,biological_process ameboidal-type cell migration;GO:0001755,biological_process neural crest cell migration;GO:0003002,biological_process regionalization;GO:0003674,molecular_function molecular_function;…	SEMA3; semaphorin 3; K06840	semaphorin-3F isoform X6 [Homo sapiens]
HES1	32.65	23.56	51.94	249.43	92.95	80.4	-1.88607	6.19113	0.000851596	0.0217203	NC_000003.12:194136147-194138732:+	HES1	567;GO:0000003,biological_process reproduction;GO:0000122,biological_process negative regulation of transcription by RNA polymerase II;GO:0000785,cellular_component chromatin;GO:0000902,biological_process cell morphogenesis;GO:0000904,biological_process cell morphogenesis involved in differentiation;GO:0000976,molecular_function transcription regulatory region sequence-specific DNA binding;GO:000…
kinase signaling pathway;GO:0090100,biological_process positive regulation of transmembrane receptor protein serine/threonine kinase signaling pathway;GO:0090102,biological_process cochlea development;GO:0090162,biological_process establishment of epithelial cell polarity;GO:0090279,biological_process regulation of calcium ion import;GO:0090281,biological_process negative regulation of calcium io…	HES1; hairy and enhancer of split 1; K06054	transcription factor HES-1 [Homo sapiens]
FABP5	102.95	49.28	174.08	690.43	328.01	292.5	-1.93543	6.77883	0.000854339	0.0217511	NC_000008.11:81280535-81284775:+	FABP5	212;GO:0000323,cellular_component lytic vacuole;GO:0001775,biological_process cell activation;GO:0001972,molecular_function retinoic acid binding;GO:0002252,biological_process immune effector process;GO:0002263,biological_process cell activation involved in immune response;GO:0002274,biological_process myeloid leukocyte activation;GO:0002275,biological_process myeloid cell activation involved in …	FABP3; fatty acid-binding protein 3, muscle and heart; K08752; FABP4, aP2; fatty acid-binding protein 4, adipocyte; K08753; FABP5; fatty acid-binding protein 5, epidermal; K08754; FABP7; fatty acid-binding protein 7, brain; K08756	fatty acid-binding protein 5 [Homo sapiens]
GPX2	96.9	70.18	124.4	445.04	355.37	190.35	-1.72955	6.93076	0.000868127	0.0220127	NC_000014.9:64939157-64942745:-	GPX2	70;GO:0001659,biological_process temperature homeostasis;GO:0002682,biological_process regulation of immune system process;GO:0002683,biological_process negative regulation of immune system process;GO:0002861,biological_process regulation of inflammatory response to antigenic stimulus;GO:0002862,biological_process negative regulation of inflammatory response to antigenic stimulus;GO:0003674,molec…	gpx, btuE, bsaA; glutathione peroxidase [EC:1.11.1.9]; K00432	glutathione peroxidase 2 [Homo sapiens]
MECOM	1.53	1.49	1.08	11.06	3.89	3.35	-2.10067	3.82058	0.000873454	0.0220334	NC_000003.12:169083506-169663712:-	MECOM	347;GO:0000122,biological_process negative regulation of transcription by RNA polymerase II;GO:0000902,biological_process cell morphogenesis;GO:0000904,biological_process cell morphogenesis involved in differentiation;GO:0000976,molecular_function transcription regulatory region sequence-specific DNA binding;GO:0000977,molecular_function RNA polymerase II regulatory region sequence-specific DNA b…	MECOM, EVI1; ecotropic virus integration site 1 protein; K04462; PRDM16; PR domain zinc finger protein 16; K22410	histone-lysine N-methyltransferase MECOM isoform X9 [Homo sapiens]
GPHN	0.18	1.08	0	3.78	3.1	4.59	-3.12679	2.6651	0.000874511	0.0220334	NC_000014.9:66508146-67735355:+	GPHN	201;GO:0001941,biological_process postsynaptic membrane organization;GO:0003674,molecular_function molecular_function;GO:0003824,molecular_function catalytic activity;GO:0005102,molecular_function signaling receptor binding;GO:0005198,molecular_function structural molecule activity;GO:0005488,molecular_function binding;GO:0005515,molecular_function protein binding;GO:0005575,cellular_component ce…	GPHN; gephyrin [EC:2.10.1.1 2.7.7.75]; K15376	gephyrin isoform X9 [Homo sapiens]
PLIN1	0	0	0	3.12	1.03	0.76	-6.96386	0.772836	0.000878501	0.0220887	NC_000015.10:89664366-89679367:-	PLIN1	24;GO:0003674,molecular_function molecular_function;GO:0005488,molecular_function binding;GO:0005575,cellular_component cellular_component;GO:0005622,cellular_component intracellular;GO:0005623,cellular_component cell;GO:0005737,cellular_component cytoplasm;GO:0005811,cellular_component lipid droplet;GO:0005829,cellular_component cytosol;GO:0006629,biological_process lipid metabolic process;GO:00…	PLIN1; perilipin-1; K08768	perilipin-1 isoform X1 [Homo sapiens]
RASA2	0.87	1.15	0.46	8.55	2.89	2.81	-2.46439	2.99496	0.000886444	0.022249	NC_000003.12:141487026-141615344:+	RASA2	256;GO:0000165,biological_process MAPK cascade;GO:0000578,biological_process embryonic axis specification;GO:0002009,biological_process morphogenesis of an epithelium;GO:0002165,biological_process instar larval or pupal development;GO:0003002,biological_process regionalization;GO:0003008,biological_process system process;GO:0003674,molecular_function molecular_function;GO:0005096,molecular_functi…	RASA2, GAP1M; Ras GTPase-activating protein 2; K08053; RASA3; Ras GTPase-activating protein 3; K12380	ras GTPase-activating protein 2 isoform X3 [Homo sapiens]
SRSF10	15.89	8.63	18.49	68.49	33.12	49.57	-1.77417	4.84203	0.000902276	0.022592	NC_000001.11:23964346-23980327:-	SRSF10	111;GO:0000244,biological_process spliceosomal tri-snRNP complex assembly;GO:0000245,biological_process spliceosomal complex assembly;GO:0000375,biological_process RNA splicing, via transesterification reactions;GO:0000377,biological_process RNA splicing, via transesterification reactions with bulged adenosine as nucleophile;GO:0000387,biological_process spliceosomal snRNP assembly;GO:0000398,bio…	FUSIP1; FUS-interacting serine-arginine-rich protein 1; K12900	serine/arginine-rich splicing factor 10 isoform X1 [Homo sapiens]
PLIN5	3.82	3.35	0	28.8	12.88	10.56	-2.87953	3.79632	0.000903298	0.022592	NC_000019.10:4522530-4535224:-	PLIN5	120;GO:0003674,molecular_function molecular_function;GO:0005488,molecular_function binding;GO:0005515,molecular_function protein binding;GO:0005575,cellular_component cellular_component;GO:0005622,cellular_component intracellular;GO:0005623,cellular_component cell;GO:0005737,cellular_component cytoplasm;GO:0005739,cellular_component mitochondrion;GO:0005811,cellular_component lipid droplet;GO:000…	PLIN5; perilipin-5; K20255	perilipin-5 [Homo sapiens]
BNIPL	2.25	1.6	1.42	16.69	6.96	6.64	-2.4945	2.74277	0.000913775	0.0228138	NC_000001.11:151036585-151047720:+	BNIPL	31;GO:0003674,molecular_function molecular_function;GO:0005488,molecular_function binding;GO:0005515,molecular_function protein binding;GO:0005575,cellular_component cellular_component;GO:0005622,cellular_component intracellular;GO:0005623,cellular_component cell;GO:0005634,cellular_component nucleus;GO:0005737,cellular_component cytoplasm;GO:0005829,cellular_component cytosol;GO:0006915,biologic…	NA	bcl-2/adenovirus E1B 19 kDa-interacting protein 2-like protein isoform X3 [Homo sapiens]
DNAAF3	0	0	0	1.56	1.52	0.57	-6.8688	0.704456	0.000915605	0.0228193	NC_000019.10:55158660-55166722:-	DNAAF3	39;GO:0000226,biological_process microtubule cytoskeleton organization;GO:0001578,biological_process microtubule bundle formation;GO:0003341,biological_process cilium movement;GO:0006928,biological_process movement of cell or subcellular component;GO:0006996,biological_process organelle organization;GO:0007010,biological_process cytoskeleton organization;GO:0007017,biological_process microtubule-…	NA	dynein axonemal assembly factor 3 isoform 4 [Homo sapiens]
TAF2	1.41	1.5	0.54	6.56	4.12	3.89	-2.07607	3.53792	0.000928305	0.0230952	NC_000008.11:119730773-119832841:-	TAF2	171;GO:0000086,biological_process G2/M transition of mitotic cell cycle;GO:0000123,cellular_component histone acetyltransferase complex;GO:0000278,biological_process mitotic cell cycle;GO:0000428,cellular_component DNA-directed RNA polymerase complex;GO:0000988,molecular_function obsolete transcription factor activity, protein binding;GO:0000989,molecular_function obsolete transcription factor ac…	TAF2; transcription initiation factor TFIID subunit 2; K03128	transcription initiation factor TFIID subunit 2 isoform X7 [Homo sapiens]
WNT10A	1.86	1.7	2.36	15.31	7.92	6.67	-2.27307	3.01778	0.00093032	0.0231049	NC_000002.12:218874115-218893928:+	WNT10A	97;GO:0001664,molecular_function G protein-coupled receptor binding;GO:0001942,biological_process hair follicle development;GO:0002009,biological_process morphogenesis of an epithelium;GO:0003674,molecular_function molecular_function;GO:0005102,molecular_function signaling receptor binding;GO:0005109,molecular_function frizzled binding;GO:0005488,molecular_function binding;GO:0005515,molecular_fu…	WNT10; wingless-type MMTV integration site family, member 10; K01357	protein Wnt-10a precursor [Homo sapiens]
NBPF1	0	0	0	0.77	0.35	0.87	-6.80954	0.655075	0.000940098	0.0233069	NC_000001.11:16562322-16613564:-	NBPF1	NA	NA	NA
NR6A1	0	0	0	2.56	1.85	0.59	-6.92353	0.745253	0.00094707	0.0234387	NC_000009.12:124517274-124771311:-	NR6A1	200;GO:0000003,biological_process reproduction;GO:0000122,biological_process negative regulation of transcription by RNA polymerase II;GO:0000976,molecular_function transcription regulatory region sequence-specific DNA binding;GO:0000977,molecular_function RNA polymerase II regulatory region sequence-specific DNA binding;GO:0000978,molecular_function RNA polymerase II proximal promoter sequence-s…	NR5A2, FTF; nuclear receptor subfamily 5 group A member 2; K08027	nuclear receptor subfamily 6 group A member 1 isoform X3 [Homo sapiens]
OTUD6B	0	0.24	0	3.28	1.59	2.96	-4.50955	0.879412	0.00094933	0.0234454	NC_000008.11:91070343-91087093:+	OTUD6B	86;GO:0003674,molecular_function molecular_function;GO:0003824,molecular_function catalytic activity;GO:0004843,molecular_function thiol-dependent ubiquitin-specific protease activity;GO:0006417,biological_process regulation of translation;GO:0006464,biological_process cellular protein modification process;GO:0006508,biological_process proteolysis;GO:0006807,biological_process nitrogen compound m…	NA	deubiquitinase OTUD6B isoform X2 [Homo sapiens]
LOC105371267	15.18	9.25	0	113.52	49.84	40.79	-3.12063	2.67498	0.000951396	0.0234454	NC_000016.10:53035689-53052897:-	LOC105371267	NA	NA	uncharacterized protein LOC105371267 [Homo sapiens]
BCL6	14.57	26.13	4.8	99.14	48.58	38.53	-2.01405	6.32712	0.000962508	0.0236548	NC_000003.12:187721376-187745468:-	BCL6	489;GO:0000003,biological_process reproduction;GO:0000018,biological_process regulation of DNA recombination;GO:0000060,biological_process protein import into nucleus, translocation;GO:0000122,biological_process negative regulation of transcription by RNA polymerase II;GO:0000578,biological_process embryonic axis specification;GO:0000902,biological_process cell morphogenesis;GO:0000904,biological…	BCL6; B-cell lymphoma 6 protein; K15618; KRAB; KRAB domain-containing zinc finger protein; K09228	B-cell lymphoma 6 protein isoform X2 [Homo sapiens]
DDX3X	35.68	23.67	33.66	151.48	61.13	92.66	-1.67137	7.02433	0.000964141	0.0236548	NC_000023.11:41333307-41364472:+	DDX3X	516;GO:0000003,biological_process reproduction;GO:0000070,biological_process mitotic sister chromatid segregation;GO:0000278,biological_process mitotic cell cycle;GO:0000280,biological_process nuclear division;GO:0000819,biological_process sister chromatid segregation;GO:0001558,biological_process regulation of cell growth;GO:0001775,biological_process cell activation;GO:0001817,biological_proces…	DDX3X, bel; ATP-dependent RNA helicase DDX3X [EC:3.6.4.13]; K11594	ATP-dependent RNA helicase DDX3X isoform X1 [Homo sapiens]
PTPRE	2.12	0.36	0.28	9.62	4.35	3.75	-2.7665	3.25807	0.000973412	0.023834	NC_000010.11:127907102-128085855:+	PTPRE	82;GO:0002682,biological_process regulation of immune system process;GO:0002694,biological_process regulation of leukocyte activation;GO:0003674,molecular_function molecular_function;GO:0003824,molecular_function catalytic activity;GO:0004721,molecular_function phosphoprotein phosphatase activity;GO:0004725,molecular_function protein tyrosine phosphatase activity;GO:0004888,molecular_function tra…	NA	receptor-type tyrosine-protein phosphatase epsilon isoform X9 [Homo sapiens]
ZNF750	1.11	1.35	0.35	8.31	4.15	3.63	-2.49354	2.84609	0.000975063	0.023834	NC_000017.11:82829433-82840022:-	ZNF750	102;GO:0000976,molecular_function transcription regulatory region sequence-specific DNA binding;GO:0000981,molecular_function DNA-binding transcription factor activity, RNA polymerase II-specific;GO:0000982,molecular_function DNA-binding transcription factor activity, RNA polymerase II-specific;GO:0001046,molecular_function core promoter sequence-specific DNA binding;GO:0001047,molecular_function…	NA	zinc finger protein 750 [Homo sapiens]
USP31	4.88	7.91	1.94	34.72	14.18	10.81	-1.98311	5.62209	0.000983612	0.023834	NC_000016.10:23061405-23149452:-	USP31	76;GO:0000731,biological_process DNA synthesis involved in DNA repair;GO:0003674,molecular_function molecular_function;GO:0003824,molecular_function catalytic activity;GO:0004843,molecular_function thiol-dependent ubiquitin-specific protease activity;GO:0005575,cellular_component cellular_component;GO:0005622,cellular_component intracellular;GO:0005623,cellular_component cell;GO:0005634,cellular_…	USP15; ubiquitin carboxyl-terminal hydrolase 15 [EC:3.4.19.12]; K21343	ubiquitin carboxyl-terminal hydrolase 31 isoform X3 [Homo sapiens]
MSMO1	2.19	1.95	2.89	18.42	7.76	11.28	-2.34896	2.79175	0.000983977	0.023834	NC_000004.12:165327668-165343164:+	MSMO1	66;GO:0000254,molecular_function C-4 methylsterol oxidase activity;GO:0003674,molecular_function molecular_function;GO:0003824,molecular_function catalytic activity;GO:0004497,molecular_function monooxygenase activity;GO:0005575,cellular_component cellular_component;GO:0005622,cellular_component intracellular;GO:0005623,cellular_component cell;GO:0005737,cellular_component cytoplasm;GO:0005783,ce…	MESO1, ERG25; methylsterol monooxygenase [EC:1.14.18.9]; K07750	methylsterol monooxygenase 1 isoform X1 [Homo sapiens]
LOC124904584	0	0	0	4.37	1.92	0.94	-6.92821	0.74663	0.000984524	0.023834	NC_000001.11:204491750-204495732:+	LOC124904584	NA	NA	translation initiation factor IF-2-like [Homo sapiens]
AFDN	5.13	6.53	2.35	26.21	11.18	11.91	-1.78894	5.89647	0.000984889	0.023834	NC_000006.12:167826563-167972023:+	AFDN	249;GO:0000132,biological_process establishment of mitotic spindle orientation;GO:0000165,biological_process MAPK cascade;GO:0000226,biological_process microtubule cytoskeleton organization;GO:0000278,biological_process mitotic cell cycle;GO:0000902,biological_process cell morphogenesis;GO:0001654,biological_process eye development;GO:0001700,biological_process embryonic development via the syncy…	AF6, MLLT4; afadin; K05702	afadin isoform X9 [Homo sapiens]
TBCEL	0	0	0	1.82	1.91	1.19	-6.73628	0.604056	0.00098661	0.023835	NC_000011.10:121024101-121090776:+	TBCEL	NA	NA	tubulin-specific chaperone cofactor E-like protein [Homo sapiens]
LOC102724428	3.49	3.02	5.3	25.98	12.83	7.77	-1.90673	4.51574	0.000988544	0.0238411	NC_000021.9:6111130-6123778:+	LOC102724428	218;GO:0000122,biological_process negative regulation of transcription by RNA polymerase II;GO:0000166,molecular_function nucleotide binding;GO:0000287,molecular_function magnesium ion binding;GO:0002028,biological_process regulation of sodium ion transport;GO:0003674,molecular_function molecular_function;GO:0003824,molecular_function catalytic activity;GO:0004672,molecular_function protein kinas…	SIK1; serine/threonine-protein kinase SIK1 [EC:2.7.11.1]; K19008; SIK2; serine/threonine-protein kinase SIK2 [EC:2.7.11.1]; K16311	putative serine/threonine-protein kinase SIK1B isoform X1 [Homo sapiens]
KIAA0040	0	2.57	0	15.73	9.81	6.24	-3.44083	2.26976	0.000992451	0.0238947	NC_000001.11:175156985-175192987:-	KIAA0040	NA	NA	uncharacterized protein KIAA0040 isoform X2 [Homo sapiens]
ZNF320	1.12	1.47	0.59	8.94	3.16	4.95	-2.38105	2.92826	0.000995823	0.0239352	NC_000019.10:52859490-52904320:-	ZNF320	24;GO:0000981,molecular_function DNA-binding transcription factor activity, RNA polymerase II-specific;GO:0003674,molecular_function molecular_function;GO:0003700,molecular_function DNA-binding transcription factor activity;GO:0006355,biological_process regulation of transcription, DNA-templated;GO:0006357,biological_process regulation of transcription by RNA polymerase II;GO:0008150,biological_p…	KRAB; KRAB domain-containing zinc finger protein; K09228	zinc finger protein 320 isoform X2 [Homo sapiens]
MYO5B	1.13	0.75	1.24	7.48	3.31	2.47	-2.02791	3.93272	0.00100024	0.0239621	NC_000018.10:49822788-50195147:-	MYO5B	382;GO:0000003,biological_process reproduction;GO:0000146,molecular_function microfilament motor activity;GO:0000166,molecular_function nucleotide binding;GO:0000902,biological_process cell morphogenesis;GO:0000904,biological_process cell morphogenesis involved in differentiation;GO:0001101,biological_process response to acid chemical;GO:0001558,biological_process regulation of cell growth;GO:000…	MYO5; myosin V; K10357	unconventional myosin-Vb [Homo sapiens]
TMC7	1.98	3.43	0.84	16.68	7.1	5.55	-2.18855	3.85899	0.00100094	0.0239621	NC_000016.10:18983933-19063942:+	TMC7	NA	NA	transmembrane channel-like protein 7 isoform X2 [Homo sapiens]
RNF145	8.79	11.1	5.23	33.16	20.1	25.38	-1.63883	5.21425	0.00100201	0.0239621	NC_000005.10:159157408-159210053:-	RNF145	57;GO:0000209,biological_process protein polyubiquitination;GO:0002376,biological_process immune system process;GO:0002520,biological_process immune system development;GO:0003674,molecular_function molecular_function;GO:0003824,molecular_function catalytic activity;GO:0004842,molecular_function ubiquitin-protein transferase activity;GO:0006464,biological_process cellular protein modification proc…	NA	RING finger protein 145 isoform X2 [Homo sapiens]
SEC24B	4.21	3.48	1.33	15.16	7.45	9.51	-1.83196	4.78084	0.00100696	0.02404	NC_000004.12:109433814-109540896:+	SEC24B	102;GO:0002376,biological_process immune system process;GO:0002474,biological_process antigen processing and presentation of peptide antigen via MHC class I;GO:0002478,biological_process antigen processing and presentation of exogenous peptide antigen;GO:0002495,biological_process antigen processing and presentation of peptide antigen via MHC class II;GO:0002504,biological_process antigen process…	SEC24; protein transport protein SEC24; K14007	protein transport protein Sec24B isoform X9 [Homo sapiens]
SRPK1	1.47	1.99	2.07	9.96	6.59	6.54	-2.00813	3.29444	0.00102422	0.024411	NC_000006.12:35832965-35921098:-	SRPK1	269;GO:0000003,biological_process reproduction;GO:0000166,molecular_function nucleotide binding;GO:0000212,biological_process meiotic spindle organization;GO:0000226,biological_process microtubule cytoskeleton organization;GO:0000245,biological_process spliceosomal complex assembly;GO:0000280,biological_process nuclear division;GO:0000287,molecular_function magnesium ion binding;GO:0000375,biolog…	SRPK1; serine/threonine-protein kinase SRPK1 [EC:2.7.11.1]; K15409	SRSF protein kinase 1 [Homo sapiens]
ATP8	3377.32	2397.48	4046	11523.3	7854.41	11444.2	-1.62888	10.4521	0.00102971	0.0244347	NC_012920.1:8365-8572:+	ATP8	135;GO:0003674,molecular_function molecular_function;GO:0005215,molecular_function transporter activity;GO:0005575,cellular_component cellular_component;GO:0005622,cellular_component intracellular;GO:0005623,cellular_component cell;GO:0005737,cellular_component cytoplasm;GO:0005739,cellular_component mitochondrion;GO:0005740,cellular_component mitochondrial envelope;GO:0005743,cellular_component …	ATPeF08, MTATP8, ATP8; F-type H+-transporting ATPase subunit 8; K02125	ATP synthase F0 subunit 8 (mitochondrion) [Homo sapiens]
CTBP2	5.6	5.24	3.88	25.33	11.07	11.74	-1.67461	5.08955	0.00103095	0.0244347	NC_000010.11:124984316-125162463:-	CTBP2	272;GO:0000122,biological_process negative regulation of transcription by RNA polymerase II;GO:0000166,molecular_function nucleotide binding;GO:0000228,cellular_component nuclear chromosome;GO:0000785,cellular_component chromatin;GO:0000790,cellular_component nuclear chromatin;GO:0001700,biological_process embryonic development via the syncytial blastoderm;GO:0001709,biological_process cell fate …	CTBP; C-terminal binding protein; K04496	C-terminal-binding protein 2 isoform X2 [Homo sapiens]
GDF15	26.04	29.62	14.83	123.92	98.61	33.58	-1.84672	5.64895	0.00103236	0.0244347	NC_000019.10:18386157-18389176:+	GDF15	183;GO:0000187,biological_process activation of MAPK activity;GO:0001932,biological_process regulation of protein phosphorylation;GO:0001934,biological_process positive regulation of protein phosphorylation;GO:0002021,biological_process response to dietary excess;GO:0002023,biological_process reduction of food intake in response to dietary excess;GO:0003674,molecular_function molecular_function;G…	BMP4; bone morphogenetic protein 4; K04662; GDF15; growth differentiation factor 15; K05504	growth/differentiation factor 15 preproprotein [Homo sapiens]
RHPN1	3.31	5.35	1.63	21.9	11.56	7.86	-1.97435	4.33077	0.00104181	0.0245822	NC_000008.11:143364254-143384221:+	RHPN1	17;GO:0003674,molecular_function molecular_function;GO:0005575,cellular_component cellular_component;GO:0005622,cellular_component intracellular;GO:0005623,cellular_component cell;GO:0005737,cellular_component cytoplasm;GO:0005829,cellular_component cytosol;GO:0008150,biological_process biological_process;GO:0030234,molecular_function enzyme regulator activity;GO:0030695,molecular_function GTPase…	NA	rhophilin-1 isoform X9 [Homo sapiens]
GADD45A	44.6	21.66	69.01	269.75	115.02	131.76	-1.86505	5.74435	0.00104505	0.0246177	NC_000001.11:67685200-67688334:+	GADD45A	238;GO:0000075,biological_process cell cycle checkpoint;GO:0000077,biological_process DNA damage checkpoint;GO:0000079,biological_process regulation of cyclin-dependent protein serine/threonine kinase activity;GO:0000086,biological_process G2/M transition of mitotic cell cycle;GO:0000185,biological_process activation of MAPKKK activity;GO:0000226,biological_process microtubule cytoskeleton organi…	GADD45; growth arrest and DNA-damage-inducible protein; K04402	growth arrest and DNA damage-inducible protein GADD45 alpha isoform 3 [Homo sapiens]
CAMSAP3	1.89	1.09	1.86	11.34	5.31	3.56	-2.00996	4.00832	0.00104762	0.0246373	NC_000019.10:7595862-7618304:+	CAMSAP3	159;GO:0000226,biological_process microtubule cytoskeleton organization;GO:0001738,biological_process morphogenesis of a polarized epithelium;GO:0001952,biological_process regulation of cell-matrix adhesion;GO:0002009,biological_process morphogenesis of an epithelium;GO:0003674,molecular_function molecular_function;GO:0003779,molecular_function actin binding;GO:0005488,molecular_function binding;…	NA	calmodulin-regulated spectrin-associated protein 3 isoform 2 [Homo sapiens]
PPARG	6.71	11.76	9.64	52.5	22.46	21.84	-1.72115	5.03213	0.00105042	0.0246623	NC_000003.12:12287367-12434344:+	PPARG	637;GO:0000003,biological_process reproduction;GO:0000122,biological_process negative regulation of transcription by RNA polymerase II;GO:0000976,molecular_function transcription regulatory region sequence-specific DNA binding;GO:0000977,molecular_function RNA polymerase II regulatory region sequence-specific DNA binding;GO:0000978,molecular_function RNA polymerase II proximal promoter sequence-s…
ion of response to interferon-gamma;GO:0060334,biological_process regulation of interferon-gamma-mediated signaling pathway;GO:0060336,biological_process negative regulation of interferon-gamma-mediated signaling pathway;GO:0060341,biological_process regulation of cellular localization;GO:0060429,biological_process epithelium development;GO:0060627,biological_process regulation of vesicle-mediate…	NR1C3, PPARG; peroxisome proliferator-activated receptor gamma; K08530	peroxisome proliferator-activated receptor gamma isoform 8 [Homo sapiens]
ANKRD42	0.27	1.23	0	6.76	3.82	3.74	-3.15314	2.37127	0.00105648	0.024753	NC_000011.10:83193711-83256099:+	ANKRD42	55;GO:0001817,biological_process regulation of cytokine production;GO:0001819,biological_process positive regulation of cytokine production;GO:0003674,molecular_function molecular_function;GO:0005488,molecular_function binding;GO:0005515,molecular_function protein binding;GO:0005575,cellular_component cellular_component;GO:0005622,cellular_component intracellular;GO:0005623,cellular_component cel…	AK3; nucleoside-triphosphate--adenylate kinase [EC:2.7.4.10]; K00944	ankyrin repeat domain-containing protein 42 isoform 6 [Homo sapiens]
SCUBE2	8.65	7.48	12.96	51.76	27.35	20.05	-1.70961	6.07235	0.00106715	0.0248903	NC_000011.10:9019475-9091599:-	SCUBE2	154;GO:0001501,biological_process skeletal system development;GO:0001708,biological_process cell fate specification;GO:0001756,biological_process somitogenesis;GO:0002062,biological_process chondrocyte differentiation;GO:0003002,biological_process regionalization;GO:0003008,biological_process system process;GO:0003013,biological_process circulatory system process;GO:0003158,biological_process end…	NA	signal peptide, CUB and EGF-like domain-containing protein 2 isoform X9 [Homo sapiens]
ATP1B3	46.56	41.74	42.12	192.77	117.08	90.47	-1.58606	6.20361	0.00107346	0.0249826	NC_000003.12:141876642-141926549:+	ATP1B3	179;GO:0001671,molecular_function ATPase activator activity;GO:0002028,biological_process regulation of sodium ion transport;GO:0002376,biological_process immune system process;GO:0003674,molecular_function molecular_function;GO:0003824,molecular_function catalytic activity;GO:0005215,molecular_function transporter activity;GO:0005391,molecular_function sodium:potassium-exchanging ATPase activity…	ATP1B, CD298; sodium/potassium-transporting ATPase subunit beta; K01540	sodium/potassium-transporting ATPase subunit beta-3 [Homo sapiens]
USP40	4.11	4.51	2.75	20.33	8.25	9.23	-1.69429	5.13862	0.00107463	0.0249826	NC_000002.12:233475525-233566782:-	USP40	NA	NA	ubiquitin carboxyl-terminal hydrolase 40 isoform X9 [Homo sapiens]
RADX	0.19	0	0	2.21	1.47	0.76	-4.86462	1.28558	0.00107771	0.025013	NC_000023.11:106611977-106679439:+	RADX	54;GO:0000018,biological_process regulation of DNA recombination;GO:0003674,molecular_function molecular_function;GO:0003676,molecular_function nucleic acid binding;GO:0003677,molecular_function DNA binding;GO:0003697,molecular_function single-stranded DNA binding;GO:0005488,molecular_function binding;GO:0005575,cellular_component cellular_component;GO:0005622,cellular_component intracellular;GO:…	NA	RPA-related protein RADX isoform X1 [Homo sapiens]
FZD6	0.68	0.35	2.28	12.16	3.65	6.06	-2.59374	3.2029	0.00109232	0.0252695	NC_000008.11:103298493-103332866:+	FZD6	166;GO:0001736,biological_process establishment of planar polarity;GO:0001738,biological_process morphogenesis of a polarized epithelium;GO:0001775,biological_process cell activation;GO:0001838,biological_process embryonic epithelial tube formation;GO:0001841,biological_process neural tube formation;GO:0001843,biological_process neural tube closure;GO:0001942,biological_process hair follicle deve…	FZD1_7, fz; frizzled 1/7; K02432; FZD6; frizzled 6; K02376	frizzled-6 isoform c [Homo sapiens]
WDR97	0	0.1	0	1	0.43	0.52	-3.93388	1.11234	0.001096	0.0252927	NC_000008.11:144107738-144118328:+	WDR97	6;GO:0005575,cellular_component cellular_component;GO:0005622,cellular_component intracellular;GO:0005623,cellular_component cell;GO:0005737,cellular_component cytoplasm;GO:0044424,cellular_component intracellular part;GO:0044464,cellular_component cell part	NA	WD repeat-containing protein 97 isoform X9 [Homo sapiens]
S100A14	4.6	0	9.7	56.89	26.59	35	-2.96525	2.88699	0.00109731	0.0252927	NC_000001.11:153614254-153616325:-	S100A14	119;GO:0001664,molecular_function G protein-coupled receptor binding;GO:0002218,biological_process activation of innate immune response;GO:0002221,biological_process pattern recognition receptor signaling pathway;GO:0002224,biological_process toll-like receptor signaling pathway;GO:0002237,biological_process response to molecule of bacterial origin;GO:0002253,biological_process activation of immu…	NA	protein S100-A14 isoform X1 [Homo sapiens]
SGSM2	9.86	10.34	2.8	47.63	20.23	18.99	-1.89496	6.05992	0.00109868	0.0252927	NC_000017.11:2337500-2381054:+	SGSM2	102;GO:0000138,cellular_component Golgi trans cisterna;GO:0003674,molecular_function molecular_function;GO:0005096,molecular_function GTPase activator activity;GO:0005488,molecular_function binding;GO:0005515,molecular_function protein binding;GO:0005575,cellular_component cellular_component;GO:0005622,cellular_component intracellular;GO:0005623,cellular_component cell;GO:0005737,cellular_compone…	NA	small G protein signaling modulator 2 isoform X9 [Homo sapiens]
ANO9	0.41	3.81	0.64	18.56	7.6	4.81	-2.58264	3.83595	0.00112512	0.0258331	NC_000011.10:417937-442011:-	ANO9	93;GO:0003674,molecular_function molecular_function;GO:0005215,molecular_function transporter activity;GO:0005216,molecular_function ion channel activity;GO:0005229,molecular_function intracellular calcium activated chloride channel activity;GO:0005253,molecular_function anion channel activity;GO:0005254,molecular_function chloride channel activity;GO:0005319,molecular_function lipid transporter …	NA	anoctamin-9 isoform 2 [Homo sapiens]
TCERG1	3.23	7.12	1.35	25.3	10.28	11.86	-1.98957	5.12412	0.00112579	0.0258331	NC_000005.10:146447329-146511961:+	TCERG1	120;GO:0000122,biological_process negative regulation of transcription by RNA polymerase II;GO:0000375,biological_process RNA splicing, via transesterification reactions;GO:0000377,biological_process RNA splicing, via transesterification reactions with bulged adenosine as nucleophile;GO:0000398,biological_process mRNA splicing, via spliceosome;GO:0001085,molecular_function RNA polymerase II trans…	TCERG1, CA150; transcription elongation regulator 1; K12824	transcription elongation regulator 1 isoform X7 [Homo sapiens]
IGKV1-5	0	0	0	4.22	5	1.08	-6.93812	0.758827	0.00112964	0.0258795	NC_000002.12:88947300-88947776:-	IGKV1-5	NA	NA	NA
IL18	5.81	4.63	3.94	37.21	18.1	14.12	-2.24069	3.07606	0.00114433	0.0261737	NC_000011.10:112143259-112164094:-	IL18	557;GO:0000165,biological_process MAPK cascade;GO:0000302,biological_process response to reactive oxygen species;GO:0001503,biological_process ossification;GO:0001525,biological_process angiogenesis;GO:0001568,biological_process blood vessel development;GO:0001649,biological_process osteoblast differentiation;GO:0001666,biological_process response to hypoxia;GO:0001775,biological_process cell act…
sponse to lipid;GO:0071407,biological_process cellular response to organic cyclic compound;GO:0071417,biological_process cellular response to organonitrogen compound;GO:0071495,biological_process cellular response to endogenous stimulus;GO:0071496,biological_process cellular response to external stimulus;GO:0071704,biological_process organic substance metabolic process;GO:0071944,cellular_compone…	IL18, IL1F4; interleukin 18; K05482	interleukin-18 isoform X1 [Homo sapiens]
NPAS2	3.22	7.18	1.23	30.41	13.03	8.78	-2.12603	4.82181	0.00115235	0.026312	NC_000002.12:100818722-100996829:+	NPAS2	329;GO:0000003,biological_process reproduction;GO:0000075,biological_process cell cycle checkpoint;GO:0000077,biological_process DNA damage checkpoint;GO:0000122,biological_process negative regulation of transcription by RNA polymerase II;GO:0000976,molecular_function transcription regulatory region sequence-specific DNA binding;GO:0000977,molecular_function RNA polymerase II regulatory region se…	CLOCK, KAT13D; circadian locomoter output cycles kaput protein [EC:2.3.1.48]; K02223; NPAS2; neuronal PAS domain-containing protein 2; K09026	neuronal PAS domain-containing protein 2 isoform X9 [Homo sapiens]
HCAR3	0.41	0	0	5.09	2.4	2.14	-4.83025	1.25565	0.00115408	0.026312	NC_000012.12:122714755-122716811:-	HCAR3	126;GO:0000166,molecular_function nucleotide binding;GO:0001614,molecular_function purinergic nucleotide receptor activity;GO:0001776,biological_process leukocyte homeostasis;GO:0001780,biological_process neutrophil homeostasis;GO:0001781,biological_process neutrophil apoptotic process;GO:0001882,molecular_function nucleoside binding;GO:0001883,molecular_function purine nucleoside binding;GO:0002…	HCAR1, GPR81; hydroxycarboxylic acid receptor 1; K08401; HCAR2_3, GPR109; hydroxycarboxylic acid receptor 2/3; K08402	hydroxycarboxylic acid receptor 3 [Homo sapiens]
TAF9B	1.92	2.27	0	12.45	7.86	12.87	-3.01974	2.37629	0.00115757	0.026342	NC_000023.11:78129747-78139650:-	TAF9B	262;GO:0000003,biological_process reproduction;GO:0000122,biological_process negative regulation of transcription by RNA polymerase II;GO:0000123,cellular_component histone acetyltransferase complex;GO:0000124,cellular_component SAGA complex;GO:0000428,cellular_component DNA-directed RNA polymerase complex;GO:0001067,molecular_function regulatory region nucleic acid binding;GO:0001558,biological_…	TAF9; transcription initiation factor TFIID subunit 9; K14535; TAF9B, TAF9; transcription initiation factor TFIID subunit 9B; K03133	transcription initiation factor TFIID subunit 9B [Homo sapiens]
VPS13A	0.9	1.7	0.71	5.05	2.75	3.54	-1.74883	4.56982	0.00116084	0.026342	NC_000009.12:77177533-77421537:+	VPS13A	93;GO:0005575,cellular_component cellular_component;GO:0005622,cellular_component intracellular;GO:0005623,cellular_component cell;GO:0005737,cellular_component cytoplasm;GO:0005739,cellular_component mitochondrion;GO:0005740,cellular_component mitochondrial envelope;GO:0005741,cellular_component mitochondrial outer membrane;GO:0005829,cellular_component cytosol;GO:0006810,biological_process tran…	NA	vacuolar protein sorting-associated protein 13A isoform D [Homo sapiens]
MYRIP	0	0	0	1.4	0.42	0.8	-6.79205	0.641261	0.00116097	0.026342	NC_000003.12:39808913-40260321:+	MYRIP	133;GO:0000145,cellular_component exocyst;GO:0001750,cellular_component photoreceptor outer segment;GO:0002791,biological_process regulation of peptide secretion;GO:0002793,biological_process positive regulation of peptide secretion;GO:0003674,molecular_function molecular_function;GO:0003779,molecular_function actin binding;GO:0005488,molecular_function binding;GO:0005515,molecular_function prote…	NA	rab effector MyRIP isoform X1 [Homo sapiens]
[truncated: 175 more rows]
