# Supplementary material for: Alteration of chromatin states perturb the transcription regulation of gene during hydronephrosis
Source: Front Genet. 2025 Feb 17;16:1396073. doi: 10.3389/fgene.2025.1396073 (PMC11873066; doi:10.3389/fgene.2025.1396073)
Supplement: Supplementary file 9 [file Table9.xls]

## Sheet: TableS3
table S3 Table of Differentially Accessible Regions (dars) for all samples
seqnames	start	end	width	strand	Conc	Conc_XZ	Conc_ZC	Fold	p.value	FDR	XZ_1	XZ_2	XZ_3	ZC_1	ZC_2	ZC_3
NC_000005.10	103119894	103120294	401	*	3.71798	4.22411	2.93153	1.29258	0.0159613	0.999724	19.94	16.09	20.04	7.13	7.64	8.11
NC_000011.10	49498781	49499181	401	*	3.72229	4.224	2.9466	1.2774	0.0219059	0.999724	18.84	15.08	22.15	6.24	5.73	11.16
NC_000005.10	1539875	1540275	401	*	3.8701	4.34091	3.16667	1.17425	0.0278161	0.999724	18.84	26.14	15.82	8.02	5.73	13.18
NC_000008.11	25883763	25884163	401	*	3.6263	4.12333	2.86191	1.26142	0.0284497	0.999724	12.19	21.11	18.98	8.02	6.69	7.1
NC_000001.11	170931838	170932238	401	*	3.68045	4.14857	2.98308	1.16549	0.039064	0.999724	22.16	12.07	18.98	8.02	8.6	7.1
NC_000008.11	59483630	59484030	401	*	3.58785	4.09009	2.81087	1.27922	0.0406756	0.999724	21.05	11.06	18.98	4.46	10.51	6.09
NC_000009.12	40592251	40592651	401	*	4.24123	4.63961	3.68902	0.95059	0.0423019	0.999724	26.59	28.15	20.04	8.91	10.51	19.27
NC_000005.10	118540320	118540720	401	*	3.82386	4.28086	3.15112	1.12975	0.042375	0.999724	12.19	27.15	18.98	7.13	12.42	7.1
NC_000020.11	38590146	38590546	401	*	4.35872	4.74463	3.83031	0.914317	0.043858	0.999724	34.35	28.15	17.93	14.26	16.24	12.17
NC_000012.12	108363522	108363922	401	*	4.19988	3.69543	4.5729	-0.877471	0.0455895	0.999724	11.08	14.08	13.71	23.18	23.88	24.34
NC_000008.11	54858652	54859052	401	*	3.86744	4.27638	3.29458	0.981795	0.0474716	0.999724	22.16	19.1	16.87	10.7	8.6	10.14
NC_000004.12	78885911	78886311	401	*	3.43143	3.9279	2.66836	1.25954	0.0483251	0.999724	17.73	11.06	16.87	6.24	5.73	7.1
NC_000007.14	68939173	68939573	401	*	4.08723	4.47215	3.56068	0.911476	0.0500757	0.999724	25.48	22.12	18.98	11.59	8.6	15.21
NC_000008.11	141871834	141872234	401	*	4.46568	4.83146	3.97446	0.856997	0.0520293	0.999724	24.37	24.13	36.91	11.59	15.29	20.28
NC_000006.12	136226311	136226711	401	*	3.63436	4.14055	2.84774	1.29281	0.0534105	0.999724	22.16	18.1	12.65	1.78	7.64	12.17
NC_000004.12	186546436	186546836	401	*	3.9855	4.38075	3.43933	0.941418	0.0542551	0.999724	21.05	15.08	26.36	9.8	9.55	13.18
NC_000012.12	48247022	48247422	401	*	3.53217	3.98236	2.87422	1.10814	0.0560812	0.999724	15.51	16.09	15.82	6.24	7.64	8.11
NC_000007.14	120645229	120645629	401	*	3.62743	4.0731	2.97918	1.09393	0.0608853	0.999724	18.84	21.11	10.55	8.91	7.64	7.1
NT_187451.1	43619	44019	401	*	4.33744	4.67773	3.89127	0.786469	0.0616061	0.999724	24.37	28.15	24.26	16.04	15.29	13.18
NC_000018.10	60003262	60003662	401	*	3.62595	4.11809	2.87319	1.2449	0.0641381	0.999724	19.94	11.06	21.09	8.91	1.91	11.16
NC_000012.12	20090648	20091048	401	*	4.07717	4.45812	3.55807	0.900055	0.0687873	0.999724	29.91	18.1	17.93	12.48	7.64	15.21
NC_000009.12	63809131	63809531	401	*	4.18907	4.53921	3.72574	0.813471	0.0695972	0.999724	26.59	23.12	20.04	14.26	15.29	10.14
NC_000004.12	474037	474437	401	*	3.55087	4.03962	2.80612	1.2335	0.070078	0.999724	23.27	6.03	20.04	6.24	7.64	7.1
NC_000022.11	20338283	20338683	401	*	3.57309	2.94685	4.00833	-1.06148	0.071736	0.999724	7.76	9.05	6.33	16.04	20.06	12.17
NC_000004.12	173334358	173334758	401	*	3.98852	4.3588	3.4891	0.869701	0.0729415	0.999724	24.37	16.09	21.09	8.02	11.46	14.2
NC_000009.12	41266018	41266418	401	*	3.89088	4.26585	3.38285	0.882999	0.0805764	0.999724	14.4	20.11	23.2	9.8	13.38	8.11
NC_000002.12	32916097	32916497	401	*	11.1165	10.938	11.2752	-0.337195	0.0823521	0.999724	1799.31	2029.96	2056.42	2516.32	2451.53	2467.53
NC_000020.11	5126406	5126806	401	*	3.52169	3.96716	2.87388	1.09328	0.0830896	0.999724	19.94	9.05	17.93	7.13	5.73	9.13
NT_187385.1	109706	110106	401	*	4.26065	4.59286	3.82832	0.764534	0.0846171	0.999724	18.84	26.14	27.42	14.26	17.2	11.16
NC_000014.9	19488444	19488844	401	*	4.41991	3.99343	4.74866	-0.755233	0.0900797	0.999724	21.05	14.08	12.65	22.28	23.88	34.48
NC_000019.10	245578	245978	401	*	3.7479	4.13179	3.22328	0.908506	0.0932657	0.999724	15.51	18.1	18.98	7.13	6.69	14.2
NC_000021.9	9820686	9821086	401	*	4.66885	5.01556	4.21153	0.804029	0.0963452	0.999724	49.86	27.15	20.04	24.07	15.29	16.23
NC_000010.11	131585962	131586362	401	*	3.75676	3.25617	4.12769	-0.87152	0.0986356	0.999724	11.08	7.04	10.55	17.83	14.33	20.28
NC_000005.10	34191329	34191729	401	*	5.56805	5.84206	5.22951	0.612546	0.102637	0.999724	69.8	43.23	59.06	28.52	35.35	48.68
NC_000011.10	115831166	115831566	401	*	3.85037	4.21661	3.3583	0.858318	0.10492	0.999724	21.05	23.12	11.6	7.13	11.46	12.17
NC_000006.12	63110833	63111233	401	*	3.5253	3.97018	2.87875	1.09142	0.108853	0.999724	19.94	7.04	20.04	4.46	10.51	7.1
NC_000014.9	24442608	24443008	401	*	3.89831	4.26533	3.40485	0.860477	0.109461	0.999724	27.7	12.07	17.93	8.02	9.55	14.2
NC_000001.11	185156946	185157346	401	*	3.78086	4.14055	3.30059	0.839956	0.109493	0.999724	22.16	18.1	12.65	9.8	8.6	11.16
NC_000009.12	89260419	89260819	401	*	3.9069	4.24613	3.46255	0.783578	0.11106	0.999724	21.05	21.11	14.76	12.48	11.46	9.13
NC_000002.12	190065824	190066224	401	*	3.81249	4.17557	3.32614	0.849435	0.111454	0.999724	22.16	13.07	18.98	12.48	10.51	7.1
NC_000003.12	186125333	186125733	401	*	4.0437	4.38124	3.60226	0.778977	0.112375	0.999724	26.59	20.11	15.82	8.02	16.24	12.17
NT_187427.1	17	417	401	*	3.75848	4.114	3.28566	0.828345	0.115253	0.999724	19.94	14.08	17.93	11.59	9.55	8.11
NT_187433.1	136906	137306	401	*	3.9276	3.49805	4.25816	-0.760105	0.115415	0.999724	13.3	10.05	10.55	16.04	20.06	21.3
NC_000007.14	62274715	62275115	401	*	3.92648	4.26339	3.48613	0.777261	0.116509	0.999724	14.4	22.12	21.09	9.8	8.6	15.21
NC_000004.12	58425199	58425599	401	*	3.6513	4.02783	3.1404	0.887429	0.117504	0.999724	21.05	12.07	15.82	10.7	7.64	8.11
NC_000002.12	88469661	88470061	401	*	4.30941	4.62209	3.90966	0.712426	0.122994	0.999724	27.7	26.14	20.04	21.39	10.51	13.18
NC_000017.11	22148202	22148602	401	*	4.0141	4.33142	3.6067	0.72472	0.123825	0.999724	23.27	17.09	20.04	8.91	12.42	15.21
NC_000007.14	60240280	60240680	401	*	3.60481	3.0231	4.01822	-0.995119	0.125663	0.999724	8.86	6.03	9.49	19.61	6.69	22.31
NC_000007.14	40815138	40815538	401	*	3.71182	4.11322	3.15373	0.959491	0.126138	0.999724	25.48	20.11	6.33	8.91	7.64	10.14
NC_000009.12	62914744	62915144	401	*	3.82302	4.18374	3.34091	0.842823	0.12616	0.999724	25.48	10.05	18.98	9.8	11.46	9.13
NC_000022.11	38644255	38644655	401	*	4.52921	4.82244	4.16078	0.661666	0.12819	0.999724	26.59	37.2	21.09	13.37	21.02	19.27
NC_000009.12	41806702	41807102	401	*	4.73194	5.03418	4.34911	0.685073	0.129316	0.999724	27.7	44.24	26.36	23.18	25.8	12.17
NC_000002.12	53328489	53328889	401	*	3.45258	3.86658	2.86967	0.996915	0.129923	0.999724	21.05	10.05	12.65	8.02	4.78	9.13
NC_000014.9	38758724	38759124	401	*	3.65865	4.01092	3.19158	0.819332	0.133598	0.999724	13.3	16.09	18.98	10.7	8.6	8.11
NC_000002.12	98593000	98593400	401	*	3.70871	4.05253	3.25642	0.796115	0.134428	0.999724	17.73	13.07	18.98	8.91	8.6	11.16
NT_187437.1	192	592	401	*	4.57552	4.24217	4.84611	-0.603937	0.134484	0.999724	18.84	22.12	15.82	31.2	27.71	27.38
NC_000005.10	129784971	129785371	401	*	3.63628	4.00479	3.14011	0.864674	0.136766	0.999724	11.08	18.1	18.98	11.59	5.73	9.13
NC_000010.11	41855486	41855886	401	*	5.35773	5.07923	5.59107	-0.511841	0.137053	0.999724	34.35	30.16	36.91	56.16	45.86	42.6
NC_000022.11	12561505	12561905	401	*	4.19643	4.49491	3.81963	0.675286	0.138556	0.999724	26.59	23.12	17.93	17.83	13.38	11.16
NC_000021.9	9873283	9873683	401	*	4.82437	5.15226	4.39936	0.752895	0.140015	0.999724	45.43	41.22	20.04	32.09	20.06	11.16
NC_000009.12	60558738	60559138	401	*	3.91611	3.42807	4.28013	-0.85206	0.140631	0.999724	16.62	3.02	12.65	18.72	16.24	23.33
NC_000004.12	189652079	189652479	401	*	3.10784	3.57277	2.41762	1.15515	0.140631	0.999724	9.97	13.07	12.65	6.24	5.73	4.06
NC_000009.12	89484444	89484844	401	*	4.54386	4.84574	4.16162	0.684116	0.141105	0.999724	40.99	23.12	22.15	20.5	21.02	12.17
NC_000002.12	241400458	241400858	401	*	3.86923	4.19274	3.45157	0.741169	0.144851	0.999724	18.84	18.1	17.93	15.15	9.55	8.11
NC_000013.11	93891704	93892104	401	*	3.69483	4.03953	3.24102	0.798519	0.145796	0.999724	16.62	21.11	11.6	10.7	9.55	8.11
NC_000007.14	81295016	81295416	401	*	3.82598	4.17404	3.3663	0.807739	0.146111	0.999724	19.94	12.07	22.15	8.02	6.69	16.23
NT_187506.1	115787	116187	401	*	4.9923	5.24291	4.68881	0.5541	0.146752	0.999724	39.89	45.24	28.47	22.28	27.71	27.38
NT_167215.1	26294	26694	401	*	3.90991	4.22834	3.5007	0.727636	0.15006	0.999724	24.37	17.09	14.76	14.26	9.55	10.14
NC_000005.10	8918033	8918433	401	*	3.91317	4.22686	3.51176	0.715096	0.150121	0.999724	22.16	16.09	17.93	9.8	15.29	9.13
NT_187361.1	39986	40386	401	*	4.45542	4.72543	4.12297	0.602465	0.151101	0.999724	32.13	26.14	21.09	16.94	19.11	16.23
NC_000012.12	102429873	102430273	401	*	3.56185	3.96854	2.99345	0.975089	0.1522	0.999724	18.84	7.04	21.09	8.91	3.82	11.16
NC_000002.12	128940239	128940639	401	*	4.20168	3.84973	4.48439	-0.634668	0.152466	0.999724	16.62	16.09	10.55	25.85	21.02	20.28
NC_000008.11	52275759	52276490	732	*	4.50342	4.77017	4.17591	0.594255	0.154516	0.999724	25.48	33.18	23.2	19.61	14.33	20.28
NC_000022.11	11829424	11829824	401	*	4.15143	4.45264	3.77027	0.682373	0.154745	0.999724	28.81	22.12	14.76	15.15	9.55	16.23
NT_113793.3	132534	132934	401	*	3.85443	4.17284	3.44523	0.727617	0.155434	0.999724	21.05	14.08	18.98	7.13	13.38	12.17
NC_000008.11	99078665	99079065	401	*	3.70957	4.06283	3.24075	0.822085	0.156671	0.999724	21.05	9.05	20.04	11.59	7.64	9.13
NC_000004.12	162586016	162586416	401	*	3.60378	3.13495	3.95705	-0.8221	0.159912	0.999724	9.97	10.05	6.33	17.83	10.51	18.26
NC_000001.11	121184506	121184906	401	*	4.15359	4.43779	3.79932	0.638473	0.160692	0.999724	19.94	27.15	17.93	16.04	10.51	15.21
NC_000009.12	63800544	63800944	401	*	4.49778	4.17557	4.76101	-0.585432	0.163859	0.999724	22.16	13.07	18.98	29.41	29.62	22.31
NC_000013.11	112539976	112540376	401	*	4.14727	4.44224	3.77607	0.666172	0.166236	0.999724	21.05	24.13	20.04	19.61	13.38	8.11
NC_000022.11	42793933	42794333	401	*	3.85385	3.44143	4.17421	-0.732776	0.166419	0.999724	12.19	14.08	6.33	20.5	13.38	20.28
NC_000003.12	170988952	170989352	401	*	3.4924	3.86403	2.99053	0.873503	0.166959	0.999724	7.76	20.11	15.82	7.13	8.6	8.11
NC_000001.11	125128552	125128952	401	*	3.71052	4.03628	3.28907	0.747218	0.167984	0.999724	13.3	20.11	15.82	9.8	12.42	7.1
NC_000011.10	52676945	52677345	401	*	3.54244	2.99939	3.93606	-0.936663	0.168978	0.999724	7.76	13.07	3.16	22.28	11.46	12.17
NC_000010.11	41914493	41914893	401	*	5.88511	6.08954	5.64685	0.442688	0.170476	0.999724	58.72	85.46	60.11	49.02	51.59	49.7
NC_000018.10	78703997	78704397	401	*	4.06033	3.69392	4.35228	-0.658355	0.172129	0.999724	13.3	17.09	8.44	17.83	19.11	24.34
NC_000015.10	28915195	28915595	401	*	4.12826	4.39706	3.79765	0.59941	0.172835	0.999724	21.05	22.12	20.04	14.26	15.29	12.17
NC_000010.11	41843368	41843768	401	*	4.86464	4.39343	5.21925	-0.82582	0.173473	0.999724	12.19	38.21	12.65	39.22	57.32	15.21
NT_187482.1	1282	1682	401	*	3.86775	3.48297	4.17121	-0.688239	0.175333	0.999724	11.08	15.08	7.38	19.61	17.2	17.24
NC_000001.11	87412207	87412607	401	*	3.73151	4.04216	3.33507	0.707087	0.175393	0.999724	14.4	17.09	17.93	10.7	11.46	8.11
NC_000010.11	87228960	87229360	401	*	3.84474	4.16616	3.43056	0.735608	0.175578	0.999724	19.94	18.1	15.82	13.37	4.78	14.2
NC_000004.12	12867404	12867804	401	*	3.3094	3.71285	2.74733	0.965517	0.176568	0.999724	18.84	12.07	8.44	6.24	4.78	9.13
NC_000014.9	24697058	24697458	401	*	4.11926	3.7809	4.39315	-0.612254	0.178734	0.999724	15.51	13.07	12.65	25.85	21.97	15.21
NC_000006.12	169235801	169236201	401	*	4.01502	4.296	3.66574	0.630263	0.179007	0.999724	18.84	21.11	18.98	14.26	8.6	15.21
NC_000003.12	111147938	111148338	401	*	3.48937	3.86306	2.98371	0.879349	0.17902	0.999724	18.84	10.05	14.76	6.24	12.42	5.07
NC_000020.11	12544020	12544420	401	*	3.77802	4.08441	3.3885	0.695909	0.1808	0.999724	19.94	14.08	16.87	8.91	13.38	9.13
NC_000012.12	35614789	35615189	401	*	5.31954	5.04425	5.55063	-0.506384	0.181472	0.999724	27.7	30.16	41.13	53.48	34.39	52.74
NC_000021.9	10270104	10270504	401	*	5.22286	4.92109	5.4723	-0.551205	0.182743	0.999724	19.94	37.2	33.75	37.44	59.23	36.51
NC_000003.12	167362122	167362522	401	*	3.66419	3.24581	3.98811	-0.742305	0.185044	0.999724	8.86	9.05	10.55	17.83	10.51	19.27
NW_025791775.1	32426	32826	401	*	3.83202	4.14154	3.43742	0.704126	0.186498	0.999724	18.84	14.08	20.04	7.13	16.24	9.13
NC_000014.9	18949929	18950329	401	*	4.18287	3.85151	4.45217	-0.60066	0.188151	0.999724	17.73	16.09	9.49	23.18	18.15	24.34
NC_000009.12	64013043	64013443	401	*	4.34123	4.61436	4.00403	0.610331	0.188469	0.999724	33.24	18.1	22.15	20.5	12.42	15.21
NC_000002.12	16394772	16395172	401	*	4.26526	4.52523	3.94791	0.577314	0.18886	0.999724	17.73	28.15	23.2	17.83	15.29	13.18
NC_000002.12	10953554	10953954	401	*	3.97183	3.62904	4.24861	-0.61957	0.188876	0.999724	15.51	11.06	10.55	20.5	16.24	20.28
NC_000020.11	28564149	28564549	401	*	5.08112	5.30221	4.81991	0.482299	0.188989	0.999724	42.1	36.2	40.07	30.31	21.97	32.45
NC_000004.12	168678958	168679358	401	*	4.10687	4.37763	3.77326	0.604374	0.192558	0.999724	24.37	21.11	16.87	10.7	18.15	12.17
NC_000005.10	81751077	81751477	401	*	3.89675	4.21436	3.48887	0.725489	0.194252	0.999724	29.91	12.07	13.71	8.91	9.55	15.21
NC_000022.11	11319197	11319597	401	*	4.23568	4.52661	3.87088	0.655729	0.194358	0.999724	22.16	31.17	15.82	22.28	11.46	10.14
NT_187505.1	79927	80327	401	*	4.87433	5.14137	4.54636	0.595016	0.19472	0.999724	53.18	22.12	30.58	19.61	20.06	30.43
NW_013171814.1	159778	160178	401	*	4.13086	4.40779	3.78785	0.619943	0.198796	0.999724	28.81	20.11	14.76	9.8	13.38	18.26
NC_000013.11	81956500	81956900	401	*	3.74953	4.05729	3.35781	0.699483	0.199102	0.999724	22.16	14.08	13.71	8.91	7.64	14.2
NC_000005.10	133466844	133467244	401	*	4.1433	4.4248	3.79321	0.631592	0.19964	0.999724	27.7	25.14	11.6	16.04	13.38	12.17
NC_000022.11	12504470	12504870	401	*	3.86999	3.46504	4.18582	-0.72078	0.200903	0.999724	5.54	18.1	9.49	16.04	16.24	22.31
NC_000019.10	57389871	57390271	401	*	3.70221	4.03229	3.27349	0.7588	0.201639	0.999724	22.16	10.05	16.87	13.37	9.55	6.09
NC_000001.11	61115319	61115719	401	*	3.27575	3.71346	2.64434	1.06912	0.202003	0.999724	4.43	19.1	15.82	9.8	2.87	6.09
NT_167219.1	167491	167891	401	*	4.26735	4.58647	3.85698	0.729492	0.204539	0.999724	31.02	23.12	17.93	21.39	3.82	18.26
NC_000005.10	3014150	3014550	401	*	3.89324	4.16462	3.55871	0.605913	0.204756	0.999724	17.73	17.09	18.98	9.8	13.38	12.17
NC_000011.10	54111721	54112121	401	*	3.24298	3.62313	2.72536	0.897769	0.205048	0.999724	14.4	13.07	9.49	8.02	5.73	6.09
NC_000007.14	55167264	55167664	401	*	3.9398	4.24111	3.55849	0.682613	0.20594	0.999724	26.59	9.05	21.09	10.7	11.46	13.18
NC_000013.11	109293697	109294097	401	*	4.04274	4.31943	3.70009	0.619335	0.209572	0.999724	21.05	25.14	13.71	10.7	18.15	10.14
NT_167215.1	60170	60570	401	*	3.97134	3.54093	4.30241	-0.761482	0.209885	0.999724	17.73	15.08	2.11	16.94	21.97	20.28
NT_187524.1	-36	364	401	*	3.22098	2.61378	3.647	-1.03322	0.211966	0.999724	11.08	2.01	5.27	17.83	8.6	11.16
NC_000010.11	50101004	50101404	401	*	4.12044	4.37145	3.81637	0.555078	0.212378	0.999724	18.84	21.11	22.15	11.59	12.42	18.26
NT_167214.1	128297	128697	401	*	5.39319	5.6375	5.09891	0.538589	0.212729	0.999724	72.02	36.2	41.13	45.46	23.88	33.47
NC_000020.11	21539500	21539900	401	*	4.06744	3.73953	4.33445	-0.594918	0.213364	0.999724	12.19	12.07	15.82	25.85	13.38	21.3
NC_000010.11	3458339	3458739	401	*	3.62176	3.96326	3.17351	0.789754	0.213682	0.999724	6.65	20.11	20.04	6.24	7.64	13.18
NC_000003.12	75698618	75699018	401	*	4.0889	4.36103	3.75322	0.607813	0.215634	0.999724	17.73	29.16	14.76	16.94	13.38	10.14
NC_000009.12	41219634	41220034	401	*	3.8208	4.12693	3.43172	0.695211	0.215671	0.999724	26.59	11.06	14.76	8.91	14.33	9.13
NC_000014.9	86884507	86884907	401	*	4.05076	3.73421	4.31019	-0.575983	0.217014	0.999724	12.19	15.08	12.65	24.96	15.29	19.27
NT_113889.1	39912	40312	401	*	4.637	4.90035	4.31459	0.585762	0.217217	0.999724	45.43	24.13	20.04	24.07	14.33	21.3
NC_000024.10	20275842	20276242	401	*	3.82703	3.45732	4.12106	-0.663733	0.21814	0.999724	16.62	11.06	5.27	18.72	16.24	17.24
NT_187388.1	127802	128202	401	*	4.13202	4.37734	3.83626	0.541075	0.218217	0.999724	21.05	18.1	23.2	14.26	13.38	15.21
NC_000021.9	10369289	10369689	401	*	3.93099	4.2037	3.59442	0.609276	0.220574	0.999724	25.48	16.09	13.71	11.59	11.46	13.18
NC_000015.10	74071653	74072053	401	*	3.39894	3.75597	2.92343	0.832536	0.222057	0.999724	16.62	7.04	16.87	8.91	5.73	8.11
NC_000013.11	84528089	84528489	401	*	3.74709	4.06566	3.33762	0.728038	0.222969	0.999724	21.05	7.04	22.15	11.59	8.6	10.14
NC_000010.11	30773538	30773938	401	*	3.5857	3.92533	3.14068	0.784644	0.223224	0.999724	22.16	17.09	6.33	9.8	9.55	7.1
NC_000008.11	45331485	45331885	401	*	4.85463	4.55297	5.104	-0.551026	0.223705	0.999724	34.35	17.09	18.98	43.68	21.97	37.53
NC_000020.11	41192336	41192736	401	*	3.709	4.00024	3.3437	0.656535	0.225588	0.999724	9.97	20.11	17.93	9.8	10.51	10.14
NC_000014.9	19007688	19008088	401	*	4.07278	4.32554	3.76612	0.559421	0.226604	0.999724	23.27	22.12	14.76	15.15	11.46	14.2
NC_000019.10	55339458	55339858	401	*	4.09335	4.3721	3.74752	0.624585	0.22846	0.999724	32.13	12.07	17.93	11.59	11.46	17.24
NC_000002.12	126677234	126677634	401	*	4.29079	3.98586	4.54238	-0.556513	0.228962	0.999724	19.94	18.1	9.49	24.96	27.71	17.24
NC_000022.11	48248206	48248606	401	*	4.07852	4.32789	3.77684	0.551055	0.229598	0.999724	23.27	20.11	16.87	13.37	10.51	17.24
NC_000009.12	60639358	60639758	401	*	5.22884	4.88127	5.50872	-0.627452	0.231153	0.999724	14.4	39.21	34.8	23.18	68.79	44.62
NC_000002.12	67213964	67214364	401	*	4.14828	4.39359	3.85254	0.541053	0.233342	0.999724	19.94	24.13	18.98	11.59	11.46	20.28
NC_000002.12	5509493	5509893	401	*	4.21378	4.4611	3.91512	0.545975	0.234892	0.999724	21.05	28.15	16.87	9.8	17.2	18.26
NT_167219.1	25443	25843	401	*	6.72181	6.87556	6.54969	0.325872	0.235929	0.999724	107.47	126.68	118.11	85.57	103.18	92.29
NC_000005.10	8208744	8209144	401	*	4.29125	4.00676	4.52877	-0.522006	0.236028	0.999724	15.51	21.11	11.6	24.07	23.88	21.3
NC_000001.11	114873094	114873494	401	*	3.41763	3.74674	2.99053	0.756214	0.236596	0.999724	13.3	9.05	17.93	7.13	8.6	8.11
NC_000009.12	113062885	113063285	401	*	3.56884	3.91058	3.12016	0.790421	0.237256	0.999724	16.62	21.11	7.38	13.37	7.64	5.07
NC_000021.9	10346343	10346743	401	*	4.40181	4.65323	4.09712	0.556107	0.238541	0.999724	32.13	19.1	24.26	9.8	17.2	24.34
NT_167215.1	20373	20773	401	*	4.31984	4.02807	4.56241	-0.534333	0.239583	0.999724	23.27	14.08	11.6	18.72	25.8	26.37
NC_000004.12	49635348	49635748	401	*	4.51676	4.21651	4.76517	-0.548663	0.239964	0.999724	19.94	22.12	13.71	16.94	37.26	27.38
NC_000020.11	29871908	29872308	401	*	4.6066	4.83279	4.33824	0.494544	0.242916	0.999724	32.13	30.16	23.2	18.72	26.75	15.21
NC_000004.12	140910603	140911003	401	*	3.45674	3.77573	3.0466	0.729128	0.244491	0.999724	15.51	16.09	9.49	8.91	5.73	10.14
NC_000023.11	62465629	62466029	401	*	4.94579	5.15796	4.69694	0.461013	0.246256	0.999724	34.35	43.23	29.53	17.83	30.57	29.41
NC_000001.11	237026139	237026539	401	*	3.30669	3.67981	2.80207	0.877744	0.248045	0.999724	4.43	16.09	17.93	6.24	8.6	6.09
NC_000013.11	36131602	36132002	401	*	3.87924	4.17142	3.51247	0.658951	0.248623	0.999724	19.94	14.08	20.04	4.46	10.51	19.27
NC_000002.12	201558727	201559127	401	*	3.58976	3.89114	3.20834	0.682805	0.249968	0.999724	18.84	14.08	11.6	6.24	13.38	8.11
NC_000002.12	181275601	181276001	401	*	5.08167	5.26995	4.86508	0.404868	0.250216	0.999724	37.67	42.23	35.86	29.41	29.62	28.4
NC_000014.9	18616852	18617252	401	*	4.34887	4.5997	4.04504	0.554663	0.250556	0.999724	37.67	16.09	18.98	16.94	14.33	18.26
NC_000006.12	115080957	115081357	401	*	3.89099	3.58137	4.14577	-0.564396	0.251109	0.999724	14.4	13.07	8.44	17.83	20.06	15.21
NC_000018.10	72869679	72870079	401	*	3.49371	3.79959	3.10504	0.69455	0.251515	0.999724	8.86	17.09	15.82	7.13	9.55	9.13
NT_187425.1	11729	12129	401	*	5.24027	5.43327	5.0174	0.415862	0.25158	0.999724	42.1	43.23	44.29	41	26.75	29.41
NC_000015.10	17075961	17076361	401	*	4.19355	3.91017	4.43029	-0.520119	0.251969	0.999724	13.3	18.1	13.71	18.72	27.71	18.26
NT_187515.1	207027	207427	401	*	3.86067	4.15111	3.49663	0.654481	0.252717	0.999724	21.05	9.05	23.2	8.02	8.6	17.24
NT_187400.1	1363	1763	401	*	4.231	3.87457	4.51658	-0.642013	0.252936	0.999724	14.4	20.11	9.49	35.65	23.88	9.13
NC_000010.11	41584110	41584510	401	*	5.14155	5.35972	4.88441	0.475312	0.253112	0.999724	37.67	41.22	44.29	21.39	44.9	22.31
NC_000014.9	19232271	19232671	401	*	4.30382	4.53683	4.0258	0.511029	0.253306	0.999724	22.16	21.11	26.36	16.04	10.51	22.31
NC_000024.10	56721511	56721911	401	*	3.78406	3.42756	4.06969	-0.642127	0.253856	0.999724	7.76	16.09	8.44	14.26	22.93	13.18
NT_187375.1	543	943	401	*	4.66136	4.86936	4.41823	0.451126	0.254792	0.999724	28.81	25.14	33.75	17.83	21.97	24.34
NC_000021.9	9823366	9823766	401	*	5.19651	5.39208	4.9702	0.421878	0.25488	0.999724	31.02	42.23	52.73	32.98	29.62	31.44
NC_000014.9	19241423	19241823	401	*	3.87466	4.12886	3.56589	0.562971	0.254982	0.999724	13.3	18.1	21.09	9.8	10.51	15.21
NC_000003.12	38770082	38770482	401	*	3.43317	3.76255	3.00563	0.75692	0.255891	0.999724	7.76	16.09	16.87	4.46	10.51	9.13
NC_000010.11	41550478	41550878	401	*	4.51464	4.73437	4.25533	0.479032	0.256586	0.999724	26.59	32.17	21.09	15.15	23.88	18.26
NT_167219.1	-44	356	401	*	4.47289	4.6917	4.21485	0.476849	0.256853	0.999724	21.05	31.17	25.31	22.28	17.2	16.23
NC_000010.11	86177427	86177827	401	*	4.13935	4.37021	3.86437	0.505833	0.257399	0.999724	17.73	21.11	23.2	13.37	18.15	12.17
NC_000001.11	120133503	120133903	401	*	4.06714	4.31594	3.7663	0.54964	0.257452	0.999724	27.7	13.07	18.98	14.26	13.38	13.18
NC_000021.9	41584400	41584800	401	*	4.1364	4.37412	3.85163	0.522489	0.260667	0.999724	23.27	23.12	15.82	18.72	12.42	12.17
NC_000001.11	195261119	195261519	401	*	3.47723	3.79944	3.06173	0.73771	0.263027	0.999724	7.76	16.09	17.93	4.46	11.46	9.13
NC_000022.11	22902564	22902964	401	*	5.00811	5.24613	4.72291	0.52322	0.264398	0.999724	42.1	42.23	29.53	24.96	41.08	13.18
NC_000019.10	50099699	50100099	401	*	3.70411	3.97748	3.36654	0.610936	0.267119	0.999724	12.19	16.09	18.98	7.13	8.6	15.21
NC_000018.10	1209943	1210343	401	*	3.50189	3.82877	3.07857	0.750209	0.269111	0.999724	7.76	20.11	14.76	4.46	6.69	14.2
NC_000003.12	90777096	90777496	401	*	4.10862	4.36841	3.79153	0.576877	0.270561	0.999724	23.27	28.15	10.55	14.26	18.15	9.13
NC_000021.9	8461912	8462312	401	*	5.14144	5.3369	4.91529	0.421605	0.272043	0.999724	50.97	29.16	41.13	30.31	26.75	33.47
NC_000007.14	59880170	59880570	401	*	3.16294	3.54868	2.63486	0.913816	0.272628	0.999724	15.51	9.05	10.55	10.7	2.87	5.07
NC_000024.10	9908578	9908978	401	*	3.3818	3.69147	2.98697	0.704501	0.274872	0.999724	8.86	14.08	15.82	7.13	9.55	7.1
NC_000011.10	53058241	53058641	401	*	3.97573	4.29783	3.56042	0.737407	0.27555	0.999724	25.48	26.14	7.38	15.15	17.2	3.04
NC_000021.9	36539263	36539663	401	*	3.82217	3.47874	4.09937	-0.620625	0.275797	0.999724	11.08	17.09	5.27	18.72	12.42	20.28
NC_000001.11	70595029	70595429	401	*	3.87319	3.56896	4.1243	-0.555342	0.276108	0.999724	11.08	16.09	8.44	18.72	14.33	19.27
NC_000007.14	58171842	58172242	401	*	4.01045	4.2511	3.72146	0.529645	0.277675	0.999724	21.05	17.09	18.98	14.26	17.2	8.11
NT_187391.1	157745	158145	401	*	5.8112	5.97865	5.62173	0.35692	0.278083	0.999724	63.15	75.41	50.62	55.26	46.81	45.64
NC_000006.12	96287331	96287731	401	*	3.84961	4.0967	3.55127	0.545422	0.278105	0.999724	12.19	19.1	20.04	10.7	14.33	10.14
NC_000015.10	25528116	25528516	401	*	4.33597	4.57764	4.0455	0.532148	0.278759	0.999724	37.67	17.09	16.87	14.26	20.06	15.21
NC_000020.11	46789169	46789569	401	*	3.96303	3.67734	4.20139	-0.524043	0.280422	0.999724	18.84	10.05	9.49	17.83	19.11	18.26
NC_000022.11	11369579	11369979	401	*	5.89704	5.65212	6.10636	-0.454232	0.280453	0.999724	40.99	39.21	70.66	49.92	56.37	100.4
NC_000010.11	40065755	40066155	401	*	4.42806	4.14857	4.6621	-0.51353	0.280718	0.999724	22.16	12.07	18.98	31.2	14.33	30.43
NC_000009.12	62882869	62883269	401	*	3.89424	3.55943	4.16579	-0.60636	0.282261	0.999724	19.94	8.04	7.38	11.59	21.97	20.28
NC_000008.11	12135885	12136285	401	*	3.55882	3.16409	3.86842	-0.704334	0.282342	0.999724	3.32	14.08	9.49	12.48	18.15	13.18
NC_000002.12	110328627	110329027	401	*	3.95488	4.21458	3.63794	0.576631	0.282417	0.999724	13.3	17.09	25.31	17.83	12.42	7.1
NC_000010.11	42083381	42083781	401	*	7.11853	6.94913	7.27011	-0.320977	0.282915	0.999724	104.15	134.73	131.82	186.29	150	126.77
NC_000009.12	62816494	62816894	401	*	4.95057	5.13769	4.73551	0.402179	0.284531	0.999724	40.99	37.2	27.42	26.74	25.8	27.38
NC_000008.11	134554036	134554436	401	*	3.55515	3.19672	3.84202	-0.645298	0.284627	0.999724	9.97	8.04	9.49	15.15	8.6	19.27
NC_000002.12	94216336	94216736	401	*	4.76207	4.97806	4.50795	0.470112	0.286439	0.999724	34.35	41.22	18.98	17.83	21.02	29.41
NC_000008.11	43237730	43238130	401	*	4.62653	4.83321	4.3852	0.448014	0.289988	0.999724	19.94	39.21	26.36	22.28	19.11	21.3
NC_000011.10	51482608	51483008	401	*	3.51819	2.99644	3.90055	-0.904116	0.290325	0.999724	7.76	14.08	2.11	7.13	30.57	7.1
NC_000007.14	123534649	123535049	401	*	3.71915	4.00243	3.3663	0.636132	0.290363	0.999724	22.16	9.05	16.87	8.02	6.69	16.23
NC_000005.10	49644791	49645191	401	*	5.37585	5.57386	5.14628	0.42758	0.290509	0.999724	36.56	68.37	37.96	26.74	42.99	36.51
NC_000014.9	19096454	19096854	401	*	5.03759	5.22106	4.82735	0.39371	0.291036	0.999724	42.1	39.21	30.58	25.85	24.84	34.48
NC_000011.10	51726984	51727384	401	*	3.70181	3.36858	3.97234	-0.603765	0.291828	0.999724	15.51	7.04	8.44	13.37	12.42	21.3
NC_000003.12	10213	10613	401	*	4.79677	4.98703	4.57754	0.409489	0.294396	0.999724	34.35	29.16	31.64	24.07	18.15	29.41
NC_000006.12	168270164	168270564	401	*	3.92589	4.15922	3.6474	0.511821	0.296432	0.999724	16.62	20.11	16.87	16.04	12.42	9.13
NC_000007.14	49438316	49438716	401	*	4.24643	4.46208	3.99278	0.469297	0.296654	0.999724	19.94	26.14	20.04	11.59	21.97	14.2
NC_000008.11	617663	618063	401	*	4.06871	4.2938	3.80189	0.491914	0.296896	0.999724	21.05	25.14	12.65	13.37	15.29	13.18
NT_187385.1	92484	92884	401	*	4.0834	4.2959	3.83411	0.461792	0.297618	0.999724	17.73	20.11	21.09	15.15	12.42	15.21
NC_000010.11	37178088	37178488	401	*	4.23714	3.99343	4.44558	-0.452146	0.298501	0.999724	21.05	14.08	12.65	24.07	21.02	20.28
NC_000006.12	167590262	167590662	401	*	3.66513	3.92817	3.34321	0.58496	0.30016	0.999724	19.94	13.07	12.65	11.59	6.69	12.17
NC_000024.10	26670907	26671307	401	*	8.10224	8.22091	7.97293	0.247979	0.300311	0.999724	282.53	326.76	285.79	251.36	241.71	260.65
NC_000009.12	28741319	28741719	401	*	3.71856	3.39828	3.98049	-0.582215	0.300676	0.999724	11.08	11.06	9.49	20.5	8.6	18.26
NC_000023.11	62463799	62464199	401	*	4.77199	4.55257	4.9624	-0.409832	0.301332	0.999724	23.27	28.15	18.98	26.74	35.35	31.44
NC_000018.10	69839058	69839458	401	*	3.79335	4.05302	3.47645	0.576573	0.301458	0.999724	22.16	17.09	10.55	8.02	16.24	9.13
NC_000002.12	146390609	146391009	401	*	3.55004	3.83044	3.20166	0.628778	0.301518	0.999724	7.76	19.1	15.82	8.02	11.46	8.11
NT_187425.1	57683	58083	401	*	4.15802	4.36896	3.91087	0.458098	0.302835	0.999724	16.62	21.11	24.26	12.48	13.38	19.27
NC_000014.9	19002566	19002966	401	*	3.9979	4.22389	3.72982	0.494077	0.303543	0.999724	17.73	14.08	24.26	15.15	11.46	13.18
NC_000021.9	10440655	10441055	401	*	4.66075	4.84698	4.44687	0.400109	0.303957	0.999724	28.81	31.17	26.36	24.07	20.06	21.3
NC_000004.12	189105710	189106110	401	*	3.96934	4.21258	3.6766	0.535977	0.304327	0.999724	18.84	24.13	12.65	17.83	12.42	8.11
NT_187509.1	39483	39883	401	*	6.36919	6.51378	6.20848	0.305294	0.30493	0.999724	107.47	85.46	81.2	81.11	69.74	70.99
NC_000010.11	41395630	41396030	401	*	3.74758	3.98548	3.46255	0.522925	0.309942	0.999724	16.62	15.08	15.82	12.48	11.46	9.13
NC_000013.11	76174040	76174440	401	*	3.46686	3.75627	3.10445	0.651819	0.310508	0.999724	18.84	9.05	12.65	8.91	5.73	11.16
NC_000007.14	84780723	84781123	401	*	3.70253	3.37334	3.97038	-0.597036	0.311616	0.999724	16.62	6.03	8.44	14.26	11.46	21.3
NC_000008.11	91070147	91070547	401	*	3.70849	4.0136	3.32105	0.692555	0.311645	0.999724	29.91	9.05	9.49	8.02	5.73	16.23
NC_000006.12	158626757	158627157	401	*	4.11121	4.32907	3.85449	0.474576	0.312211	0.999724	23.27	19.1	17.93	11.59	10.51	21.3
NC_000007.14	157696525	157696925	401	*	3.62295	3.88768	3.29849	0.589191	0.312598	0.999724	16.62	14.08	13.71	7.13	15.29	7.1
NT_167218.1	36873	37273	401	*	3.78958	4.1338	3.33663	0.797169	0.312845	0.999724	27.7	7.04	17.93	15.15	0.96	14.2
NC_000005.10	9332263	9332663	401	*	4.1003	4.322	3.83824	0.483755	0.312869	0.999724	23.27	25.14	11.6	14.26	12.42	16.23
NC_000004.12	64449	64849	401	*	4.13348	3.87562	4.35216	-0.476531	0.313737	0.999724	9.97	15.08	18.98	18.72	17.2	25.35
NC_000016.10	48932231	48932631	401	*	4.77654	4.96642	4.55783	0.408594	0.315646	0.999724	34.35	35.19	24.26	29.41	21.97	19.27
NT_187513.1	133762	134162	401	*	3.82712	4.16386	3.38705	0.776809	0.316319	0.999724	4.43	26.14	23.2	1.78	13.38	16.23
NC_000008.11	85735289	85735689	401	*	4.68738	4.91887	4.41151	0.507357	0.317674	0.999724	46.53	23.12	21.09	16.04	14.33	33.47
NC_000020.11	23659881	23660281	401	*	4.15309	4.37867	3.88557	0.4931	0.318206	0.999724	23.27	19.1	20.04	13.37	7.64	23.33
NC_000007.14	157997392	157997792	401	*	3.64189	3.94427	3.25885	0.68542	0.318235	0.999724	25.48	8.04	12.65	10.7	3.82	14.2
NT_187420.1	309282	309682	401	*	4.52273	4.30211	4.71405	-0.411943	0.319253	0.999724	19.94	17.09	22.15	24.96	32.48	21.3
NC_000018.10	49066961	49067361	401	*	3.95375	4.17296	3.69515	0.477801	0.319367	0.999724	22.16	15.08	16.87	13.37	14.33	11.16
NT_187420.1	68103	68503	401	*	5.12672	5.29294	4.93882	0.354117	0.321384	0.999724	36.56	46.25	34.8	32.09	31.53	28.4
NC_000017.11	25735707	25736107	401	*	5.2909	5.09963	5.45975	-0.360121	0.322829	0.999724	27.7	37.2	37.96	41	53.5	37.53
NC_000003.12	121749627	121750027	401	*	3.694	4.01761	3.27615	0.741455	0.322844	0.999724	26.59	3.02	18.98	14.26	6.69	8.11
NC_000020.11	31106607	31107007	401	*	3.36004	3.65151	2.9944	0.657109	0.32401	0.999724	7.76	13.07	16.87	6.24	9.55	8.11
NW_011332699.1	120791	121191	401	*	3.7289	3.44323	3.96725	-0.524015	0.325493	0.999724	9.97	11.06	11.6	11.59	19.11	16.23
NC_000002.12	161281075	161281475	401	*	4.82928	5.01129	4.62095	0.390342	0.325833	0.999724	33.24	38.21	25.31	29.41	20.06	24.34
NC_000009.12	60672567	60672967	401	*	4.52128	4.21658	4.77271	-0.556132	0.326662	0.999724	26.59	7.04	22.15	39.22	13.38	29.41
NC_000014.9	18963295	18963695	401	*	4.12068	4.33239	3.87246	0.459931	0.326756	0.999724	21.05	14.08	25.31	11.59	18.15	14.2
NC_000004.12	51107284	51107684	401	*	5.92476	6.11993	5.69898	0.420952	0.327213	0.999724	47.64	50.27	110.73	50.81	40.13	64.91
NC_000003.12	182784518	182784918	401	*	3.73267	3.97813	3.43672	0.541407	0.329223	0.999724	17.73	21.11	8.44	9.8	10.51	12.17
NC_000010.11	40587794	40588194	401	*	3.76656	3.4849	4.00211	-0.517205	0.329268	0.999724	9.97	13.07	10.55	21.39	11.46	15.21
NC_000005.10	34179769	34180169	401	*	5.28262	5.45084	5.09216	0.358677	0.330378	0.999724	53.18	43.23	34.8	32.09	28.66	41.58
NT_113889.1	1067	1467	401	*	3.88233	4.11264	3.60815	0.504483	0.331693	0.999724	19.94	15.08	16.87	15.15	14.33	7.1
NC_000004.12	9920	10320	401	*	4.19422	4.41743	3.93004	0.487387	0.3318	0.999724	18.84	23.12	22.15	9.8	9.55	26.37
NC_000019.10	36309707	36310107	401	*	4.33745	4.55044	4.08748	0.46296	0.332336	0.999724	27.7	13.07	29.53	20.5	15.29	15.21
NC_000007.14	102605882	102606282	401	*	3.97565	4.19015	3.7236	0.466548	0.332577	0.999724	18.84	20.11	15.82	14.26	16.24	9.13
NC_000001.11	223558541	223558941	401	*	3.64785	3.89114	3.35505	0.536096	0.333189	0.999724	18.84	14.08	11.6	8.91	8.6	13.18
NT_187425.1	694	1094	401	*	4.43709	4.61983	4.22779	0.392044	0.333377	0.999724	23.27	24.13	26.36	16.94	21.02	18.26
NC_000002.12	4973745	4974145	401	*	3.90421	3.63904	4.12812	-0.489073	0.333873	0.999724	18.84	9.05	9.49	15.15	20.06	17.24
NC_000008.11	71405107	71405507	401	*	3.33163	2.89232	3.66793	-0.775603	0.334438	0.999724	7.76	5.03	9.49	16.94	18.15	3.04
NC_000005.10	50144823	50145223	401	*	5.01379	4.80298	5.19769	-0.394712	0.335963	0.999724	17.73	30.16	35.86	31.2	36.3	42.6
NC_000020.11	30373083	30373483	401	*	4.15357	4.3589	3.91409	0.444813	0.337431	0.999724	25.48	17.09	18.98	17.83	16.24	11.16
NC_000005.10	846660	847060	401	*	4.5185	4.7003	4.31045	0.389853	0.337603	0.999724	26.59	27.15	24.26	23.18	19.11	17.24
NT_113889.1	65604	66004	401	*	4.66599	4.86651	4.43303	0.433484	0.338039	0.999724	40.99	19.1	27.42	17.83	27.71	19.27
NC_000024.10	11324451	11324851	401	*	4.57165	4.75672	4.35931	0.397411	0.33811	0.999724	25.48	27.15	28.47	16.94	16.24	28.4
NC_000018.10	2089563	2089963	401	*	3.80704	4.03772	3.53233	0.505396	0.338992	0.999724	13.3	19.1	16.87	6.24	15.29	13.18
NT_113888.1	190259	190659	401	*	4.2491	4.47464	3.98164	0.493003	0.341268	0.999724	11.08	27.15	28.47	11.59	11.46	24.34
NC_000020.11	28513454	28513854	401	*	5.41562	5.57081	5.2417	0.329113	0.341988	0.999724	46.53	41.22	54.84	43.68	35.35	34.48
NC_000005.10	51261699	51262099	401	*	3.47362	3.73066	3.16064	0.57002	0.342263	0.999724	12.19	17.09	10.55	7.13	9.55	10.14
NC_000005.10	47132339	47132739	401	*	3.48566	3.78932	3.10057	0.688745	0.342747	0.999724	14.4	7.04	20.04	10.7	2.87	12.17
NC_000017.11	25828491	25828891	401	*	5.11293	4.9126	5.28881	-0.376209	0.342857	0.999724	27.7	34.18	28.47	30.31	53.5	33.47
NT_167215.1	6715	7115	401	*	4.12607	4.33955	3.87542	0.464122	0.343048	0.999724	16.62	25.14	18.98	18.72	17.2	8.11
NT_187434.1	4280	4680	401	*	4.60476	4.39247	4.78979	-0.397319	0.343108	0.999724	19.94	25.14	17.93	35.65	21.97	25.35
NC_000003.12	96007589	96007989	401	*	3.82415	4.04515	3.56307	0.482076	0.344471	0.999724	15.51	16.09	17.93	11.59	7.64	16.23
NC_000002.12	84761569	84761969	401	*	3.86782	4.07567	3.62491	0.450761	0.347906	0.999724	16.62	17.09	16.87	12.48	13.38	11.16
NC_000012.12	36354244	36354644	401	*	3.717	3.31408	4.03162	-0.717536	0.347923	0.999724	16.62	10.05	3.16	24.96	3.82	20.28
NC_000022.11	15632968	15633368	401	*	4.0169	3.77917	4.22093	-0.441757	0.348156	0.999724	15.51	14.08	11.6	22.28	13.38	20.28
NT_167219.1	112647	113047	401	*	4.85069	4.65097	5.02609	-0.375119	0.349583	0.999724	21.05	32.17	22.15	31.2	39.17	27.38
NC_000013.11	109294382	109294782	401	*	4.12319	3.87333	4.3361	-0.46277	0.349857	0.999724	23.27	8.04	12.65	24.07	16.24	20.28
NT_187509.1	19489	19889	401	*	5.40633	5.64298	5.1231	0.519884	0.351143	0.999724	67.58	63.34	18.98	34.76	52.55	17.24
NC_000014.9	19374424	19374824	401	*	5.25643	5.42996	5.05913	0.370833	0.351218	0.999724	47.64	33.18	48.51	28.52	24.84	46.65
NC_000010.11	39983488	39983888	401	*	4.73283	4.90292	4.53997	0.362955	0.35166	0.999724	29.91	27.15	32.69	22.28	19.11	28.4
NC_000022.11	11037786	11038186	401	*	3.67209	3.91358	3.38189	0.531699	0.352289	0.999724	15.51	18.1	11.6	13.37	5.73	12.17
NC_000006.12	67798846	67799246	401	*	3.7021	3.39808	3.95307	-0.554988	0.352334	0.999724	9.97	10.05	11.6	7.13	20.06	19.27
NC_000013.11	49443788	49444188	401	*	4.04365	4.2642	3.7832	0.481005	0.353108	0.999724	28.81	14.08	14.76	12.48	9.55	19.27
NC_000003.12	195501548	195501948	401	*	4.83569	5.02337	4.61991	0.403462	0.353874	0.999724	34.35	44.24	18.98	28.52	22.93	22.31
NC_000003.12	91549188	91549588	401	*	4.23046	4.01104	4.42087	-0.409832	0.354838	0.999724	14.4	17.09	16.87	17.83	20.06	26.37
NC_000010.11	46524721	46525121	401	*	4.23003	4.4141	4.01899	0.395112	0.354909	0.999724	18.84	26.14	18.98	15.15	16.24	17.24
NC_000009.12	104021100	104021500	401	*	4.07305	4.27016	3.84469	0.425476	0.355357	0.999724	21.05	23.12	13.71	11.59	15.29	16.23
NC_000010.11	41439603	41440003	401	*	4.72615	4.93683	4.47935	0.457478	0.355935	0.999724	17.73	36.2	37.96	10.7	25.8	30.43
NW_021160018.1	311544	311944	401	*	4.40176	4.62225	4.14139	0.480857	0.356557	0.999724	29.91	28.15	15.82	15.15	28.66	9.13
NC_000005.10	50133985	50134385	401	*	3.36109	3.00479	3.64659	-0.641807	0.356776	0.999724	5.54	9.05	9.49	7.13	16.24	14.2
NC_000005.10	58002065	58002465	401	*	3.72476	3.43926	3.96298	-0.523726	0.357401	0.999724	12.19	15.08	5.27	15.15	13.38	18.26
NC_000015.10	25758525	25758925	401	*	3.82718	4.04384	3.57214	0.471696	0.359194	0.999724	16.62	18.1	14.76	16.04	10.51	9.13
NC_000021.9	9821428	9821828	401	*	5.3827	5.54881	5.19495	0.353859	0.359791	0.999724	65.37	39.21	35.86	39.22	38.22	32.45
NT_167219.1	74640	75040	401	*	6.06401	6.19404	5.9211	0.272935	0.359994	0.999724	69.8	84.46	65.38	58.83	62.1	60.85
NC_000005.10	134926746	134927146	401	*	6.83553	7.12175	6.47811	0.64364	0.361206	0.999724	303.58	36.2	78.04	147.07	38.22	82.15
NC_000009.12	96157615	96158015	401	*	3.69748	3.91842	3.43649	0.481929	0.361315	0.999724	16.62	16.09	12.65	10.7	8.6	13.18
NC_000012.12	122094177	122094577	401	*	3.81346	3.52147	4.05619	-0.534717	0.361432	0.999724	11.08	18.1	5.27	11.59	20.06	18.26
NC_000001.11	737340	737740	401	*	3.71212	3.43414	3.9451	-0.510957	0.36211	0.999724	7.76	13.07	11.6	10.7	16.24	19.27
NC_000010.11	41565524	41565924	401	*	3.65744	3.88594	3.3858	0.500143	0.362487	0.999724	15.51	14.08	14.76	8.91	14.33	8.11
NT_113796.3	191339	191739	401	*	3.71134	3.43869	3.94057	-0.501873	0.363717	0.999724	8.86	12.07	11.6	17.83	19.11	9.13
NC_000005.10	177722667	177723067	401	*	3.72963	3.96578	3.44713	0.518649	0.363914	0.999724	21.05	11.06	14.76	9.8	6.69	16.23
NC_000008.11	38769143	38769543	401	*	4.38296	4.55986	4.18129	0.378565	0.365025	0.999724	26.59	24.13	20.04	15.15	21.02	18.26
NC_000022.11	15729506	15729906	401	*	3.89713	4.10681	3.65171	0.455097	0.365351	0.999724	16.62	16.09	18.98	16.94	8.6	12.17
NC_000013.11	21377214	21377614	401	*	4.24264	3.98986	4.45767	-0.467806	0.365382	0.999724	9.97	27.15	10.55	20.5	20.06	25.35
NT_187383.1	1792088	1792488	401	*	4.20993	4.41243	3.9743	0.438126	0.366189	0.999724	31.02	18.1	14.76	12.48	13.38	21.3
NC_000011.10	53880176	53880576	401	*	3.77208	4.00983	3.48726	0.522569	0.366598	0.999724	16.62	20.11	11.6	17.83	6.69	9.13
NC_000019.10	24897050	24897450	401	*	3.62261	3.33202	3.86437	-0.532352	0.366661	0.999724	5.54	13.07	11.6	13.37	18.15	12.17
NC_000020.11	28548739	28549139	401	*	4.8444	4.65229	5.01391	-0.361618	0.367148	0.999724	32.13	20.11	23.2	41	30.57	25.35
NC_000018.10	63538	63938	401	*	4.44161	4.24207	4.61688	-0.374816	0.367372	0.999724	17.73	21.11	17.93	22.28	22.93	28.4
NC_000008.11	85800037	85800437	401	*	4.46085	4.2484	4.64599	-0.397586	0.368158	0.999724	18.84	17.09	21.09	19.61	21.02	34.48
NC_000002.12	92372793	92373193	401	*	3.60615	3.25284	3.88973	-0.636897	0.369373	0.999724	6.65	4.02	17.93	11.59	9.55	23.33
NC_000001.11	88457280	88457680	401	*	4.14337	4.34355	3.91087	0.432681	0.369909	0.999724	22.16	27.15	11.6	12.48	13.38	19.27
NC_000003.12	97989124	97989524	401	*	3.83951	4.0659	3.57087	0.495037	0.371772	0.999724	23.27	9.05	17.93	8.91	10.51	16.23
NC_000003.12	41490013	41490413	401	*	3.66131	3.90477	3.36826	0.536512	0.37253	0.999724	7.76	16.09	21.09	13.37	10.51	7.1
NC_000009.12	137721048	137721448	401	*	3.64998	3.87562	3.38237	0.493257	0.372569	0.999724	9.97	15.08	18.98	11.59	9.55	10.14
NC_000021.9	10401691	10402091	401	*	5.16506	5.32503	4.98512	0.339913	0.372755	0.999724	35.45	34.18	50.62	26.74	27.71	40.57
NC_000005.10	76257618	76258018	401	*	4.40591	4.58531	4.20098	0.384339	0.372797	0.999724	28.81	22.12	21.09	20.5	13.38	21.3
NC_000007.14	102578494	102578894	401	*	4.35118	4.55736	4.11054	0.446821	0.374094	0.999724	14.4	36.2	20.04	10.7	23.88	17.24
NC_000014.9	64765859	64766259	401	*	4.40144	4.58343	4.19313	0.390299	0.374104	0.999724	29.91	25.14	16.87	21.39	16.24	17.24
NC_000014.9	18674132	18674532	401	*	4.34971	4.54868	4.11885	0.429826	0.375237	0.999724	31.02	18.1	21.09	22.28	9.55	20.28
NC_000005.10	87286986	87287386	401	*	4.14969	4.34461	3.92426	0.420348	0.375422	0.999724	21.05	25.14	14.76	13.37	21.02	11.16
NT_187384.1	10970	11370	401	*	4.58542	4.77066	4.37285	0.397816	0.37599	0.999724	19.94	27.15	34.8	23.18	25.8	13.18
NC_000008.11	85651702	85652102	401	*	5.42022	5.56449	5.2599	0.304587	0.376365	0.999724	56.51	42.23	43.24	41	34.39	39.55
NC_000014.9	22589383	22589783	401	*	3.77108	4.04466	3.43318	0.611487	0.376392	0.999724	29.91	9.05	10.55	13.37	3.82	15.21
NC_000022.11	12416410	12416810	401	*	4.06362	4.28114	3.80738	0.473763	0.377182	0.999724	21.05	14.08	23.2	18.72	17.2	6.09
NC_000009.12	35604189	35604589	401	*	3.9476	4.18243	3.66697	0.515465	0.379531	0.999724	25.48	11.06	17.93	6.24	9.55	22.31
NC_000002.12	74330080	74330480	401	*	4.55453	4.72132	4.36591	0.355407	0.379868	0.999724	24.37	23.12	31.64	21.39	18.15	22.31
NC_000002.12	43218924	43219324	401	*	3.84664	4.07029	3.58183	0.488459	0.38054	0.999724	18.84	23.12	8.44	15.15	8.6	12.17
NC_000017.11	43912743	43913143	401	*	4.44815	4.61485	4.25964	0.355217	0.381913	0.999724	21.05	27.15	25.31	16.04	19.11	22.31
NC_000010.11	46216193	46216593	401	*	4.06996	3.85967	4.25346	-0.393788	0.382231	0.999724	17.73	11.06	14.76	17.83	19.11	20.28
NT_187425.1	44831	45231	401	*	3.81764	3.58334	4.01915	-0.435803	0.383735	0.999724	14.4	12.07	9.49	14.26	18.15	16.23
NC_000001.11	125080994	125081394	401	*	3.49871	3.20209	3.74462	-0.542536	0.385581	0.999724	11.08	7.04	9.49	17.83	15.29	7.1
NC_000016.10	26374518	26374918	401	*	4.52145	4.32994	4.69049	-0.360547	0.386613	0.999724	19.94	15.08	25.31	29.41	26.75	21.3
NC_000024.10	56753967	56754367	401	*	5.73362	5.51755	5.92151	-0.403954	0.387214	0.999724	36.56	72.39	28.47	65.07	80.25	36.51
NC_000004.12	15568	15968	401	*	4.11013	4.29882	3.893	0.405821	0.388157	0.999724	23.27	23.12	12.65	16.94	12.42	15.21
NC_000022.11	18890713	18891113	401	*	4.03615	3.80834	4.23285	-0.424507	0.388305	0.999724	11.08	14.08	16.87	13.37	25.8	17.24
NC_000012.12	37254357	37254757	401	*	4.65772	4.45498	4.83545	-0.380472	0.388645	0.999724	12.19	25.14	28.47	26.74	31.53	27.38
NW_021160025.1	3270	3670	401	*	3.6887	3.91869	3.41497	0.503717	0.388869	0.999724	18.84	18.1	8.44	12.48	12.42	7.1
NC_000005.10	628373	628773	401	*	3.65728	3.88809	3.38237	0.505721	0.389408	0.999724	19.94	17.09	7.38	11.59	9.55	10.14
NT_187515.1	202739	203139	401	*	4.16292	3.95271	4.34636	-0.393654	0.389628	0.999724	13.3	12.07	21.09	20.5	17.2	23.33
NC_000001.11	121618117	121618517	401	*	3.73912	3.50015	3.94408	-0.443937	0.390092	0.999724	13.3	9.05	11.6	18.72	15.29	12.17
NC_000014.9	73058297	73058697	401	*	3.8079	4.03229	3.54207	0.490219	0.390114	0.999724	22.16	10.05	16.87	6.24	11.46	17.24
NC_000022.11	18896286	18896686	401	*	3.61368	3.84065	3.3442	0.496458	0.391535	0.999724	9.97	15.08	17.93	8.02	14.33	8.11
NC_000002.12	173750867	173751267	401	*	3.78203	3.52915	3.99712	-0.467969	0.391628	0.999724	7.76	11.06	15.82	19.61	18.15	10.14
NC_000022.11	44813439	44813839	401	*	3.94909	4.14433	3.72322	0.421113	0.392062	0.999724	19.94	13.07	20.04	16.04	12.42	11.16
NC_000006.12	170146105	170146505	401	*	5.25002	5.44187	5.02869	0.413178	0.393199	0.999724	70.91	34.18	25.31	43.68	24.84	29.41
NC_000020.11	43514101	43514501	401	*	4.31479	4.49946	4.10295	0.396507	0.393571	0.999724	31.02	23.12	13.71	16.94	14.33	20.28
NC_000024.10	11563648	11564048	401	*	5.93579	6.05878	5.80134	0.257441	0.3941	0.999724	66.48	73.4	60.11	54.37	60.19	52.74
NT_187435.1	7239	7639	401	*	4.07083	4.25638	3.85784	0.398536	0.394123	0.999724	24.37	16.09	16.87	16.94	13.38	13.18
NC_000021.9	9819141	9819541	401	*	5.2704	5.43533	5.08414	0.351187	0.394228	0.999724	52.07	49.27	28.47	28.52	45.86	27.38
NC_000011.10	55702010	55702410	401	*	3.71979	3.95336	3.44096	0.512404	0.395369	0.999724	18.84	17.09	10.55	16.04	11.46	5.07
NC_000005.10	49599446	49599846	401	*	5.63007	5.77006	5.47502	0.295034	0.396042	0.999724	47.64	63.34	52.73	32.09	50.64	50.71
NC_000018.10	12478321	12478721	401	*	3.92095	4.11287	3.69951	0.413357	0.397299	0.999724	22.16	17.09	12.65	13.37	12.42	13.18
NW_021160001.1	55335	55735	401	*	3.72023	3.43321	3.95951	-0.526304	0.397959	0.999724	21.05	5.03	6.33	14.26	17.2	15.21
NC_000009.12	64445095	64445495	401	*	3.64741	3.89128	3.35376	0.537514	0.398263	0.999724	19.94	15.08	9.49	16.04	9.55	5.07
NC_000012.12	112296957	112297357	401	*	4.10288	4.28146	3.89904	0.382423	0.398492	0.999724	24.37	17.09	16.87	15.15	13.38	16.23
NW_011332699.1	106177	106577	401	*	4.68949	4.86118	4.49457	0.366606	0.398902	0.999724	27.7	34.18	25.31	12.48	26.75	28.4
NC_000002.12	67672212	67672612	401	*	4.09931	4.28135	3.89093	0.390428	0.399234	0.999724	23.27	16.09	18.98	17.83	11.46	15.21
NC_000008.11	45940356	45940756	401	*	4.82331	4.6275	4.9957	-0.368194	0.400611	0.999724	23.27	16.09	34.8	30.31	24.84	40.57
NC_000011.10	74171035	74171435	401	*	3.99079	4.21724	3.72207	0.495166	0.401055	0.999724	33.24	13.07	9.49	8.91	12.42	18.26
NC_000010.11	64109	64509	401	*	3.84146	3.61091	4.0402	-0.429291	0.401139	0.999724	9.97	15.08	11.6	15.15	21.02	13.18
NW_012132915.1	450864	451264	401	*	4.29238	4.10107	4.46127	-0.360198	0.401628	0.999724	14.4	18.1	18.98	24.96	23.88	17.24
NC_000010.11	41845515	41845915	401	*	5.93954	5.7949	6.07099	-0.276092	0.401748	0.999724	59.83	60.33	46.4	81.11	67.83	52.74
NC_000007.14	59167460	59167860	401	*	3.44423	2.92568	3.82488	-0.899199	0.402818	0.999724	15.51	2.01	5.27	36.55	1.91	4.06
NC_000011.10	52591360	52591760	401	*	4.03251	3.81886	4.21857	-0.399714	0.402852	0.999724	14.4	11.06	16.87	17.83	24.84	13.18
NC_000018.10	9905	10305	401	*	4.07895	4.26103	3.87053	0.390504	0.403113	0.999724	15.51	25.14	16.87	11.59	19.11	13.18
NC_000020.11	31053568	31053968	401	*	5.36104	5.54996	5.14359	0.406362	0.403206	0.999724	25.48	62.34	52.73	17.83	49.68	38.54
NT_187374.1	174383	174783	401	*	4.71245	4.88052	4.52219	0.358326	0.403401	0.999724	39.89	22.12	26.36	27.63	21.02	20.28
NC_000001.11	143275666	143276066	401	*	6.14577	5.99743	6.28028	-0.282851	0.403402	0.999724	50.97	77.42	63.27	75.77	95.54	61.87
NC_000017.11	64411128	64411528	401	*	4.2024	4.3764	4.0045	0.371898	0.403582	0.999724	23.27	21.11	17.93	17.83	18.15	12.17
NC_000004.12	176043901	176044301	401	*	3.32045	3.60132	2.97135	0.62997	0.403674	0.999724	16.62	5.03	14.76	10.7	5.73	7.1
NC_000013.11	50082016	50082416	401	*	3.43924	3.72929	3.07581	0.653475	0.404046	0.999724	21.05	5.03	13.71	2.67	11.46	11.16
NT_187379.1	606	1006	401	*	5.66106	5.79593	5.51227	0.283662	0.404106	0.999724	46.53	66.36	53.78	53.48	44.9	38.54
NC_000020.11	28897334	28897734	401	*	4.17973	4.35137	3.98486	0.36651	0.404742	0.999724	18.84	17.09	25.31	16.04	16.24	15.21
NC_000001.11	206202984	206203384	401	*	3.90423	4.13975	3.62261	0.517136	0.40547	0.999724	33.24	8.04	11.6	12.48	14.33	10.14
NC_000017.11	15699414	15699814	401	*	3.89234	4.13929	3.59422	0.54507	0.406265	0.999724	28.81	4.02	20.04	12.48	9.55	14.2
NC_000009.12	11471396	11471796	401	*	3.6931	3.43414	3.91258	-0.478438	0.406294	0.999724	7.76	13.07	11.6	13.37	10.51	21.3
NC_000001.11	633819	634219	401	*	9.76906	9.91887	9.60186	0.317014	0.406887	0.999724	1169.99	619.34	1114.68	643.56	560.81	1126.77
NT_187384.1	1382	1782	401	*	6.17803	6.30393	6.04009	0.263838	0.406904	0.999724	80.88	63.34	92.8	73.09	56.37	67.95
NC_000016.10	33336578	33336978	401	*	4.46158	4.62367	4.27893	0.34474	0.407599	0.999724	23.27	20.11	30.58	16.94	21.02	20.28
NC_000006.12	65989913	65990313	401	*	3.5374	3.78463	3.23888	0.545749	0.408095	0.999724	17.73	13.07	10.55	5.35	5.73	17.24
NC_000007.14	58784034	58784434	401	*	2.75282	3.18139	2.1404	1.041	0.408961	0.999724	11.08	15.08	1.05	5.35	3.82	4.06
NC_000015.10	27589762	27590162	401	*	4.05528	3.83612	4.24549	-0.40937	0.409933	0.999724	13.3	21.11	8.44	21.39	16.24	19.27
NC_000004.12	190106661	190107061	401	*	5.22124	5.0678	5.35992	-0.292126	0.410311	0.999724	36.56	27.15	36.91	37.44	40.13	45.64
NC_000009.12	60609464	60609864	401	*	4.49452	4.28752	4.67551	-0.387992	0.410882	0.999724	24.37	12.07	22.15	32.98	15.29	28.4
NC_000019.10	37274585	37274985	401	*	4.60274	4.75949	4.42685	0.332639	0.411181	0.999724	27.7	26.14	27.42	24.96	16.24	23.33
NT_187512.1	70405	70805	401	*	4.45447	4.62912	4.25573	0.373384	0.411431	0.999724	32.13	23.12	18.98	24.96	18.15	14.2
NC_000007.14	62454571	62454971	401	*	4.309	4.0123	4.55498	-0.542681	0.411503	0.999724	6.65	30.16	11.6	35.65	26.75	8.11
NC_000022.11	17876805	17877205	401	*	4.15609	3.94505	4.34016	-0.39511	0.411768	0.999724	13.3	17.09	15.82	12.48	22.93	25.35
NC_000022.11	15841013	15841413	401	*	4.04239	4.2319	3.82416	0.407737	0.412727	0.999724	22.16	12.07	22.15	15.15	17.2	10.14
NC_000016.10	36251926	36252326	401	*	5.62047	5.74672	5.4821	0.264614	0.414911	0.999724	46.53	51.28	63.27	45.46	42.99	45.64
NC_000018.10	57024494	57024894	401	*	4.99526	5.20741	4.74644	0.460969	0.41515	0.999724	17.73	58.31	34.8	13.37	45.86	21.3
NC_000007.14	60161335	60161735	401	*	3.11885	2.67035	3.46049	-0.790139	0.415674	0.999724	4.43	2.01	12.65	8.02	5.73	19.27
NC_000005.10	47074483	47074883	401	*	4.96136	4.77306	5.12789	-0.354826	0.417513	0.999724	29.91	34.18	17.93	48.13	33.44	23.33
NC_000019.10	56404520	56404920	401	*	3.97357	4.16496	3.75285	0.412111	0.417822	0.999724	21.05	20.11	12.65	18.72	9.55	12.17
NC_000001.11	1382346	1382746	401	*	4.16912	3.92621	4.37696	-0.450745	0.418743	0.999724	16.62	11.06	17.93	8.02	23.88	30.43
NC_000001.11	36568490	36568890	401	*	4.17544	3.93012	4.38505	-0.454934	0.419223	0.999724	23.27	15.08	7.38	25.85	27.71	9.13
NC_000005.10	150263372	150263772	401	*	4.08931	4.27924	3.87053	0.408707	0.419363	0.999724	26.59	21.11	10.55	11.59	19.11	13.18
NC_000022.11	11020486	11020886	401	*	4.18364	4.35669	3.98697	0.369727	0.419936	0.999724	26.59	20.11	14.76	14.26	19.11	14.2
NC_000002.12	172098698	172099098	401	*	3.64046	3.85328	3.39072	0.462562	0.420315	0.999724	18.84	16.09	8.44	10.7	8.6	12.17
NC_000009.12	60686630	60687030	401	*	5.15271	4.9889	5.2998	-0.310894	0.421499	0.999724	22.16	36.2	36.91	42.79	43.95	31.44
NC_000013.11	97375355	97375755	401	*	3.72244	3.4695	3.93757	-0.468069	0.421896	0.999724	6.65	17.09	9.49	11.59	18.15	16.23
NC_000022.11	12280110	12280510	401	*	4.23879	4.41344	4.04004	0.373396	0.421951	0.999724	29.91	16.09	17.93	16.04	19.11	14.2
NC_000003.12	38164853	38165253	401	*	4.01695	4.20615	3.79914	0.407016	0.422606	0.999724	24.37	13.07	17.93	16.94	8.6	16.23
NC_000017.11	25788429	25788829	401	*	5.88938	5.72957	6.03324	-0.30367	0.422727	0.999724	43.21	65.35	50.62	44.57	85.99	65.92
NC_000024.10	11549097	11549497	401	*	4.30168	4.10442	4.47518	-0.37077	0.422736	0.999724	19.94	21.11	10.55	28.52	21.97	16.23
NC_000016.10	34097032	34097432	401	*	4.10347	3.87388	4.30148	-0.42761	0.423471	0.999724	8.86	15.08	20.04	13.37	30.57	15.21
NC_000009.12	137328164	137328564	401	*	4.43383	4.19727	4.63701	-0.439737	0.423894	0.999724	25.48	21.11	8.44	33.87	29.62	11.16
NW_021159996.1	43097	43497	401	*	3.88805	3.66104	4.08414	-0.423105	0.42414	0.999724	8.86	9.05	20.04	20.5	17.2	13.18
NC_000004.12	67400419	67400819	401	*	5.21243	5.02191	5.3807	-0.358782	0.425757	0.999724	34.35	46.25	16.87	41	52.55	31.44
NC_000020.11	28898410	28898810	401	*	4.11305	4.28945	3.91204	0.377413	0.427192	0.999724	13.3	21.11	24.26	18.72	15.29	11.16
NC_000002.12	91624669	91625069	401	*	3.79649	3.99479	3.56652	0.428261	0.427272	0.999724	19.94	12.07	15.82	7.13	16.24	12.17
NT_187390.1	42148	42548	401	*	4.96528	5.11515	4.79801	0.317141	0.428792	0.999724	29.91	38.21	35.86	24.96	38.22	20.28
NC_000020.11	47894702	47895102	401	*	5.18489	5.3269	5.02736	0.299542	0.429227	0.999724	37.67	33.18	49.56	24.07	37.26	36.51
NT_187420.1	-34	366	401	*	4.54287	4.34391	4.71768	-0.373774	0.429287	0.999724	13.3	18.1	29.53	18.72	26.75	33.47
NC_000009.12	62882368	62882768	401	*	4.16996	4.33691	3.98113	0.355781	0.430258	0.999724	13.3	24.13	23.2	16.94	16.24	14.2
NC_000006.12	72112326	72112726	401	*	3.48951	3.71614	3.22052	0.495616	0.430363	0.999724	16.62	8.04	14.76	6.24	9.55	12.17
NC_000001.11	179484478	179484878	401	*	3.80673	3.99741	3.58697	0.410441	0.432326	0.999724	11.08	23.12	13.71	13.37	10.51	12.17
NC_000004.12	190122757	190123157	401	*	5.85442	5.98778	5.70746	0.280319	0.433272	0.999724	68.69	56.3	65.38	44.57	39.17	73.02
NC_000009.12	41251121	41251521	401	*	4.46178	4.62008	4.28395	0.336135	0.434075	0.999724	26.59	27.15	20.04	24.96	16.24	17.24
NC_000005.10	91096	91496	401	*	3.81976	3.56161	4.03866	-0.477056	0.434726	0.999724	21.05	8.04	6.33	11.59	13.38	24.34
NT_187443.1	86952	87352	401	*	4.72576	4.56103	4.8736	-0.312569	0.435101	0.999724	28.81	25.14	16.87	33.87	27.71	26.37
NC_000001.11	86104807	86105207	401	*	3.80377	3.56662	4.00739	-0.440763	0.435212	0.999724	8.86	15.08	11.6	8.91	20.06	19.27
NC_000008.11	45928164	45928564	401	*	5.72503	5.48682	5.92942	-0.442599	0.435578	0.999724	78.66	22.12	33.75	102.51	29.62	50.71
NC_000011.10	53285581	53285981	401	*	3.70843	3.47819	3.90693	-0.428741	0.435987	0.999724	7.76	14.08	11.6	13.37	13.38	18.26
NW_025791783.1	37194	37594	401	*	4.14096	4.30081	3.96117	0.339639	0.438418	0.999724	18.84	17.09	23.2	15.15	14.33	17.24
NC_000009.12	65385587	65385987	401	*	4.19647	4.00222	4.36765	-0.365426	0.438571	0.999724	14.4	23.12	10.55	18.72	22.93	20.28
NC_000005.10	127626275	127626675	401	*	4.03248	3.839	4.20306	-0.364054	0.439538	0.999724	9.97	16.09	16.87	16.94	20.06	18.26
NC_000006.12	157312826	157313226	401	*	4.29936	4.45652	4.12297	0.33355	0.440154	0.999724	17.73	29.16	18.98	16.94	19.11	16.23
NC_000024.10	26650559	26650959	401	*	5.07363	4.92401	5.20919	-0.285175	0.441705	0.999724	35.45	27.15	28.47	33.87	32.48	44.62
NT_167211.2	106509	106909	401	*	4.26404	4.07017	4.43492	-0.364755	0.44172	0.999724	17.73	22.12	10.55	25.85	24.84	14.2
NC_000010.11	11283819	11284219	401	*	4.01634	4.19251	3.81562	0.376896	0.442194	0.999724	16.62	16.09	22.15	17.83	15.29	9.13
NT_187505.1	125628	126028	401	*	4.01275	4.20659	3.78876	0.417831	0.443918	0.999724	28.81	17.09	9.49	17.83	11.46	12.17
NT_187364.1	13703	14103	401	*	6.21049	6.08935	6.32224	-0.232891	0.443945	0.999724	76.45	60.33	67.49	95.38	71.65	73.02
NC_000004.12	54540	54940	401	*	4.15725	4.31933	3.97462	0.344707	0.444518	0.999724	19.94	24.13	15.82	10.7	17.2	19.27
NC_000002.12	17853018	17853418	401	*	3.70141	3.93423	3.42365	0.510577	0.444816	0.999724	18.84	8.04	18.98	7.13	4.78	20.28
NT_167211.2	168552	168952	401	*	5.26274	5.11498	5.39676	-0.281784	0.445656	0.999724	45.43	32.17	26.36	45.46	36.3	44.62
NC_000020.11	29823580	29823980	401	*	3.97439	4.16496	3.75476	0.410202	0.445766	0.999724	21.05	20.11	12.65	19.61	6.69	14.2
NC_000021.9	10479887	10480287	401	*	3.89232	3.69757	4.06388	-0.366308	0.44604	0.999724	13.3	15.08	10.55	18.72	16.24	15.21
NC_000009.12	79571532	79571932	401	*	3.72105	3.47498	3.9312	-0.456215	0.446328	0.999724	19.94	6.03	7.38	16.04	11.46	18.26
NC_000001.11	53631913	53632313	401	*	4.10996	4.2841	3.91187	0.372222	0.44633	0.999724	26.59	17.09	14.76	19.61	13.38	12.17
NC_000018.10	37780404	37780804	401	*	4.00881	3.79818	4.19257	-0.394394	0.44727	0.999724	11.08	20.11	10.55	12.48	20.06	22.31
NT_187432.1	7721	8121	401	*	5.38194	5.24142	5.50997	-0.268545	0.448086	0.999724	40.99	27.15	45.35	48.13	43.95	44.62
NC_000014.9	19161271	19161671	401	*	5.302	5.46576	5.11724	0.348527	0.448306	0.999724	44.32	28.15	60.11	29.41	21.97	52.74
NC_000007.14	116075663	116076063	401	*	3.66492	3.86806	3.4284	0.439667	0.449065	0.999724	19.94	8.04	15.82	11.59	9.55	11.16
NC_000005.10	47041888	47042288	401	*	4.20348	3.99296	4.38715	-0.394191	0.449158	0.999724	11.08	26.14	10.55	17.83	27.71	17.24
NC_000009.12	104020328	104020728	401	*	4.28572	4.44451	4.10727	0.337238	0.449465	0.999724	22.16	23.12	20.04	23.18	14.33	14.2
NC_000024.10	56700510	56700910	401	*	4.87405	4.68337	5.04245	-0.359083	0.449512	0.999724	19.94	39.21	17.93	36.55	42.04	20.28
NT_167219.1	32535	32935	401	*	5.26949	5.39823	5.12812	0.270107	0.449783	0.999724	43.21	43.23	40.07	42.79	28.66	33.47
NT_187429.1	1621	2021	401	*	4.23841	4.06013	4.39706	-0.336936	0.450061	0.999724	22.16	12.07	15.82	26.74	17.2	19.27
NC_000020.11	31075585	31075985	401	*	5.88141	6.01043	5.7397	0.270738	0.45008	0.999724	43.21	77.42	72.77	44.57	64.01	51.72
NC_000009.12	44997113	44997513	401	*	4.06726	3.85641	4.25118	-0.394772	0.450148	0.999724	17.73	13.07	12.65	23.18	8.6	25.35
NC_000004.12	3814797	3815197	401	*	4.84635	5.03767	4.62573	0.411938	0.451135	0.999724	44.32	34.18	20.04	42.79	19.11	12.17
NC_000017.11	33294393	33294793	401	*	4.04002	3.84244	4.21376	-0.37132	0.451341	0.999724	11.08	15.08	16.87	16.94	13.38	25.35
NC_000002.12	92538516	92538916	401	*	3.87939	3.63241	4.0902	-0.457791	0.451565	0.999724	6.65	22.12	8.44	11.59	17.2	22.31
NC_000002.12	110344400	110344800	401	*	3.90699	4.07986	3.71055	0.369317	0.451573	0.999724	16.62	14.08	20.04	12.48	9.55	17.24
NC_000017.11	1226301	1226701	401	*	3.9656	4.13571	3.77271	0.363005	0.452183	0.999724	14.4	14.08	24.26	13.37	12.42	15.21
NC_000020.11	28623945	28624345	401	*	4.41068	4.55768	4.24698	0.310695	0.453069	0.999724	24.37	24.13	22.15	21.39	15.29	20.28
NT_187443.1	75870	76270	401	*	4.76847	4.93849	4.5757	0.362783	0.453147	0.999724	44.32	17.09	30.58	32.09	18.15	21.3
NC_000021.9	10326176	10326576	401	*	4.99998	5.13646	4.84923	0.287229	0.453731	0.999724	24.37	44.24	36.91	29.41	28.66	28.4
NW_011332699.1	107278	107678	401	*	4.59727	4.42131	4.75408	-0.33277	0.453916	0.999724	25.48	26.14	12.65	23.18	33.44	24.34
NC_000008.11	144222442	144222842	401	*	4.08952	3.90266	4.25494	-0.352281	0.454131	0.999724	22.16	10.05	12.65	17.83	18.15	21.3
NC_000016.10	26813231	26813631	401	*	4.14151	4.29841	3.96544	0.332969	0.454407	0.999724	18.84	19.1	21.09	11.59	20.06	15.21
NC_000010.11	42079509	42079909	401	*	8.79823	8.68972	8.89913	-0.20941	0.454837	0.999724	438.75	375.02	424.99	600.78	381.2	450.3
NC_000007.14	58349499	58349899	401	*	3.82278	4.0733	3.51941	0.553898	0.454933	0.999724	26.59	7.04	16.87	21.39	2.87	10.14
NC_000002.12	129067189	129067589	401	*	3.95782	3.75467	4.13586	-0.381192	0.455061	0.999724	19.94	11.06	9.49	19.61	21.97	11.16
NT_187436.1	1115	1515	401	*	4.56009	4.3992	4.70483	-0.305626	0.455492	0.999724	19.94	19.1	24.26	30.31	28.66	19.27
NC_000005.10	3727478	3727878	401	*	4.05409	4.22707	3.8575	0.369579	0.45614	0.999724	24.37	18.1	13.71	18.72	9.55	15.21
NC_000017.11	21573467	21573867	401	*	4.01716	4.20209	3.805	0.397085	0.457883	0.999724	22.16	14.08	18.98	20.5	14.33	7.1
NC_000007.14	59484611	59485011	401	*	3.29892	3.60797	2.90508	0.702888	0.458277	0.999724	3.32	10.05	23.2	5.35	1.91	15.21
NC_000001.11	629738	630138	401	*	9.30354	9.45065	9.13971	0.310938	0.458551	0.999724	787.75	419.26	892.17	441.22	387.89	863.08
NC_000005.10	72759227	72759627	401	*	3.7073	3.95027	3.41497	0.535296	0.458776	0.999724	24.37	3.02	18.98	12.48	12.42	7.1
NC_000011.10	34483529	34483929	401	*	4.32572	4.5039	4.12239	0.381511	0.459572	0.999724	34.35	22.12	11.6	20.5	11.46	20.28
NC_000004.12	9223718	9224118	401	*	3.04094	2.62477	3.36356	-0.738788	0.460862	0.999724	3.32	13.07	2.11	8.02	7.64	15.21
NT_167219.1	108116	108516	401	*	4.71718	4.9147	4.48826	0.426439	0.461727	0.999724	17.73	43.23	29.53	15.15	42.04	10.14
NC_000021.9	9576536	9576936	401	*	3.57921	3.7959	3.32412	0.471772	0.462361	0.999724	6.65	17.09	17.93	7.13	6.69	16.23
NT_167219.1	120469	120869	401	*	5.06089	5.19004	4.91903	0.271003	0.463	0.999724	35.45	38.21	35.86	30.31	22.93	37.53
NC_000010.11	103960936	103961336	401	*	3.57065	3.76444	3.34673	0.417708	0.463595	0.999724	8.86	16.09	15.82	8.91	11.46	10.14
NC_000010.11	40588281	40588681	401	*	3.93797	4.1099	3.74274	0.367163	0.465652	0.999724	19.94	17.09	14.76	14.26	7.64	18.26
NC_000010.11	41109404	41109804	401	*	3.66525	3.24993	3.98735	-0.737422	0.466756	0.999724	4.43	3.02	21.09	7.13	1.91	38.54
NC_000018.10	16265839	16266239	401	*	4.42299	4.21574	4.60418	-0.388437	0.467051	0.999724	12.19	15.08	28.47	32.09	11.46	29.41
NC_000023.11	9411632	9412032	401	*	4.24192	4.39208	4.07429	0.317792	0.467204	0.999724	15.51	21.11	26.36	16.94	14.33	19.27
NT_167219.1	99149	99549	401	*	6.20065	6.30916	6.08332	0.225843	0.467322	0.999724	69.8	99.54	68.55	66.85	71.65	64.91
NT_167219.1	33459	33859	401	*	5.48621	5.61956	5.33927	0.280291	0.467503	0.999724	33.24	57.31	56.95	30.31	51.59	39.55
NC_000011.10	52448875	52449275	401	*	3.75963	3.54191	3.94876	-0.406856	0.46783	0.999724	11.08	8.04	15.82	10.7	14.33	21.3
NC_000001.11	64349268	64349668	401	*	4.30226	4.14166	4.44676	-0.305101	0.468244	0.999724	19.94	15.08	17.93	24.96	18.15	22.31
NW_021160026.1	207167	207567	401	*	3.60713	3.26068	3.88629	-0.625608	0.468743	0.999724	8.86	3.02	16.87	7.13	4.78	32.45
NT_187425.1	47935	48335	401	*	3.99661	3.81354	4.15905	-0.345518	0.469334	0.999724	12.19	12.07	17.93	14.26	20.06	19.27
NC_000012.12	37248752	37249152	401	*	5.15635	5.2809	5.02002	0.260882	0.469347	0.999724	31.02	39.21	46.4	28.52	35.35	33.47
NC_000020.11	28729974	28730374	401	*	3.91701	4.07555	3.73888	0.336662	0.471357	0.999724	15.51	16.09	18.98	12.48	13.38	14.2
NC_000012.12	36327612	36328012	401	*	4.2494	3.95385	4.49458	-0.540735	0.472446	0.999724	28.81	5.03	12.65	37.44	3.82	26.37
NC_000007.14	102541773	102542173	401	*	3.83757	4.05302	3.58418	0.468841	0.472791	0.999724	22.16	17.09	10.55	2.67	19.11	14.2
NT_187386.1	37299	37699	401	*	3.68696	3.89568	3.44286	0.452824	0.473101	0.999724	11.08	25.14	8.44	6.24	16.24	10.14
NT_167211.2	145969	146369	401	*	5.61365	5.72913	5.48812	0.241008	0.473668	0.999724	43.21	66.36	49.56	40.11	45.86	48.68
NT_187432.1	6438	6838	401	*	5.8746	5.99175	5.74709	0.244665	0.474458	0.999724	58.72	57.31	74.87	57.05	39.17	64.91
NC_000001.11	149058709	149059109	401	*	4.27606	4.42093	4.11501	0.305922	0.474812	0.999724	21.05	22.12	21.09	13.37	15.29	23.33
NC_000009.12	40969782	40970182	401	*	4.53016	4.37249	4.67229	-0.299801	0.475566	0.999724	17.73	19.1	25.31	32.09	20.06	24.34
NT_167219.1	6681	7081	401	*	5.54427	5.66565	5.41173	0.253921	0.475676	0.999724	59.83	50.27	42.18	31.2	46.81	49.7
NT_167219.1	131492	131892	401	*	5.46628	5.59967	5.31929	0.280383	0.475839	0.999724	31.02	53.29	61.17	29.41	47.77	42.6
NC_000017.11	22521236	22521636	401	*	4.82052	5.00765	4.60544	0.402207	0.476336	0.999724	45.43	12.07	39.02	31.2	12.42	29.41
NT_187512.1	22503	22903	401	*	4.00957	4.22361	3.75815	0.465458	0.476628	0.999724	27.7	24.13	4.22	13.37	19.11	8.11
NT_187387.1	17138	17538	401	*	4.3198	4.1346	4.48392	-0.349318	0.477257	0.999724	16.62	17.09	18.98	19.61	35.35	12.17
NC_000008.11	56471199	56471599	401	*	3.97175	4.13909	3.78243	0.356663	0.477719	0.999724	21.05	18.1	13.71	18.72	12.42	10.14
NC_000013.11	98601162	98601562	401	*	3.68813	3.87268	3.47645	0.396228	0.478035	0.999724	12.19	19.1	12.65	8.02	16.24	9.13
NC_000017.11	21969225	21969625	401	*	3.61362	3.83498	3.35203	0.482951	0.47806	0.999724	4.43	13.07	25.31	9.8	7.64	13.18
NC_000020.11	29395878	29396278	401	*	4.5805	4.71878	4.42755	0.291229	0.478144	0.999724	26.59	28.15	24.26	19.61	27.71	17.24
NC_000015.10	20304438	20304838	401	*	3.64851	3.88758	3.36179	0.525799	0.478904	0.999724	9.97	29.16	5.27	4.46	16.24	10.14
NT_187509.1	35846	36246	401	*	6.15947	6.26609	6.04434	0.221753	0.480228	0.999724	86.42	86.47	58	64.18	66.88	66.94
NW_017852929.1	131538	131938	401	*	3.78695	3.98884	3.55214	0.436703	0.480319	0.999724	19.94	16.09	11.6	19.61	10.51	5.07
NT_167209.1	64278	64678	401	*	3.14209	2.75552	3.44667	-0.691149	0.480349	0.999724	6.65	2.01	11.6	11.59	2.87	18.26
NW_021160017.1	902	1302	401	*	6.34165	6.17958	6.48733	-0.307757	0.481409	0.999724	93.07	87.47	36.91	117.66	92.67	58.82
NC_000021.9	9571206	9571606	401	*	3.34912	3.07579	3.57883	-0.503043	0.481707	0.999724	8.86	9.05	7.38	5.35	15.29	15.21
NC_000007.14	39260073	39260473	401	*	4.25013	4.39968	4.08325	0.316435	0.483196	0.999724	25.48	24.13	13.71	13.37	17.2	20.28
NC_000022.11	50807821	50808221	401	*	6.05919	6.1627	5.94767	0.215031	0.483994	0.999724	73.12	76.41	65.38	51.7	72.61	60.85
NC_000024.10	11357957	11358357	401	*	3.70635	3.89514	3.4891	0.406038	0.484891	0.999724	6.65	21.11	16.87	8.02	11.46	14.2
NC_000020.11	26583766	26584166	401	*	3.47243	3.18377	3.71286	-0.529086	0.484895	0.999724	9.97	13.07	4.22	14.26	21.02	4.06
NT_167211.2	146979	147379	401	*	4.65655	4.79034	4.50906	0.281286	0.48503	0.999724	25.48	31.17	26.36	21.39	28.66	18.26
NC_000009.12	42388611	42389011	401	*	4.75622	4.8936	4.60438	0.289219	0.485319	0.999724	38.78	26.14	24.26	17.83	26.75	28.4
NC_000009.12	60602756	60603156	401	*	6.47469	6.37023	6.5721	-0.201868	0.485688	0.999724	72.02	85.46	90.69	87.35	93.63	104.46
NC_000001.11	95390989	95391389	401	*	3.85545	4.01898	3.67098	0.348001	0.485701	0.999724	19.94	17.09	11.6	10.7	14.33	13.18
NC_000005.10	49643543	49643943	401	*	7.44673	7.34784	7.53928	-0.191445	0.485876	0.999724	139.6	171.93	177.17	168.47	212.1	177.48
NC_000021.9	46699724	46700124	401	*	3.82866	4.00011	3.63404	0.366063	0.486109	0.999724	8.86	19.1	20.04	12.48	9.55	15.21
NC_000016.10	34097610	34098010	401	*	3.98796	3.79843	4.15546	-0.357035	0.486214	0.999724	18.84	6.03	16.87	16.94	16.24	20.28
NC_000012.12	35309641	35310041	401	*	4.84176	4.97956	4.68939	0.290168	0.486665	0.999724	34.35	39.21	21.09	29.41	27.71	20.28
NC_000010.11	42067063	42067463	401	*	7.475	7.36975	7.57308	-0.203328	0.487076	0.999724	177.27	163.88	155.02	233.54	148.09	189.65
NC_000022.11	12198674	12199074	401	*	3.55479	3.28013	3.78543	-0.505301	0.488054	0.999724	2.22	10.05	16.87	11.59	10.51	19.27
NC_000006.12	26756915	26757315	401	*	4.35052	4.49446	4.19061	0.303848	0.488469	0.999724	21.05	18.1	28.47	15.15	15.29	24.34
NC_000011.10	110619427	110619827	401	*	4.12221	4.29167	3.93017	0.3615	0.489	0.999724	29.91	14.08	14.76	11.59	21.97	12.17
NC_000004.12	122732367	122732767	401	*	3.97897	4.15146	3.78302	0.368442	0.490289	0.999724	24.37	12.07	16.87	13.37	7.64	20.28
NC_000019.10	47910187	47910587	401	*	4.0671	3.88955	4.22518	-0.335629	0.490647	0.999724	18.84	15.08	10.55	26.74	17.2	12.17
NC_000009.12	90694349	90694749	401	*	3.89156	3.70531	4.0565	-0.351189	0.490794	0.999724	16.62	14.08	8.44	22.28	12.42	15.21
NC_000014.9	94937838	94938238	401	*	4.16616	4.3218	3.99167	0.330122	0.491031	0.999724	21.05	23.12	15.82	17.83	8.6	21.3
NT_187501.1	24624	25024	401	*	4.6871	4.53819	4.82207	-0.283879	0.491725	0.999724	26.59	24.13	18.98	31.2	34.39	19.27
NC_000010.11	38912523	38912923	401	*	4.15345	4.29721	3.99377	0.30344	0.492585	0.999724	18.84	20.11	20.04	16.04	11.46	20.28
NC_000022.11	11025264	11025664	401	*	4.70537	4.85578	4.53743	0.318348	0.492799	0.999724	25.48	17.09	44.29	23.18	19.11	27.38
NC_000012.12	37089168	37089568	401	*	3.86016	3.67163	4.02688	-0.355253	0.49337	0.999724	17.73	12.07	8.44	22.28	12.42	14.2
NC_000003.12	107129983	107130383	401	*	3.84668	3.66945	4.0045	-0.335046	0.493719	0.999724	15.51	11.06	11.6	17.83	18.15	12.17
NC_000003.12	60877566	60877966	401	*	3.77669	3.94018	3.59229	0.347888	0.49472	0.999724	11.08	18.1	16.87	10.7	14.33	11.16
NC_000024.10	11327475	11327875	401	*	6.24851	6.14794	6.34253	-0.194596	0.494757	0.999724	65.37	70.38	76.98	82.01	79.3	82.15
NC_000001.11	241306152	241306552	401	*	4.14169	4.30122	3.9623	0.338917	0.495707	0.999724	23.27	21.11	14.76	21.39	16.24	9.13
NC_000006.12	157323114	157323514	401	*	3.79233	3.5958	3.96528	-0.369478	0.496279	0.999724	18.84	10.05	7.38	12.48	18.15	16.23
NC_000007.14	158330306	158330706	401	*	3.50753	3.69939	3.28617	0.413221	0.496606	0.999724	13.3	14.08	11.6	9.8	13.38	6.09
NC_000002.12	91502555	91502955	401	*	4.14685	4.29077	3.98697	0.303801	0.496743	0.999724	14.4	21.11	23.2	14.26	19.11	14.2
NC_000009.12	63764269	63764669	401	*	4.04364	3.8826	4.18848	-0.305881	0.497008	0.999724	14.4	15.08	14.76	21.39	19.11	14.2
NC_000008.11	85774047	85774447	401	*	6.77553	6.86532	6.67977	0.185547	0.499464	0.999724	121.87	105.57	122.33	92.7	101.27	113.59
NC_000010.11	122599621	122600021	401	*	3.5543	3.73822	3.34345	0.394764	0.500105	0.999724	15.51	16.09	8.44	10.7	8.6	11.16
NC_000002.12	90291628	90292028	401	*	4.06574	3.89908	4.21512	-0.316041	0.500161	0.999724	18.84	9.05	16.87	20.5	21.02	14.2
NT_187380.1	108737	109137	401	*	4.48767	4.63198	4.3273	0.304682	0.50063	0.999724	32.13	20.11	22.15	26.74	16.24	17.24
NC_000007.14	154093176	154093576	401	*	3.93467	4.10166	3.74579	0.355879	0.501026	0.999724	19.94	23.12	8.44	9.8	16.24	14.2
NC_000016.10	1025191	1025591	401	*	4.8331	4.99326	4.65291	0.340346	0.501451	0.999724	33.24	41.22	21.09	35.65	28.66	11.16
NC_000012.12	34861026	34861426	401	*	3.51508	3.76355	3.21472	0.548827	0.501512	0.999724	21.05	7.04	12.65	17.83	1.91	8.11
NC_000013.11	21970902	21971302	401	*	4.33643	4.47428	4.18399	0.290289	0.501556	0.999724	25.48	20.11	21.09	17.83	13.38	23.33
NC_000009.12	67627146	67627546	401	*	3.62901	3.82626	3.40046	0.425796	0.501737	0.999724	19.94	12.07	10.55	16.94	7.64	7.1
NC_000007.14	135715016	135715416	401	*	3.97699	4.142	3.79063	0.351378	0.50323	0.999724	23.27	18.1	11.6	18.72	8.6	14.2
NC_000010.11	41466541	41466941	401	*	3.4252	3.13109	3.66939	-0.538299	0.503898	0.999724	4.43	6.03	15.82	5.35	10.51	22.31
NC_000006.12	166507475	166507875	401	*	4.15754	4.32948	3.9623	0.367172	0.504386	0.999724	27.7	23.12	9.49	21.39	16.24	9.13
NC_000016.10	50741681	50742081	401	*	3.46708	3.6844	3.21112	0.473274	0.504822	0.999724	16.62	4.02	17.93	7.13	10.51	10.14
NC_000016.10	17527	17927	401	*	4.16574	3.99491	4.31847	-0.323552	0.505044	0.999724	21.05	13.07	13.71	14.26	17.2	28.4
NC_000002.12	141323789	141324189	401	*	3.53263	3.26834	3.75591	-0.487576	0.505283	0.999724	4.43	17.09	7.38	11.59	7.64	21.3
NC_000018.10	110166	110566	401	*	7.62284	7.70438	7.53643	0.16795	0.505903	0.999724	212.73	224.21	188.77	171.14	191.08	194.72
NC_000020.11	30419112	30419512	401	*	4.40281	4.53904	4.25237	0.286667	0.505911	0.999724	24.37	21.11	24.26	15.15	25.8	16.23
NC_000008.11	44977742	44978142	401	*	3.77343	3.57078	3.95108	-0.380301	0.506083	0.999724	9.97	14.08	11.6	8.02	19.11	19.27
NC_000008.11	85645941	85646341	401	*	4.03645	4.22981	3.8131	0.416705	0.507203	0.999724	7.76	21.11	27.42	5.35	11.46	25.35
NT_187524.1	4642	5042	401	*	5.2863	5.15658	5.40531	-0.248738	0.507532	0.999724	33.24	44.24	29.53	40.11	52.55	34.48
NC_000024.10	26403150	26403550	401	*	4.30276	4.43651	4.15532	0.281192	0.508079	0.999724	17.73	26.14	21.09	17.83	14.33	21.3
NC_000017.11	952556	952956	401	*	4.52276	4.66746	4.36191	0.305549	0.508182	0.999724	23.27	38.21	14.76	20.5	22.93	18.26
NT_187384.1	10300	10700	401	*	5.35599	5.47534	5.22588	0.249464	0.50834	0.999724	32.13	41.22	60.11	39.22	32.48	40.57
NC_000002.12	93394225	93394625	401	*	4.31242	4.09413	4.50197	-0.407842	0.509038	0.999724	19.94	7.04	24.26	25.85	7.64	34.48
NC_000010.11	42070377	42070777	401	*	8.92897	8.83022	9.0214	-0.191181	0.509566	0.999724	490.82	380.05	494.59	648.02	408.91	502.02
NC_000003.12	91552703	91553103	401	*	5.92924	5.81659	6.03373	-0.217131	0.510472	0.999724	46.53	60.33	62.22	65.96	53.5	77.08
NC_000002.12	45414420	45414820	401	*	3.77467	3.94225	3.58503	0.357217	0.512187	0.999724	15.51	21.11	9.49	11.59	15.29	9.13
NC_000012.12	121750948	121751348	401	*	4.16149	4.00083	4.30604	-0.30521	0.512258	0.999724	21.05	9.05	17.93	24.07	20.06	15.21
NC_000016.10	494675	495075	401	*	3.96457	3.78306	4.12578	-0.342722	0.512965	0.999724	18.84	15.08	7.38	19.61	11.46	21.3
NC_000005.10	49611023	49611423	401	*	5.30538	5.18874	5.4133	-0.224558	0.513243	0.999724	35.45	40.22	33.75	40.11	41.08	46.65
NC_000010.11	28541783	28542183	401	*	3.49848	3.69345	3.27297	0.420482	0.513726	0.999724	9.97	14.08	14.76	15.15	5.73	8.11
NC_000005.10	46985779	46986179	401	*	4.02285	3.8024	4.21404	-0.411638	0.513953	0.999724	23.27	8.04	10.55	27.63	5.73	22.31
NT_187506.1	140551	140951	401	*	5.8376	5.95624	5.70833	0.247909	0.5144	0.999724	57.61	86.47	42.18	41	62.1	53.75
NC_000020.11	28631613	28632013	401	*	4.23508	4.07133	4.38212	-0.310789	0.51472	0.999724	15.51	19.1	15.82	12.48	26.75	23.33
NC_000002.12	107694778	107695178	401	*	3.84229	4.01314	3.64845	0.364689	0.515119	0.999724	19.94	21.11	7.38	8.91	11.46	17.24
NC_000023.11	62490163	62490563	401	*	5.19674	5.06481	5.31762	-0.252806	0.515337	0.999724	27.7	44.24	28.47	32.98	42.04	44.62
NT_187506.1	105711	106111	401	*	4.94161	4.79818	5.07207	-0.273885	0.515834	0.999724	22.16	40.22	21.09	30.31	39.17	31.44
NC_000001.11	175650794	175651194	401	*	3.52767	3.29328	3.72924	-0.435959	0.516343	0.999724	7.76	10.05	11.6	5.35	17.2	17.24
NC_000017.11	16217077	16217477	401	*	3.76032	3.94185	3.55261	0.389236	0.516437	0.999724	12.19	18.1	15.82	15.15	3.82	16.23
NC_000022.11	12296907	12297307	401	*	3.70329	3.89908	3.47669	0.422398	0.516947	0.999724	18.84	9.05	16.87	19.61	6.69	7.1
NC_000001.11	41761253	41761653	401	*	4.00556	3.81929	4.17052	-0.351225	0.517507	0.999724	17.73	14.08	10.55	24.07	7.64	22.31
NT_187388.1	167946	168346	401	*	6.73704	6.87366	6.58613	0.287532	0.517556	0.999724	188.35	86.47	76.98	123.01	100.32	64.91
NC_000004.12	41018	41418	401	*	4.63571	4.76066	4.49889	0.261771	0.517838	0.999724	32.13	29.16	20.04	20.5	21.97	25.35
NT_187438.1	2485	2885	401	*	4.57533	4.42112	4.71463	-0.293511	0.517933	0.999724	23.27	24.13	16.87	32.09	32.48	14.2
NC_000011.10	36790724	36791124	401	*	3.40886	3.63432	3.14154	0.492779	0.518099	0.999724	6.65	21.11	9.49	7.13	15.29	4.06
NT_113930.2	149040	149440	401	*	3.94438	3.75787	4.10952	-0.351652	0.518345	0.999724	17.73	7.04	15.82	16.94	10.51	24.34
NC_000023.11	62499099	62499499	401	*	6.52039	6.62151	6.41164	0.209863	0.518848	0.999724	80.88	120.65	93.86	65.07	87.9	102.43
NC_000001.11	124908715	124909115	401	*	4.09914	4.2567	3.92223	0.334466	0.51887	0.999724	27.7	19.1	10.55	14.26	20.06	11.16
NC_000002.12	95799306	95799706	401	*	3.64602	3.43632	3.82907	-0.392745	0.519456	0.999724	7.76	12.07	12.65	8.02	14.33	20.28
NC_000009.12	88672758	88673158	401	*	3.93778	4.08755	3.77064	0.316916	0.519805	0.999724	23.27	15.08	12.65	13.37	13.38	14.2
NC_000003.12	39860674	39861074	401	*	3.86385	4.00945	3.70188	0.307566	0.520012	0.999724	13.3	17.09	17.93	12.48	13.38	13.18
NC_000019.10	37294343	37294743	401	*	5.04454	5.20808	4.86007	0.348007	0.520255	0.999724	67.58	20.11	23.2	28.52	20.06	38.54
NC_000002.12	201465045	201465445	401	*	3.85932	4.01543	3.68424	0.331194	0.520862	0.999724	14.4	14.08	20.04	10.7	8.6	19.27
NT_113888.1	1739	2139	401	*	4.49508	4.34002	4.63508	-0.295065	0.521206	0.999724	27.7	14.08	18.98	25.85	16.24	32.45
NC_000022.11	15738805	15739205	401	*	4.08421	3.92167	4.23027	-0.308596	0.521872	0.999724	17.73	15.08	12.65	20.5	11.46	24.34
NC_000019.10	25631134	25631534	401	*	3.50303	3.24495	3.72188	-0.47693	0.522336	0.999724	4.43	5.03	18.98	9.8	10.51	19.27
NC_000008.11	81842242	81842642	401	*	4.55808	4.74792	4.33941	0.408506	0.523002	0.999724	12.19	24.13	44.29	5.35	22.93	32.45
NC_000003.12	194943219	194943619	401	*	4.16468	4.297	4.01899	0.278007	0.523021	0.999724	16.62	18.1	24.26	15.15	16.24	17.24
NC_000021.9	33985320	33985720	401	*	3.80405	3.63475	3.95555	-0.320795	0.523055	0.999724	15.51	8.04	13.71	16.04	15.29	15.21
NC_000015.10	19640026	19640426	401	*	4.60787	4.3326	4.83894	-0.506337	0.523084	0.999724	42.1	13.07	5.27	61.5	16.24	8.11
NC_000001.11	24212205	24212605	401	*	3.90162	4.06142	3.72188	0.33954	0.523139	0.999724	21.05	10.05	18.98	9.8	10.51	19.27
NC_000012.12	1604923	1605323	401	*	3.89806	3.73614	4.04363	-0.307491	0.523143	0.999724	13.3	15.08	11.6	15.15	19.11	15.21
NC_000009.12	40334993	40335393	401	*	3.9234	3.75086	4.07749	-0.326628	0.523314	0.999724	17.73	11.06	11.6	17.83	10.51	22.31
NT_187524.1	11544	11944	401	*	4.64194	4.50945	4.76328	-0.253822	0.523541	0.999724	19.94	24.13	24.26	27.63	31.53	22.31
NW_025791756.1	1166329	1166729	401	*	3.6776	3.90635	3.40561	0.500736	0.523856	0.999724	7.76	15.08	22.15	2.67	4.78	24.34
NC_000012.12	17707823	17708223	401	*	3.5962	3.3749	3.78803	-0.413129	0.524424	0.999724	6.65	17.09	7.38	8.91	15.29	17.24
NC_000021.9	10345107	10345507	401	*	3.82813	3.66184	3.97722	-0.315379	0.525135	0.999724	14.4	14.08	9.49	18.72	14.33	14.2
NC_000020.11	28518228	28518628	401	*	4.31334	4.13098	4.47521	-0.344224	0.525275	0.999724	26.59	8.04	17.93	25.85	11.46	29.41
NC_000007.14	59754933	59755333	401	*	3.75811	3.99495	3.47459	0.520367	0.525929	0.999724	15.51	29.16	3.16	5.35	22.93	5.07
NC_000013.11	20498084	20498484	401	*	4.17923	4.34345	3.99389	0.349556	0.526339	0.999724	21.05	26.14	13.71	17.83	23.88	6.09
NC_000011.10	92507502	92507902	401	*	3.64795	3.43014	3.83715	-0.407014	0.527201	0.999724	9.97	17.09	5.27	22.28	11.46	9.13
NC_000019.10	37281215	37281615	401	*	5.43884	5.57375	5.29001	0.283737	0.527304	0.999724	64.26	31.17	47.46	43.68	21.97	51.72
NT_167209.1	118377	118777	401	*	5.67133	5.8541	5.462	0.392094	0.527314	0.999724	74.23	18.1	81.2	41	17.2	74.04
NC_000002.12	239159262	239159662	401	*	4.04386	3.88726	4.1851	-0.297839	0.528122	0.999724	13.3	11.06	20.04	23.18	17.2	14.2
NC_000003.12	80338610	80339010	401	*	3.75654	3.93772	3.54929	0.388427	0.528205	0.999724	22.16	9.05	14.76	8.91	19.11	7.1
NC_000020.11	3095127	3095527	401	*	3.85611	4.02505	3.66474	0.360308	0.528464	0.999724	22.16	15.08	11.6	6.24	10.51	21.3
NT_187375.1	1294	1694	401	*	4.24779	4.1043	4.3783	-0.273999	0.529074	0.999724	18.84	20.11	12.65	23.18	21.97	17.24
NT_187367.1	59043	59443	401	*	3.92878	3.73761	4.09756	-0.359955	0.52999	0.999724	11.08	12.07	16.87	7.13	22.93	21.3
NC_000020.11	28788563	28788963	401	*	4.66164	4.78785	4.52332	0.264539	0.53041	0.999724	26.59	35.19	21.09	28.52	18.15	22.31
NC_000021.9	10427810	10428210	401	*	4.74622	4.87535	4.60438	0.27097	0.531716	0.999724	34.35	23.12	30.58	30.31	15.29	27.38
NC_000022.11	15854439	15854839	401	*	4.24302	4.3765	4.09592	0.280581	0.532063	0.999724	24.37	22.12	15.82	19.61	12.42	19.27
NC_000019.10	47955937	47956337	401	*	4.60794	4.46877	4.73485	-0.266079	0.532673	0.999724	23.27	23.12	20.04	20.5	23.88	35.5
NT_187509.1	3361	3761	401	*	5.24952	5.13027	5.35966	-0.229393	0.532943	0.999724	46.53	32.17	26.36	43.68	42.99	36.51
NT_187364.1	10467	10867	401	*	6.6522	6.55441	6.74377	-0.189361	0.53315	0.999724	78.66	112.61	90.69	124.79	99.36	97.36
NT_187513.1	176798	177198	401	*	4.55696	4.68741	4.41352	0.273888	0.534191	0.999724	31.02	24.13	22.15	25.85	23.88	14.2
NC_000003.12	75687875	75688275	401	*	4.22084	4.35061	4.07824	0.272378	0.534365	0.999724	23.27	22.12	15.82	13.37	20.06	17.24
NC_000016.10	38279814	38280214	401	*	7.44088	7.34608	7.52984	-0.183761	0.534906	0.999724	125.2	169.92	192.99	182.73	206.36	165.31
NC_000012.12	128205240	128205640	401	*	3.97521	4.11992	3.81436	0.305559	0.535101	0.999724	24.37	14.08	13.71	11.59	13.38	17.24
NC_000010.11	40440929	40441329	401	*	3.92778	4.15952	3.65154	0.507978	0.535516	0.999724	6.65	10.05	36.91	2.67	7.64	27.38
NC_000008.11	44190419	44190819	401	*	3.33641	3.56361	3.06663	0.496982	0.535873	0.999724	21.05	7.04	7.38	12.48	8.6	4.06
NC_000017.11	26594692	26595092	401	*	7.84903	7.76549	7.928	-0.162505	0.536329	0.999724	188.35	250.35	214.08	232.65	263.69	234.28
NT_187495.1	6649	7049	401	*	4.10882	4.25008	3.95222	0.297851	0.53633	0.999724	23.27	20.11	13.71	14.26	21.02	11.16
NC_000001.11	148107572	148107972	401	*	5.05723	5.16936	4.93564	0.233715	0.536541	0.999724	32.13	45.24	30.58	24.07	36.3	31.44
NC_000022.11	12489746	12490146	401	*	4.13484	4.29349	3.95656	0.33693	0.5381	0.999724	17.73	22.12	18.98	20.5	4.78	21.3
NC_000012.12	34897583	34897983	401	*	4.35747	4.11319	4.56632	-0.453134	0.538107	0.999724	31.02	4.02	16.87	41	5.73	24.34
NC_000019.10	8741006	8741406	401	*	3.24417	3.48821	2.95027	0.537945	0.539619	0.999724	4.43	6.03	23.2	6.24	4.78	12.17
NC_000008.11	141874117	141874517	401	*	5.36801	5.48524	5.24041	0.244824	0.540378	0.999724	59.83	28.15	46.4	38.33	32.48	42.6
NC_000020.11	20356241	20356641	401	*	4.33491	4.4788	4.17505	0.303752	0.540904	0.999724	28.81	19.1	18.98	27.63	13.38	13.18
NC_000015.10	100602206	100602606	401	*	3.71816	3.90451	3.50413	0.400379	0.542337	0.999724	24.37	11.06	9.49	8.02	5.73	20.28
NC_000007.14	101000005	101000405	401	*	5.36241	5.49442	5.21708	0.277338	0.542414	0.999724	59.83	32.17	43.24	42.79	19.11	49.7
NC_000019.10	50134197	50134597	401	*	4.49444	4.63793	4.3351	0.30283	0.542436	0.999724	16.62	20.11	37.96	18.72	12.42	29.41
NC_000002.12	241516718	241517118	401	*	3.46824	3.25906	3.6509	-0.391839	0.542623	0.999724	13.3	8.04	7.38	8.02	12.42	17.24
NC_000006.12	11427148	11427548	401	*	4.02482	4.15945	3.87632	0.283135	0.542639	0.999724	18.84	22.12	12.65	11.59	16.24	16.23
NC_000011.10	51560332	51560732	401	*	3.5269	3.14284	3.82992	-0.687076	0.543003	0.999724	3.32	22.12	1.05	6.24	34.39	2.03
NC_000009.12	60668427	60668827	401	*	4.71596	4.5863	4.83492	-0.248624	0.543162	0.999724	28.81	21.11	22.15	32.09	20.06	33.47
NC_000010.11	118485688	118486088	401	*	4.09263	3.94965	4.22272	-0.273067	0.54324	0.999724	13.3	14.08	18.98	20.5	16.24	19.27
NT_113948.1	89570	89970	401	*	6.05456	5.95796	6.14509	-0.187127	0.544038	0.999724	57.61	60.33	68.55	63.29	66.88	82.15
NC_000014.9	82724833	82725233	401	*	4.0565	4.18722	3.91274	0.274477	0.544072	0.999724	15.51	19.1	20.04	12.48	12.42	20.28
NC_000007.14	60375918	60376318	401	*	3.68264	3.43795	3.89178	-0.453825	0.544278	0.999724	23.27	5.03	4.22	25.85	9.55	9.13
NC_000004.12	186435035	186435435	401	*	4.07689	4.254	3.87494	0.379063	0.544356	0.999724	6.65	22.12	28.47	6.24	12.42	25.35
NC_000008.11	85716588	85716988	401	*	4.53763	4.39263	4.66937	-0.276746	0.544831	0.999724	27.7	11.06	24.26	25.85	20.06	30.43
NT_187373.1	37679	38079	401	*	5.51516	5.39692	5.62444	-0.22752	0.545135	0.999724	57.61	38.21	30.58	60.61	46.81	40.57
NC_000004.12	180566200	180566600	401	*	3.97929	4.1258	3.81619	0.309614	0.546129	0.999724	9.97	17.09	25.31	12.48	10.51	19.27
NC_000020.11	30830028	30830428	401	*	5.36222	5.47287	5.24238	0.230492	0.547391	0.999724	55.4	47.26	30.58	44.57	32.48	36.51
NC_000017.11	47189245	47189645	401	*	3.60883	3.80579	3.38067	0.425116	0.547971	0.999724	23.27	6.03	12.65	5.35	7.64	18.26
NC_000022.11	11067354	11067754	401	*	4.42	4.53904	4.29026	0.24878	0.54809	0.999724	24.37	21.11	24.26	21.39	20.06	17.24
NC_000006.12	35919849	35920249	401	*	3.8444	3.99033	3.68204	0.308294	0.548586	0.999724	19.94	15.08	12.65	10.7	9.55	18.26
NC_000009.12	137517949	137518349	401	*	4.35728	4.22559	4.47795	-0.252357	0.549162	0.999724	22.16	17.09	16.87	26.74	23.88	16.23
NC_000006.12	167432877	167433277	401	*	3.80637	3.95767	3.63733	0.320339	0.549367	0.999724	16.62	12.07	17.93	8.02	18.15	11.16
NT_187499.1	5933	6333	401	*	3.75834	3.90518	3.59484	0.310339	0.549445	0.999724	11.08	19.1	14.76	9.8	15.29	11.16
NC_000009.12	23330136	23330536	401	*	3.67563	3.48068	3.84735	-0.366677	0.549603	0.999724	9.97	15.08	8.44	8.02	21.97	13.18
NT_187433.1	13849	14249	401	*	3.12218	2.7065	3.44449	-0.737988	0.549858	0.999724	15.51	3.02	1.05	24.96	6.69	1.01
NC_000018.10	4510708	4511108	401	*	4.12747	4.25885	3.98292	0.275933	0.550423	0.999724	24.37	14.08	18.98	16.94	15.29	15.21
NC_000007.14	56371711	56372111	401	*	6.48271	6.59653	6.35915	0.237382	0.55044	0.999724	76.45	133.72	80.15	49.92	88.85	107.5
NC_000019.10	37293424	37293824	401	*	7.40002	7.50968	7.28134	0.228338	0.551037	0.999724	211.62	134.73	200.37	163.12	93.63	209.94
NT_187505.1	77508	77908	401	*	4.28793	4.15134	4.41269	-0.261351	0.552559	0.999724	23.27	11.06	18.98	19.61	21.97	22.31
NC_000002.12	19901539	19901939	401	*	3.71549	3.89791	3.50662	0.391289	0.55289	0.999724	22.16	13.07	9.49	8.02	4.78	21.3
NC_000006.12	167651524	167651924	401	*	3.9601	3.78917	4.11291	-0.323736	0.553435	0.999724	13.3	6.03	22.15	18.72	21.02	12.17
NC_000010.11	84178130	84178530	401	*	4.24381	4.39379	4.07642	0.317368	0.553531	0.999724	22.16	26.14	14.76	26.74	7.64	16.23
NC_000008.11	85659753	85660153	401	*	6.15861	6.26766	6.04064	0.227011	0.553913	0.999724	62.05	57.31	111.78	67.74	50.64	79.11
NC_000010.11	41502731	41503131	401	*	4.42145	4.25287	4.57237	-0.319502	0.55399	0.999724	7.76	24.13	25.31	15.15	25.8	30.43
NC_000021.9	10361731	10362131	401	*	4.78052	4.65872	4.89283	-0.23411	0.553992	0.999724	24.37	27.15	24.26	23.18	32.48	33.47
NC_000024.10	11113873	11114273	401	*	4.48811	4.61519	4.34874	0.266445	0.554437	0.999724	25.48	31.17	16.87	25.85	20.06	15.21
NC_000023.11	62492976	62493376	401	*	5.74505	5.83694	5.6469	0.190043	0.554716	0.999724	58.72	66.36	46.4	48.13	53.5	48.68
NT_187476.1	669	1069	401	*	7.95673	7.86363	8.04418	-0.180543	0.555113	0.999724	260.37	201.09	237.28	306.63	190.12	295.13
NC_000009.12	60674263	60674663	401	*	6.96148	6.86264	7.05398	-0.191337	0.555701	0.999724	125.2	100.54	123.38	141.73	93.63	163.28
NT_187420.1	248168	248568	401	*	4.99422	4.88013	5.09995	-0.219826	0.556166	0.999724	27.7	32.17	28.47	42.79	28.66	31.44
NC_000012.12	35126729	35127129	401	*	3.59314	3.38283	3.77666	-0.393831	0.55622	0.999724	18.84	4.02	8.44	14.26	8.6	18.26
NC_000017.11	26299234	26299634	401	*	4.16447	4.36061	3.93741	0.4232	0.556426	0.999724	37.67	6.03	17.93	24.96	4.78	16.23
NC_000001.11	149063126	149063526	401	*	4.25024	4.39086	4.09441	0.296455	0.556511	0.999724	33.24	18.1	11.6	18.72	15.29	17.24
NT_187433.1	113632	114032	401	*	3.82219	3.98748	3.63547	0.352013	0.55666	0.999724	21.05	18.1	8.44	18.72	11.46	7.1
NC_000003.12	90721403	90721803	401	*	3.50826	3.31584	3.67802	-0.362176	0.556697	0.999724	13.3	6.03	10.55	8.91	15.29	14.2
NC_000002.12	113603090	113603490	401	*	4.07589	4.22191	3.91342	0.30849	0.556791	0.999724	23.27	21.11	11.6	21.39	8.6	15.21
NT_187428.1	327	727	401	*	4.46418	4.33035	4.58665	-0.2563	0.557216	0.999724	24.37	19.1	16.87	16.94	26.75	28.4
NC_000020.11	26617529	26617929	401	*	4.99323	5.11492	4.86031	0.254604	0.557265	0.999724	44.32	31.17	28.47	41	24.84	21.3
NT_187586.1	114853	115253	401	*	4.12603	4.24975	3.99069	0.259069	0.557698	0.999724	19.94	17.09	20.04	13.37	19.11	15.21
NW_015495300.1	204108	204508	401	*	3.9547	3.80863	4.08733	-0.278698	0.55776	0.999724	13.3	16.09	12.65	21.39	13.38	16.23
NC_000005.10	37489260	37489660	401	*	3.81083	3.95297	3.65315	0.299818	0.558201	0.999724	15.51	14.08	16.87	8.02	11.46	18.26
NC_000020.11	31060333	31060733	401	*	7.14525	7.25789	7.02306	0.234829	0.558251	0.999724	87.53	207.12	164.51	91.81	161.46	136.92
NC_000011.10	94237941	94238341	401	*	5.17286	5.3884	4.91936	0.469042	0.558451	0.999724	86.42	17.09	22.15	66.85	6.69	17.24
NT_187424.1	705	1105	401	*	4.23325	4.36265	4.09109	0.271553	0.558974	0.999724	28.81	17.09	15.82	18.72	17.2	15.21
NC_000001.11	2657073	2657473	401	*	3.15605	3.45768	2.77422	0.683464	0.559291	0.999724	0	16.09	16.87	1.78	8.6	10.14
NC_000021.9	8233009	8233409	401	*	6.41833	6.5305	6.29669	0.233808	0.561069	0.999724	84.2	83.45	109.68	44.57	72.61	118.66
NC_000010.11	40556641	40557041	401	*	6.57351	6.42345	6.70942	-0.285967	0.562009	0.999724	48.75	87.47	121.28	49.02	111.78	153.14
NC_000010.11	42099667	42100067	401	*	5.65744	5.51051	5.79079	-0.280278	0.562091	0.999724	53.18	59.32	24.26	64.18	74.52	27.38
NC_000010.11	30676343	30676743	401	*	3.77126	3.91998	3.60542	0.31456	0.562883	0.999724	16.62	15.08	13.71	16.94	11.46	8.11
NC_000004.12	9238426	9238826	401	*	3.73623	3.55225	3.89937	-0.347126	0.563148	0.999724	6.65	20.11	8.44	13.37	17.2	14.2
NC_000016.10	28089568	28089968	401	*	4.2576	4.39873	4.10116	0.297566	0.564046	0.999724	33.24	11.06	18.98	17.83	13.38	20.28
NC_000010.11	133687643	133688043	401	*	5.37875	5.47841	5.2717	0.206706	0.565913	0.999724	42.1	45.24	46.4	45.46	42.04	28.4
NC_000011.10	54021040	54021440	401	*	6.37287	6.28691	6.454	-0.167096	0.566291	0.999724	66.48	84.46	83.31	88.24	93.63	81.14
NC_000001.11	218989981	218990381	401	*	3.50474	3.66727	3.32155	0.345726	0.566488	0.999724	13.3	10.05	14.76	6.24	9.55	14.2
NC_000012.12	108595293	108595693	401	*	4.26584	4.40202	4.11545	0.286571	0.566631	0.999724	26.59	23.12	13.71	23.18	9.55	19.27
NC_000020.11	31061223	31061623	401	*	6.64499	6.75228	6.52908	0.223201	0.566683	0.999724	60.94	131.71	130.77	68.63	107	101.42
NC_000006.12	168659672	168660072	401	*	4.18397	4.309	4.04706	0.261948	0.56686	0.999724	11.08	24.13	24.26	15.15	17.2	17.24
NC_000010.11	1232352	1232752	401	*	4.09141	4.22053	3.94958	0.270949	0.567653	0.999724	22.16	21.11	12.65	18.72	12.42	15.21
NC_000007.14	56811698	56812098	401	*	3.91815	4.11081	3.69574	0.415061	0.567795	0.999724	34.35	9.05	8.44	23.18	8.6	7.1
NC_000003.12	198045836	198046236	401	*	3.61382	3.76965	3.4391	0.33055	0.567994	0.999724	8.86	13.07	18.98	10.7	7.64	14.2
NC_000010.11	39953944	39954344	401	*	3.5301	3.70168	3.33532	0.366359	0.568646	0.999724	16.62	16.09	6.33	9.8	13.38	7.1
NC_000022.11	12691949	12692349	401	*	4.88003	4.99256	4.75799	0.234569	0.569306	0.999724	21.05	30.16	44.29	25.85	23.88	31.44
NC_000005.10	138331857	138332257	401	*	3.97806	4.11856	3.82238	0.296181	0.569432	0.999724	24.37	15.08	12.65	11.59	9.55	21.3
NC_000001.11	143220101	143220501	401	*	6.95438	6.75187	7.13194	-0.380073	0.569694	0.999724	119.66	169.92	33.75	194.32	192.99	33.47
NC_000021.9	10477854	10478254	401	*	4.04731	3.89059	4.18865	-0.298059	0.56973	0.999724	14.4	10.05	20.04	17.83	10.51	26.37
NC_000021.9	6565598	6565998	401	*	4.14525	4.00958	4.26925	-0.25968	0.56974	0.999724	14.4	18.1	15.82	23.18	13.38	21.3
NC_000011.10	53019764	53020164	401	*	3.77533	3.6067	3.92629	-0.31959	0.569826	0.999724	7.76	15.08	13.71	12.48	21.97	11.16
NW_025791775.1	33306	33706	401	*	6.28308	6.37141	6.18899	0.182423	0.570188	0.999724	79.77	67.36	101.24	77.55	60.19	81.14
NC_000003.12	75669101	75669501	401	*	4.96278	5.0662	4.85137	0.214836	0.571493	0.999724	33.24	26.14	41.13	27.63	30.57	28.4
NC_000002.12	90390406	90390806	401	*	4.23296	4.10005	4.35465	-0.254601	0.572934	0.999724	17.73	22.12	11.6	23.18	21.97	16.23
NC_000010.11	41576904	41577304	401	*	4.85744	4.96067	4.74626	0.214408	0.573107	0.999724	26.59	35.19	31.64	27.63	30.57	22.31
NT_167215.1	65324	65724	401	*	3.61125	3.43157	3.77101	-0.339432	0.573972	0.999724	5.54	12.07	14.76	11.59	17.2	12.17
NC_000022.11	15689343	15689743	401	*	3.69457	3.51852	3.85146	-0.332933	0.574122	0.999724	5.54	14.08	14.76	19.61	10.51	13.18
NC_000016.10	38268647	38269047	401	*	6.50416	6.5931	6.40937	0.183737	0.5742	0.999724	75.34	103.56	110.73	93.59	96.49	64.91
NT_187420.1	315029	315429	401	*	4.09038	3.95184	4.21678	-0.264945	0.574487	0.999724	18.84	18.1	9.49	19.61	21.97	14.2
NT_167209.1	64898	65298	401	*	5.09503	4.96186	5.21694	-0.255089	0.574658	0.999724	21.05	28.15	44.29	32.09	26.75	52.74
NC_000020.11	26516918	26517318	401	*	3.24531	3.01092	3.4469	-0.435982	0.574708	0.999724	6.65	8.04	9.49	10.7	4.78	17.24
NC_000023.11	49345787	49346187	401	*	4.18173	4.01188	4.33367	-0.32179	0.575642	0.999724	27.7	8.04	12.65	33.87	12.42	14.2
NC_000012.12	129538729	129539129	401	*	4.17416	4.30012	4.03614	0.263981	0.576574	0.999724	24.37	23.12	11.6	18.72	15.29	15.21
NT_187614.1	996790	997190	401	*	4.02731	4.15479	3.88745	0.267345	0.576822	0.999724	12.19	19.1	22.15	16.04	17.2	11.16
NC_000004.12	47120522	47120922	401	*	3.73035	3.57095	3.87388	-0.302925	0.576889	0.999724	11.08	15.08	9.49	14.26	11.46	18.26
NC_000008.11	2371281	2371681	401	*	3.92341	4.05445	3.77927	0.27518	0.577282	0.999724	22.16	16.09	11.6	11.59	13.38	16.23
NT_113796.3	200955	201355	401	*	4.41685	4.28461	4.53797	-0.253357	0.577762	0.999724	13.3	25.14	20.04	18.72	28.66	22.31
NT_167218.1	18585	18985	401	*	6.61019	6.75531	6.44881	0.306508	0.577994	0.999724	151.79	56.3	116	101.62	29.62	130.83
NC_000007.14	102619263	102619663	401	*	3.75185	3.57009	3.91325	-0.343151	0.579023	0.999724	5.54	10.05	20.04	9.8	18.15	17.24
NC_000004.12	186239300	186239700	401	*	4.07731	3.93167	4.20959	-0.277926	0.579111	0.999724	23.27	14.08	8.44	14.26	21.97	19.27
NC_000002.12	5133572	5133972	401	*	4.22342	4.36419	4.06741	0.296783	0.579368	0.999724	33.24	20.11	8.44	17.83	16.24	16.23
NC_000021.9	7326497	7326897	401	*	3.82785	3.67332	3.96741	-0.294091	0.579618	0.999724	16.62	10.05	11.6	23.18	9.55	14.2
NT_187364.1	7316	7716	401	*	8.79068	8.71967	8.85835	-0.138677	0.57968	0.999724	361.19	414.24	489.32	478.66	429.93	483.77
NC_000016.10	34062653	34063053	401	*	4.04771	3.90648	4.17633	-0.269847	0.579728	0.999724	8.86	16.09	20.04	16.94	20.06	17.24
NT_187456.1	941	1341	401	*	3.58789	3.40333	3.7515	-0.348168	0.580537	0.999724	14.4	12.07	5.27	15.15	18.15	7.1
NC_000011.10	51422522	51422922	401	*	3.6261	3.77917	3.45484	0.324338	0.580993	0.999724	15.51	14.08	11.6	12.48	14.33	6.09
NC_000002.12	527202	527602	401	*	3.88343	3.73437	4.01853	-0.284161	0.581498	0.999724	13.3	16.09	10.55	17.83	10.51	20.28
NC_000007.14	157821914	157822314	401	*	4.39868	4.53018	4.25399	0.276192	0.581763	0.999724	34.35	18.1	16.87	26.74	15.29	15.21
NC_000018.10	20579254	20579654	401	*	5.76721	5.66662	5.86125	-0.194626	0.583261	0.999724	42.1	52.28	58	42.79	69.74	61.87
NC_000007.14	6179614	6180014	401	*	4.02782	4.15888	3.88366	0.275225	0.583674	0.999724	13.3	17.09	23.2	13.37	8.6	22.31
NC_000003.12	91168558	91168958	401	*	3.73084	3.56862	3.87666	-0.308041	0.584038	0.999724	8.86	14.08	12.65	9.8	20.06	14.2
NC_000002.12	33599190	33599590	401	*	3.89942	4.07647	3.69757	0.378901	0.584648	0.999724	29.91	8.04	12.65	9.8	4.78	24.34
NC_000012.12	36765491	36765891	401	*	3.39138	3.16274	3.58869	-0.42595	0.5853	0.999724	15.51	5.03	6.33	16.04	3.82	16.23
NW_021160012.1	236992	237392	401	*	4.05225	3.91291	4.17932	-0.266408	0.585823	0.999724	9.97	13.07	22.15	17.83	16.24	20.28
NC_000013.11	24682091	24682491	401	*	3.81525	3.98437	3.62364	0.360731	0.585824	0.999724	19.94	19.1	8.44	20.5	12.42	4.06
NC_000006.12	160764827	160765227	401	*	4.0996	3.96301	4.22436	-0.261355	0.58647	0.999724	23.27	15.08	8.44	19.61	17.2	19.27
NC_000008.11	82936674	82937074	401	*	3.71016	3.86862	3.53211	0.336512	0.5867	0.999724	24.37	12.07	7.38	7.13	13.38	14.2
NC_000007.14	58684571	58684971	401	*	3.15278	3.40664	2.84452	0.562119	0.587194	0.999724	7.76	4.02	20.04	12.48	0.96	8.11
NC_000017.11	26937830	26938230	401	*	4.12232	4.23695	3.99778	0.239171	0.587287	0.999724	16.62	24.13	15.82	13.37	15.29	19.27
NW_021160023.1	511088	511488	401	*	3.72259	3.9104	3.50662	0.403781	0.587735	0.999724	21.05	4.02	20.04	8.02	4.78	21.3
NT_187499.1	28239	28639	401	*	3.61432	3.43452	3.77419	-0.33967	0.587924	0.999724	9.97	15.08	7.38	18.72	16.24	6.09
NC_000004.12	51842819	51843219	401	*	3.63821	3.4659	3.79212	-0.326212	0.589538	0.999724	16.62	7.04	9.49	8.91	13.38	19.27
NC_000003.12	195970259	195970659	401	*	4.21529	4.33397	4.08596	0.24801	0.5896	0.999724	25.48	17.09	17.93	19.61	18.15	13.18
NC_000010.11	41516229	41516629	401	*	4.83398	4.69397	4.96159	-0.267617	0.589819	0.999724	14.4	22.12	41.13	23.18	27.71	42.6
NC_000009.12	10161	10561	401	*	3.23795	3.02575	3.4229	-0.39715	0.589846	0.999724	7.76	4.02	12.65	12.48	9.55	10.14
NC_000021.9	7916820	7917220	401	*	4.78344	4.88941	4.66906	0.220353	0.589851	0.999724	35.45	28.15	25.31	31.2	24.84	20.28
NT_187461.1	1430	1830	401	*	6.37386	6.47675	6.26306	0.213697	0.592226	0.999724	74.23	65.35	127.6	86.46	50.64	93.31
NC_000012.12	131017487	131017887	401	*	4.23191	4.34587	4.10817	0.237699	0.592911	0.999724	22.16	25.14	13.71	15.15	15.29	21.3
NC_000008.11	85742829	85743229	401	*	6.10144	6.17682	6.02192	0.154899	0.594018	0.999724	74.23	77.42	65.38	65.96	63.06	65.92
NT_113888.1	189730	190130	401	*	4.22729	4.08755	4.35468	-0.267122	0.594324	0.999724	23.27	15.08	12.65	20.5	11.46	29.41
NC_000020.11	27518450	27518850	401	*	4.51167	4.39565	4.61906	-0.223416	0.594325	0.999724	17.73	20.11	25.31	25.85	29.62	18.26
NC_000012.12	25866816	25867216	401	*	3.68967	3.83224	3.53146	0.300781	0.594652	0.999724	8.86	19.1	14.76	9.8	7.64	17.24
NC_000020.11	29419349	29419749	401	*	3.7642	3.90689	3.60583	0.301059	0.594885	0.999724	12.19	19.1	13.71	15.15	15.29	6.09
NT_187501.1	65186	65586	401	*	4.11169	4.24353	3.96657	0.276959	0.595414	0.999724	19.94	22.12	14.76	17.83	21.97	7.1
NC_000011.10	71503475	71503875	401	*	4.19092	4.31207	4.05865	0.253424	0.595448	0.999724	24.37	13.07	22.15	19.61	17.2	13.18
NC_000007.14	58205086	58205486	401	*	3.32961	3.13518	3.50092	-0.365744	0.596048	0.999724	11.08	11.06	4.22	13.37	11.46	9.13
NC_000010.11	41498586	41498986	401	*	3.58951	3.39506	3.76084	-0.365772	0.59614	0.999724	5.54	7.04	18.98	8.02	13.38	19.27
NC_000010.11	42078398	42078798	401	*	7.15669	7.07045	7.23805	-0.167598	0.59627	0.999724	122.98	113.61	166.62	172.03	116.56	164.3
NC_000018.10	108001	108401	401	*	8.16922	8.25324	8.08001	0.173224	0.596389	0.999724	271.45	397.14	246.77	204.12	326.74	280.93
NC_000015.10	99799642	99800042	401	*	4.27036	4.39189	4.13764	0.25424	0.596525	0.999724	13.3	19.1	30.58	16.04	12.42	24.34
NC_000008.11	85769413	85769813	401	*	5.96176	6.04207	5.87671	0.165353	0.596604	0.999724	73.12	62.34	62.22	60.61	48.72	66.94
NT_167209.1	136596	136996	401	*	5.57992	5.6866	5.46472	0.221884	0.596862	0.999724	70.91	37.2	46.4	56.16	28.66	47.67
NC_000010.11	42101460	42101860	401	*	4.7424	4.87767	4.59313	0.284545	0.596989	0.999724	21.05	50.27	16.87	26.74	32.48	13.18
NC_000001.11	119996976	119997376	401	*	3.25514	3.47498	2.99567	0.479314	0.597287	0.999724	19.94	6.03	7.38	15.15	5.73	3.04
NC_000002.12	119903219	119903619	401	*	3.81003	3.64429	3.95867	-0.314382	0.597338	0.999724	9.97	19.1	8.44	21.39	18.15	7.1
NC_000015.10	70302881	70303281	401	*	4.16814	4.04097	4.28501	-0.244036	0.597822	0.999724	16.62	20.11	12.65	15.15	21.02	22.31
NT_187443.1	76566	76966	401	*	5.08068	4.96767	5.18548	-0.217803	0.598576	0.999724	29.91	29.16	34.8	36.55	22.93	49.7
NC_000008.11	54278220	54278620	401	*	4.19903	4.08162	4.3076	-0.225973	0.598603	0.999724	19.94	16.09	14.76	23.18	21.02	15.21
NT_187385.1	108744	109144	401	*	4.51689	4.40425	4.62136	-0.217108	0.59871	0.999724	26.59	21.11	15.82	25.85	27.71	20.28
NC_000011.10	53486410	53486810	401	*	4.17576	4.36393	3.95932	0.404608	0.599783	0.999724	24.37	33.18	4.22	17.83	25.8	3.04
NT_187499.1	127333	127733	401	*	3.95944	3.82039	4.08626	-0.265868	0.601142	0.999724	13.3	9.05	20.04	17.83	21.97	11.16
NC_000002.12	240613745	240614145	401	*	3.95414	4.08186	3.814	0.267861	0.601573	0.999724	22.16	18.1	10.55	13.37	9.55	19.27
NC_000015.10	43989546	43989946	401	*	3.77403	3.91461	3.61826	0.296352	0.602301	0.999724	11.08	13.07	21.09	8.91	7.64	20.28
NC_000024.10	20074941	20075341	401	*	2.98679	2.71166	3.21776	-0.506101	0.602453	0.999724	2.22	10.05	7.38	5.35	12.42	10.14
NT_187407.1	383	783	401	*	4.67683	4.79334	4.55007	0.243273	0.603797	0.999724	13.3	37.2	32.69	21.39	29.62	19.27
NC_000023.11	115728964	115729364	401	*	6.93602	7.07244	6.78535	0.287086	0.603839	0.999724	166.19	188.02	49.56	128.36	152.86	49.7
NC_000014.9	19180785	19181185	401	*	4.56743	4.44658	4.67893	-0.232347	0.60401	0.999724	21.05	20.11	24.26	32.09	14.33	30.43
NC_000008.11	25458426	25458826	401	*	4.00714	4.17405	3.81837	0.355674	0.604437	0.999724	38.78	9.05	6.33	11.59	11.46	19.27
NC_000018.10	79200532	79200932	401	*	4.35978	4.47516	4.23435	0.240808	0.60524	0.999724	23.27	17.09	26.36	25.85	13.38	17.24
NC_000010.11	130492240	130492640	401	*	4.26576	4.37838	4.1436	0.234779	0.605443	0.999724	19.94	16.09	26.36	21.39	13.38	18.26
NC_000005.10	50118398	50118798	401	*	3.85572	3.69099	4.00355	-0.312561	0.606186	0.999724	5.54	11.06	22.15	10.7	18.15	19.27
NW_021160018.1	320562	320962	401	*	4.04373	4.17296	3.90178	0.271178	0.606585	0.999724	22.16	15.08	16.87	23.18	10.51	11.16
NC_000010.11	41578170	41578570	401	*	3.29691	3.04002	3.5149	-0.474877	0.606588	0.999724	1.11	14.08	9.49	7.13	20.06	7.1
NC_000020.11	30424447	30424847	401	*	3.68873	3.54191	3.82198	-0.280077	0.606902	0.999724	11.08	8.04	15.82	16.04	16.24	10.14
NC_000010.11	133787157	133787557	401	*	3.84167	3.70468	3.96677	-0.262082	0.607216	0.999724	12.19	10.05	16.87	14.26	13.38	19.27
NC_000007.14	57638661	57639061	401	*	3.76757	3.9099	3.60965	0.300257	0.607794	0.999724	11.08	16.09	17.93	18.72	5.73	12.17
NC_000005.10	11383	11783	401	*	3.95604	3.82597	4.07534	-0.249366	0.608017	0.999724	17.73	10.05	14.76	23.18	16.24	11.16
NC_000007.14	145134429	145134829	401	*	3.69645	3.85165	3.52253	0.32912	0.608019	0.999724	18.84	17.09	7.38	18.72	7.64	8.11
NC_000004.12	49513320	49513720	401	*	7.46149	7.60119	7.3068	0.294398	0.608211	0.999724	347.9	97.53	137.09	260.28	70.7	144.02
NT_167219.1	26303	26703	401	*	5.38419	5.47481	5.2875	0.187305	0.608623	0.999724	32.13	42.23	59.06	38.33	37.26	41.58
NC_000018.10	12430405	12430805	401	*	4.10125	4.22317	3.96806	0.255118	0.609232	0.999724	23.27	20.11	12.65	19.61	17.2	10.14
NC_000022.11	11974122	11974522	401	*	4.07981	4.19576	3.95373	0.242037	0.609854	0.999724	23.27	20.11	11.6	16.04	16.24	14.2
NC_000012.12	35302887	35303287	401	*	3.90467	4.10587	3.67079	0.435079	0.610593	0.999724	26.59	5.03	20.04	24.07	0.96	13.18
NC_000018.10	62186908	62187308	401	*	3.72689	3.86996	3.56806	0.3019	0.610612	0.999724	22.16	9.05	12.65	10.7	7.64	17.24
NC_000016.10	34586618	34587018	401	*	9.02907	8.90173	9.14607	-0.244342	0.611495	0.999724	536.25	623.37	275.24	777.27	684.06	238.33
NC_000022.11	15835690	15836090	401	*	3.9879	4.10406	3.86157	0.242495	0.611727	0.999724	16.62	18.1	16.87	17.83	9.55	16.23
NC_000012.12	37239443	37239843	401	*	6.72528	6.81016	6.63508	0.17508	0.611841	0.999724	104.15	140.76	91.75	88.24	131.84	78.09
NC_000004.12	8620606	8621006	401	*	4.10052	4.23401	3.95339	0.280618	0.61218	0.999724	12.19	22.12	22.15	5.35	23.88	17.24
NC_000006.12	58864346	58864746	401	*	3.25559	2.96971	3.49409	-0.524379	0.613388	0.999724	14.4	8.04	1.05	23.18	8.6	2.03
NT_187367.1	58107	58507	401	*	4.03607	3.88539	4.1725	-0.287107	0.613505	0.999724	11.08	10.05	23.2	8.91	23.88	21.3
NC_000002.12	183185565	183185965	401	*	3.60949	3.74513	3.45976	0.285375	0.614043	0.999724	14.4	11.06	14.76	13.37	10.51	9.13
NC_000002.12	238606716	238607116	401	*	3.50301	3.33925	3.65006	-0.310813	0.614269	0.999724	6.65	11.06	12.65	14.26	15.29	8.11
NC_000004.12	131976894	131977294	401	*	4.73551	4.83113	4.63311	0.198021	0.614309	0.999724	32.13	32.17	21.09	23.18	23.88	27.38
NC_000010.11	40892014	40892414	401	*	5.85554	5.95034	5.75407	0.196267	0.61548	0.999724	57.61	80.43	47.46	61.5	65.92	34.48
NC_000022.11	12191107	12191507	401	*	4.07919	3.95628	4.19244	-0.236158	0.615503	0.999724	17.73	14.08	14.76	13.37	18.15	23.33
NC_000002.12	83602605	83603005	401	*	3.79654	3.91971	3.66187	0.257837	0.615962	0.999724	14.4	13.07	17.93	11.59	16.24	10.14
NC_000021.9	5329546	5329946	401	*	3.9555	4.07603	3.82398	0.252046	0.616012	0.999724	19.94	20.11	10.55	16.04	15.29	11.16
NC_000020.11	64088553	64088953	401	*	4.35026	4.22382	4.46651	-0.242688	0.616581	0.999724	11.08	29.16	15.82	24.07	21.97	20.28
NT_187461.1	-39	361	401	*	6.90629	6.97681	6.83214	0.144671	0.616815	0.999724	103.04	137.74	137.09	123.01	119.42	99.39
NT_187373.1	35505	35905	401	*	4.16429	4.04707	4.27271	-0.225634	0.616879	0.999724	19.94	19.1	10.55	19.61	19.11	19.27
NC_000005.10	17527414	17527814	401	*	4.74794	4.61121	4.87283	-0.261615	0.617145	0.999724	29.91	18.1	25.31	41.89	10.51	35.5
NC_000022.11	10761466	10761866	401	*	4.51541	4.39584	4.62583	-0.229987	0.617205	0.999724	19.94	22.12	21.09	29.41	32.48	12.17
NC_000018.10	63091666	63092066	401	*	4.63449	4.72961	4.53266	0.196954	0.617307	0.999724	22.16	33.18	24.26	22.28	24.84	22.31
NC_000017.11	43232150	43232550	401	*	5.04047	5.14087	4.93255	0.208318	0.61755	0.999724	37.67	29.16	39.02	24.96	21.02	45.64
NT_187392.1	32745	33145	401	*	4.23054	4.34866	4.10189	0.246763	0.617705	0.999724	14.4	15.08	31.64	13.37	22.93	15.21
NC_000021.9	5217936	5218336	401	*	5.0316	5.13135	4.92443	0.206917	0.617961	0.999724	35.45	41.22	28.47	37.44	34.39	19.27
NC_000021.9	41150437	41150837	401	*	4.15174	4.26504	4.02877	0.236273	0.618382	0.999724	18.84	25.14	13.71	21.39	13.38	14.2
NC_000005.10	47128937	47129337	401	*	3.47576	3.29851	3.6336	-0.335087	0.618406	0.999724	9.97	10.05	9.49	16.94	16.24	4.06
NT_167214.1	141916	142316	401	*	7.26518	7.34715	7.17828	0.168863	0.620046	0.999724	204.97	154.84	128.66	188.08	115.6	130.83
NC_000007.14	155615086	155615486	401	*	3.91097	3.7637	4.04458	-0.280883	0.620126	0.999724	22.16	8.04	10.55	19.61	8.6	21.3
NC_000018.10	15407500	15407900	401	*	4.97396	5.08529	4.85331	0.231978	0.62061	0.999724	43.21	30.16	28.47	42.79	27.71	16.23
NC_000001.11	146989466	146989866	401	*	5.0643	5.17568	4.9436	0.23208	0.620626	0.999724	27.7	31.17	49.56	15.15	31.53	45.64
NT_187388.1	139892	140292	401	*	6.92208	6.7301	7.09148	-0.361372	0.621349	0.999724	39.89	82.45	196.15	33.87	82.16	293.1
NC_000021.9	9656449	9656849	401	*	4.75119	4.87905	4.61089	0.268168	0.622063	0.999724	42.1	26.14	20.04	39.22	22.93	11.16
NC_000012.12	8243242	8243642	401	*	4.45253	4.58613	4.30527	0.280862	0.622221	0.999724	45.43	16.09	10.55	16.94	20.06	22.31
NC_000011.10	52408205	52408605	401	*	4.18319	4.07274	4.28578	-0.213046	0.622227	0.999724	15.51	18.1	16.87	22.28	21.02	15.21
NC_000018.10	80262775	80263175	401	*	4.81417	4.90615	4.71592	0.190231	0.622582	0.999724	31.02	24.13	34.8	27.63	24.84	26.37
NC_000011.10	53326649	53327049	401	*	5.48956	5.40444	5.56993	-0.16549	0.622803	0.999724	38.78	49.27	39.02	46.35	52.55	43.61
NC_000007.14	119011838	119012238	401	*	3.63875	3.78535	3.47555	0.309807	0.623375	0.999724	4.43	21.11	15.82	11.59	8.6	13.18
NC_000014.9	19796892	19797292	401	*	3.85502	3.98099	3.71697	0.264021	0.623692	0.999724	16.62	18.1	12.65	15.15	17.2	7.1
NC_000013.11	106218102	106218502	401	*	4.12613	4.00945	4.23408	-0.224633	0.623737	0.999724	13.3	17.09	17.93	15.15	21.02	20.28
NC_000011.10	51817975	51818375	401	*	2.88625	2.54011	3.1652	-0.625088	0.623869	0.999724	3.32	13.07	1.05	2.67	18.15	6.09
NC_000020.11	30812046	30812446	401	*	4.19771	4.30101	4.08643	0.21458	0.624061	0.999724	21.05	19.1	18.98	14.26	13.38	23.33
NC_000010.11	40973561	40973961	401	*	3.59453	3.34291	3.80871	-0.465808	0.62423	0.999724	1.11	4.02	25.31	7.13	9.55	25.35
NC_000005.10	46434516	46434916	401	*	3.53905	3.7148	3.33887	0.375929	0.624972	0.999724	19.94	12.07	7.38	19.61	6.69	4.06
NC_000010.11	42073379	42073779	401	*	7.40984	7.33103	7.48458	-0.153546	0.625022	0.999724	152.9	149.81	180.33	210.36	126.11	200.81
NC_000009.12	113061412	113061812	401	*	3.69599	3.54481	3.83283	-0.288022	0.625094	0.999724	16.62	12.07	6.33	11.59	21.02	10.14
NC_000011.10	126211533	126211933	401	*	3.61766	3.76544	3.45299	0.312446	0.625166	0.999724	22.16	7.04	11.6	7.13	10.51	15.21
NC_000010.11	41533648	41534048	401	*	3.27116	3.05196	3.4614	-0.409444	0.625268	0.999724	3.32	12.07	9.49	4.46	13.38	15.21
NC_000004.12	22122070	22122470	401	*	3.76738	3.89273	3.63009	0.262642	0.625469	0.999724	18.84	13.07	12.65	9.8	17.2	10.14
NC_000001.11	144424906	144425306	401	*	3.88545	3.75262	4.00708	-0.254457	0.625962	0.999724	17.73	10.05	12.65	10.7	16.24	21.3
NC_000014.9	18612783	18613183	401	*	3.94764	3.81354	4.07033	-0.256792	0.625992	0.999724	12.19	12.07	17.93	20.5	8.6	21.3
NC_000001.11	206924033	206924433	401	*	4.86364	4.95565	4.76536	0.190293	0.626122	0.999724	37.67	31.17	24.26	27.63	29.62	24.34
NC_000017.11	60600023	60600423	401	*	3.56003	3.7333	3.36307	0.370236	0.626218	0.999724	24.37	6.03	9.49	9.8	3.82	17.24
NC_000012.12	114627254	114627654	401	*	4.3091	4.43695	4.1688	0.268147	0.626235	0.999724	28.81	15.08	21.09	24.96	6.69	22.31
NC_000004.12	49709231	49709631	401	*	7.99996	8.06025	7.93703	0.12322	0.627553	0.999724	237.1	291.57	272.08	271.87	233.12	230.22
NT_167219.1	61810	62210	401	*	5.85612	5.93777	5.76956	0.168206	0.627898	0.999724	59.83	72.39	51.67	39.22	54.46	69.98
NC_000021.9	20884580	20884980	401	*	3.5276	3.67671	3.3613	0.315409	0.628081	0.999724	14.4	6.03	17.93	6.24	12.42	12.17
NC_000024.10	56769535	56769935	401	*	5.71071	5.80553	5.60921	0.196324	0.628772	0.999724	67.58	64.35	35.86	49.92	63.06	33.47
NC_000001.11	143272928	143273328	401	*	4.80541	4.69087	4.91152	-0.220653	0.628812	0.999724	22.16	33.18	22.15	32.98	41.08	16.23
NT_167219.1	2653	3053	401	*	4.71871	4.81017	4.62105	0.189115	0.629069	0.999724	24.37	28.15	31.64	28.52	21.97	23.33
NC_000008.11	12375064	12375464	401	*	4.39867	4.49815	4.29183	0.206317	0.629393	0.999724	27.7	21.11	18.98	20.5	21.02	17.24
NC_000007.14	155130546	155130946	401	*	3.7342	3.58745	3.86739	-0.279938	0.629661	0.999724	15.51	11.06	9.49	17.83	6.69	19.27
NC_000011.10	52285817	52286217	401	*	3.15498	2.92131	3.35603	-0.434713	0.629783	0.999724	4.43	14.08	4.22	5.35	16.24	9.13
NC_000010.11	41524867	41525267	401	*	5.4228	5.30426	5.53234	-0.228077	0.629895	0.999724	28.81	41.22	48.51	22.28	50.64	65.92
NC_000001.11	228557017	228557417	401	*	4.95329	5.2579	4.56666	0.69124	0.63046	0.999724	66.48	4.02	44.29	35.65	0.96	34.48
NC_000016.10	36014535	36014935	401	*	4.09133	3.87916	4.27625	-0.397086	0.630849	0.999724	6.65	31.17	6.33	17.83	37.26	3.04
NC_000011.10	3797649	3798049	401	*	3.99139	4.13098	3.83683	0.294154	0.631128	0.999724	26.59	8.04	17.93	8.91	8.6	25.35
NC_000005.10	49656952	49657352	401	*	5.76721	5.84707	5.68267	0.164408	0.631459	0.999724	47.64	52.28	72.77	58.83	50.64	44.62
NT_187505.1	-86	314	401	*	3.63128	3.49578	3.75513	-0.259349	0.631961	0.999724	12.19	10.05	11.6	17.83	10.51	12.17
NC_000005.10	49623976	49624376	401	*	5.85258	5.96277	5.73328	0.229484	0.631983	0.999724	35.45	90.49	61.17	32.98	85.03	41.58
NT_187384.1	11428	11828	401	*	3.5109	3.65134	3.35529	0.296053	0.632691	0.999724	6.65	12.07	18.98	8.02	10.51	12.17
NC_000024.10	56674310	56674710	401	*	3.75909	3.61527	3.88987	-0.274598	0.633217	0.999724	13.3	16.09	7.38	13.37	21.97	9.13
NC_000011.10	61204682	61205082	401	*	3.64819	3.50694	3.77684	-0.269905	0.633571	0.999724	16.62	9.05	8.44	13.37	10.51	17.24
NC_000009.12	41259461	41259861	401	*	4.2224	4.32159	4.11588	0.205708	0.634375	0.999724	18.84	21.11	20.04	20.5	15.29	16.23
NC_000014.9	19478235	19478635	401	*	4.14437	4.25864	4.02027	0.238368	0.634495	0.999724	22.16	12.07	23.2	17.83	9.55	21.3
NC_000016.10	85972484	85972884	401	*	3.77493	3.63252	3.90454	-0.272021	0.634599	0.999724	13.3	7.04	16.87	16.04	8.6	20.28
NC_000006.12	166415967	166416367	401	*	3.934	3.81185	4.0466	-0.234747	0.634891	0.999724	12.19	13.07	16.87	17.83	11.46	20.28
NC_000022.11	15761319	15761719	401	*	3.8032	3.91855	3.67782	0.240731	0.635295	0.999724	17.73	17.09	10.55	9.8	13.38	15.21
NC_000017.11	78054302	78054702	401	*	4.17175	4.05457	4.28013	-0.225561	0.63561	0.999724	23.27	17.09	9.49	18.72	16.24	23.33
NC_000020.11	28535617	28536017	401	*	4.10437	3.9663	4.23038	-0.264077	0.636083	0.999724	25.48	15.08	6.33	22.28	23.88	10.14
NC_000022.11	10714076	10714476	401	*	4.81177	4.91463	4.70101	0.213625	0.636181	0.999724	16.62	42.23	31.64	20.5	21.02	36.51
NC_000011.10	96389810	96390210	401	*	3.73259	3.58368	3.86756	-0.283878	0.636237	0.999724	16.62	14.08	5.27	16.94	8.6	18.26
NC_000003.12	5239093	5239493	401	*	3.58131	3.43888	3.71093	-0.272051	0.63627	0.999724	9.97	13.07	9.49	10.7	13.38	15.21
NC_000018.10	19350732	19351132	401	*	3.93702	4.09013	3.76571	0.324421	0.636719	0.999724	15.51	27.15	8.44	19.61	18.15	3.04
NC_000022.11	11284893	11285293	401	*	4.5841	4.67866	4.4829	0.195756	0.636843	0.999724	24.37	27.15	25.31	15.15	29.62	22.31
NC_000002.12	728194	728594	401	*	3.85584	3.99059	3.70719	0.283396	0.636899	0.999724	22.16	17.09	8.44	20.5	9.55	9.13
NC_000001.11	219112025	219112425	401	*	3.68964	3.5485	3.8182	-0.269692	0.637058	0.999724	14.4	8.04	12.65	12.48	9.55	20.28
NT_187504.1	106083	106483	401	*	4.08729	3.96339	4.20139	-0.237992	0.637123	0.999724	7.76	21.11	17.93	17.83	19.11	18.26
NT_187413.1	1756	2156	401	*	4.97134	4.8751	5.06157	-0.18647	0.637133	0.999724	24.37	35.19	28.47	34.76	41.08	24.34
NC_000011.10	53095245	53095645	401	*	3.49651	3.33945	3.63815	-0.2987	0.637247	0.999724	7.76	12.07	10.55	16.94	14.33	6.09
NC_000012.12	45990525	45990925	401	*	3.72163	3.85846	3.57044	0.288018	0.63728	0.999724	21.05	15.08	7.38	10.7	6.69	18.26
NC_000002.12	4924058	4924458	401	*	4.17816	4.27638	4.07276	0.203622	0.63747	0.999724	22.16	19.1	16.87	16.04	17.2	17.24
NC_000001.11	194616018	194616418	401	*	3.45074	3.58908	3.29772	0.291358	0.637521	0.999724	13.3	8.04	14.76	9.8	9.55	10.14
NC_000011.10	52438357	52438757	401	*	3.51976	3.37106	3.65456	-0.283497	0.638214	0.999724	16.62	7.04	7.38	14.26	13.38	10.14
NC_000002.12	91421894	91422294	401	*	5.05589	4.96521	5.1412	-0.175986	0.638814	0.999724	26.59	29.16	37.96	42.79	29.62	33.47
NC_000004.12	179663907	179664307	401	*	4.41348	4.51067	4.30928	0.201393	0.639546	0.999724	22.16	25.14	21.09	21.39	23.88	14.2
NT_187385.1	84874	85274	401	*	4.4582	4.5513	4.35867	0.19263	0.640791	0.999724	19.94	26.14	24.26	24.07	17.2	20.28
NT_167219.1	133595	133995	401	*	7.06526	7.12646	7.00135	0.125113	0.641106	0.999724	122.98	153.83	142.37	123.01	120.38	140.97
NC_000022.11	12597995	12598395	401	*	5.07894	5.16539	4.98697	0.178423	0.641513	0.999724	37.67	35.19	34.8	41	26.75	27.38
NC_000004.12	44678124	44678524	401	*	3.61452	3.75101	3.46374	0.287274	0.641551	0.999724	18.84	12.07	9.49	5.35	10.51	17.24
NC_000004.12	8686871	8687271	401	*	4.1884	4.07591	4.29276	-0.216851	0.641878	0.999724	18.84	19.1	12.65	24.07	12.42	22.31
NC_000001.11	90508340	90508740	401	*	4.146	4.24321	4.04176	0.201445	0.642079	0.999724	16.62	19.1	21.09	16.04	18.15	15.21
NC_000004.12	72505377	72505777	401	*	3.75421	3.63078	3.86791	-0.237126	0.642339	0.999724	14.4	9.05	13.71	15.15	12.42	16.23
NC_000007.14	158147433	158147833	401	*	5.71047	5.80512	5.60918	0.19594	0.642374	0.999724	60.94	37.2	69.6	57.94	28.66	59.84
NC_000009.12	35914146	35914546	401	*	3.82798	3.70287	3.9431	-0.240226	0.642824	0.999724	12.19	11.06	15.82	11.59	15.29	19.27
NC_000010.11	111798850	111799250	401	*	3.68073	3.82053	3.5259	0.294627	0.643039	0.999724	14.4	10.05	17.93	12.48	3.82	18.26
NC_000003.12	71601658	71602058	401	*	3.22641	3.00108	3.42125	-0.420174	0.643294	0.999724	2.22	7.04	14.76	6.24	7.64	18.26
NC_000006.12	58581536	58581936	401	*	4.71727	4.82158	4.60482	0.216767	0.643614	0.999724	32.13	22.12	30.58	24.07	12.42	36.51
NC_000012.12	34830255	34830655	401	*	6.86251	6.79028	6.93129	-0.141011	0.643616	0.999724	85.31	108.59	138.15	129.25	122.29	114.6
NC_000010.11	42090614	42091014	401	*	5.2261	5.30924	5.13786	0.171386	0.643716	0.999724	33.24	37.2	48.51	29.41	30.57	45.64
NC_000020.11	31051994	31052394	401	*	5.21707	5.33896	5.08393	0.255028	0.644102	0.999724	14.4	54.29	52.73	16.04	41.08	44.62
NC_000016.10	46380682	46381082	401	*	7.27214	7.16221	7.37428	-0.212075	0.645184	0.999724	159.54	168.91	101.24	261.17	160.51	76.06
NW_011332699.1	40711	41111	401	*	4.20655	4.08477	4.31884	-0.234072	0.645281	0.999724	23.27	17.09	10.55	11.59	22.93	25.35
NW_018654717.1	5631947	5632347	401	*	4.30307	4.42625	4.16838	0.257872	0.64544	0.999724	37.67	12.07	14.76	15.15	12.42	26.37
NC_000010.11	40447132	40447532	401	*	7.23112	7.09726	7.3536	-0.256344	0.645508	0.999724	84.2	244.32	82.26	103.4	282.8	104.46
NT_187390.1	40458	40858	401	*	5.09406	5.1769	5.00618	0.170717	0.646041	0.999724	38.78	40.22	29.53	36.55	32.48	27.38
NC_000004.12	186433270	186433670	401	*	4.13419	4.27902	3.97318	0.305844	0.646514	0.999724	5.54	22.12	30.58	6.24	11.46	29.41
NC_000007.14	58181771	58182171	401	*	3.2111	3.48267	2.87627	0.606394	0.646518	0.999724	3.32	29.16	1.05	0.89	19.11	2.03
NC_000008.11	52438586	52438986	401	*	4.11303	4.00331	4.21499	-0.211676	0.646539	0.999724	11.08	19.1	17.93	21.39	19.11	15.21
NC_000006.12	165619423	165619823	401	*	4.01235	4.13944	3.87298	0.266457	0.646592	0.999724	24.37	21.11	7.38	21.39	12.42	10.14
NC_000004.12	51577699	51578099	401	*	3.84951	4.06086	3.60181	0.459049	0.64668	0.999724	28.81	18.1	3.16	24.96	11.46	0
NC_000003.12	91112004	91112404	401	*	3.38514	3.58796	3.14908	0.438883	0.647838	0.999724	18.84	14.08	3.16	16.04	9.55	1.01
NT_187383.1	1791356	1791756	401	*	4.84014	4.93198	4.74206	0.189918	0.647983	0.999724	38.78	20.11	32.69	24.96	23.88	31.44
NC_000001.11	31431802	31432202	401	*	5.41926	5.51702	5.3144	0.202625	0.648186	0.999724	23.27	60.33	53.78	25.85	45.86	47.67
NC_000015.10	29949329	29949729	401	*	2.94725	3.15457	2.70506	0.449514	0.64905	0.999724	14.4	7.04	5.27	2.67	5.73	11.16
NC_000010.11	127797374	127797774	401	*	4.14754	4.2431	4.04519	0.197908	0.649173	0.999724	15.51	18.1	23.2	16.04	16.24	17.24
NC_000006.12	160631569	160631969	401	*	3.39784	3.21785	3.55785	-0.340002	0.649454	0.999724	13.3	3.02	11.6	13.37	5.73	16.23
NC_000002.12	71618296	71618696	401	*	4.18657	4.28904	4.07626	0.212782	0.649612	0.999724	27.7	14.08	16.87	15.15	17.2	18.26
NT_167219.1	66091	66491	401	*	5.85504	5.92311	5.7836	0.139508	0.649978	0.999724	60.94	68.37	52.73	57.05	54.46	53.75
NC_000010.11	42066493	42066893	401	*	7.02021	6.95652	7.08121	-0.124695	0.650013	0.999724	126.31	117.64	128.66	159.55	128.02	118.66
NT_187501.1	40922	41322	401	*	4.43434	4.52754	4.3347	0.192847	0.65002	0.999724	21.05	29.16	18.98	24.07	17.2	19.27
NT_187499.1	110926	111326	401	*	8.10966	8.18969	8.02493	0.164756	0.650433	0.999724	262.58	397.14	216.19	188.97	343.94	248.48
NT_187388.1	174949	175349	401	*	4.32038	4.19694	4.43409	-0.237146	0.650476	0.999724	22.16	18.1	14.76	34.76	21.97	8.11
NC_000024.10	11310466	11310866	401	*	4.97141	5.05485	4.88285	0.172	0.650593	0.999724	38.78	26.14	34.8	27.63	32.48	28.4
NC_000022.11	12322012	12322412	401	*	4.0179	3.8975	4.12902	-0.231516	0.65083	0.999724	18.84	10.05	15.82	19.61	9.55	23.33
NC_000004.12	9216749	9217149	401	*	4.3259	4.41632	4.22943	0.186886	0.65101	0.999724	18.84	24.13	21.09	16.04	21.97	18.26
NC_000021.9	8455701	8456101	401	*	4.09641	4.21149	3.97135	0.24014	0.651343	0.999724	26.59	11.06	17.93	21.39	11.46	14.2
NC_000017.11	21972865	21973265	401	*	3.04322	2.81171	3.24267	-0.430957	0.651607	0.999724	5.54	6.03	9.49	2.67	10.51	15.21
NC_000005.10	110443408	110443808	401	*	3.71613	3.84452	3.5752	0.269321	0.652195	0.999724	14.4	17.09	11.6	10.7	4.78	20.28
NC_000021.9	9883279	9883679	401	*	4.88953	4.98516	4.7871	0.198062	0.652491	0.999724	46.53	22.12	26.36	29.41	21.97	31.44
NC_000005.10	172597009	172597409	401	*	3.97484	3.85762	4.08325	-0.225631	0.652772	0.999724	14.4	9.05	20.04	13.37	17.2	20.28
NC_000010.11	40246614	40247014	401	*	3.59182	3.33844	3.80727	-0.46883	0.652863	0.999724	2.22	7.04	21.09	1.78	5.73	34.48
NC_000021.9	8222394	8222794	401	*	5.4087	5.54258	5.26112	0.28146	0.653149	0.999724	73.12	16.09	50.62	57.05	13.38	44.62
NC_000009.12	60562644	60563044	401	*	4.07301	3.96123	4.17675	-0.215521	0.6533	0.999724	21.05	14.08	11.6	26.74	14.33	13.18
NT_187512.1	19983	20383	401	*	3.87853	3.98249	3.76649	0.216002	0.653449	0.999724	16.62	17.09	13.71	13.37	15.29	12.17
NC_000004.12	21898185	21898585	401	*	3.28405	3.10198	3.4457	-0.343714	0.654184	0.999724	14.4	5.03	6.33	17.83	5.73	9.13
NC_000019.10	4036445	4036845	401	*	4.33989	4.43788	4.23475	0.203131	0.654312	0.999724	21.05	28.15	15.82	23.18	19.11	14.2
NC_000024.10	56686689	56687089	401	*	6.13447	6.21396	6.05034	0.163616	0.654394	0.999724	60.94	99.54	62.22	56.16	87.9	54.77
NC_000005.10	47137920	47138320	401	*	3.25015	3.04765	3.4277	-0.38005	0.654447	0.999724	15.51	4.02	5.27	14.26	3.82	14.2
NC_000014.9	102985034	102985434	401	*	3.94461	4.04695	3.83446	0.212488	0.654695	0.999724	18.84	18.1	12.65	13.37	16.24	13.18
NT_187511.1	672	1072	401	*	3.9988	3.88462	4.1046	-0.21998	0.655086	0.999724	17.73	17.09	9.49	16.94	13.38	21.3
NC_000005.10	47135909	47136309	401	*	4.63834	4.75119	4.51591	0.235271	0.656405	0.999724	15.51	45.24	20.04	16.04	35.35	17.24
NC_000014.9	19071344	19071744	401	*	3.43712	3.59087	3.26501	0.325864	0.65649	0.999724	12.19	6.03	17.93	9.8	3.82	15.21
NT_187451.1	14769	15169	401	*	4.20323	4.10406	4.29603	-0.191965	0.656727	0.999724	16.62	18.1	16.87	21.39	16.24	21.3
NC_000001.11	125166974	125167374	401	*	5.12326	5.00155	5.23549	-0.233945	0.656832	0.999724	29.91	48.26	17.93	49.02	47.77	16.23
NC_000011.10	44504271	44504671	401	*	4.32018	4.42002	4.21292	0.207092	0.656834	0.999724	23.27	25.14	15.82	24.96	12.42	18.26
NT_187361.1	165338	165738	401	*	5.70645	5.83439	5.56606	0.268326	0.656879	0.999724	74.23	23.12	73.82	58.83	14.33	68.96
NC_000018.10	30492795	30493195	401	*	3.9207	3.8068	4.02626	-0.219464	0.656881	0.999724	12.19	16.09	13.71	13.37	16.24	19.27
NT_187433.1	133533	133933	401	*	4.19056	4.29752	4.07504	0.222477	0.656998	0.999724	22.16	23.12	13.71	24.96	12.42	13.18
NT_187400.1	8445	8845	401	*	4.10023	4.23391	3.95288	0.281032	0.657097	0.999724	29.91	18.1	8.44	23.18	17.2	6.09
NC_000004.12	555115	555515	401	*	4.3356	4.43614	4.22752	0.208621	0.657782	0.999724	32.13	19.1	13.71	18.72	17.2	20.28
NC_000007.14	90479779	90480179	401	*	3.58404	3.71104	3.44476	0.26628	0.658123	0.999724	18.84	13.07	7.38	8.91	9.55	14.2
NC_000022.11	11036914	11037314	401	*	3.96734	3.85165	4.07444	-0.22279	0.658171	0.999724	18.84	17.09	7.38	16.04	16.24	18.26
NC_000009.12	25339275	25339675	401	*	3.82413	3.69741	3.9406	-0.243187	0.658509	0.999724	12.19	14.08	12.65	15.15	8.6	22.31
NC_000016.10	37389061	37389461	401	*	2.72587	2.12329	3.14963	-1.02635	0.658981	0.999724	0	13.07	0	1.78	24.84	0
NC_000009.12	44434289	44434689	401	*	3.7561	3.33001	4.08463	-0.754615	0.659351	0.999724	13.3	0	16.87	27.63	0.96	22.31
NT_167214.1	122951	123351	401	*	5.63082	5.74055	5.51206	0.228496	0.659499	0.999724	40.99	81.44	37.96	16.94	61.14	58.82
NT_187515.1	212455	212855	401	*	3.59162	3.71809	3.45299	0.265097	0.659925	0.999724	17.73	8.04	13.71	7.13	10.51	15.21
NT_187465.1	660	1060	401	*	6.92737	6.9961	6.85519	0.140916	0.660154	0.999724	93.07	131.71	158.19	129.25	98.41	119.67
NT_167209.1	123343	123743	401	*	5.58869	5.72376	5.43965	0.284115	0.66021	0.999724	66.48	15.08	76.98	41.89	15.29	73.02
NT_167209.1	124265	124665	401	*	5.82624	5.93581	5.70766	0.228144	0.66081	0.999724	76.45	29.16	78.04	50.81	24.84	81.14
NT_187653.1	11146	11546	401	*	3.39586	3.54648	3.22766	0.318822	0.660822	0.999724	14.4	9.05	11.6	15.15	3.82	9.13
NT_187509.1	34719	35119	401	*	5.13797	5.21868	5.05248	0.166199	0.661894	0.999724	26.59	49.27	35.86	26.74	36.3	36.51
NT_187436.1	3629	4029	401	*	4.40397	4.296	4.50442	-0.208417	0.661895	0.999724	18.84	21.11	18.98	31.2	26.75	10.14
NC_000012.12	131579503	131579903	401	*	3.18262	3.36536	2.97334	0.392028	0.662184	0.999724	4.43	19.1	7.38	2.67	6.69	14.2
NT_187364.1	3526	3926	401	*	7.88356	7.81681	7.94737	-0.130562	0.662492	0.999724	161.76	258.39	256.26	262.95	233.12	244.42
NC_000011.10	53213400	53213800	401	*	3.51628	3.65011	3.36875	0.281365	0.663093	0.999724	11.08	17.09	9.49	11.59	14.33	5.07
NC_000007.14	101002308	101002708	401	*	4.22317	4.34856	4.08584	0.262714	0.663349	0.999724	13.3	14.08	33.75	17.83	5.73	27.38
NC_000015.10	48811040	48811440	401	*	3.79822	3.94427	3.63571	0.308563	0.663527	0.999724	25.48	8.04	12.65	2.67	14.33	20.28
NC_000021.9	5216514	5216914	401	*	4.76306	4.65693	4.86191	-0.204988	0.663551	0.999724	25.48	30.16	20.04	44.57	15.29	27.38
NW_003315921.1	74310	74710	401	*	3.73707	3.59467	3.86666	-0.271983	0.66364	0.999724	5.54	19.1	11.6	11.59	21.02	11.16
NC_000017.11	25919995	25920395	401	*	7.0808	7.01231	7.14619	-0.133874	0.664027	0.999724	108.58	144.78	133.93	114.09	172.93	137.93
NC_000009.12	63817717	63818117	401	*	4.92656	4.83887	5.00923	-0.17036	0.664032	0.999724	36.56	27.15	22.15	29.41	28.66	38.54
NC_000011.10	52931713	52932113	401	*	5.1694	5.08576	5.24846	-0.162696	0.664247	0.999724	33.24	41.22	27.42	45.46	39.17	29.41
NC_000021.9	14383190	14383590	401	*	3.89507	3.78261	3.99939	-0.216781	0.664301	0.999724	15.51	12.07	13.71	14.26	12.42	21.3
NC_000011.10	52128318	52128718	401	*	5.14102	5.06113	5.21671	-0.155579	0.664952	0.999724	31.02	31.17	37.96	40.11	42.04	29.41
NC_000011.10	51572890	51573290	401	*	4.25486	4.3751	4.12369	0.251405	0.665012	0.999724	15.51	36.2	10.55	12.48	28.66	11.16
NC_000016.10	27549841	27550241	401	*	3.84974	3.95945	3.73099	0.228458	0.665236	0.999724	18.84	13.07	14.76	7.13	12.42	20.28
NC_000022.11	15665455	15665855	401	*	3.83813	3.72183	3.94575	-0.223924	0.665341	0.999724	18.84	7.04	13.71	19.61	12.42	14.2
NC_000019.10	11374835	11375235	401	*	4.22723	4.33172	4.11457	0.217152	0.665441	0.999724	26.59	20.11	13.71	16.04	9.55	26.37
NC_000020.11	29078877	29079277	401	*	4.89796	4.99175	4.79765	0.194103	0.665967	0.999724	38.78	27.15	29.53	41	19.11	23.33
NC_000001.11	2657911	2658311	401	*	3.97823	4.15824	3.77252	0.385718	0.666338	0.999724	1.11	27.15	25.31	1.78	21.97	17.24
NT_187388.1	162623	163023	401	*	6.00908	6.10745	5.9035	0.203948	0.667636	0.999724	34.35	95.52	76.98	31.2	77.39	70.99
NT_187422.1	225	625	401	*	9.56475	9.49994	9.62677	-0.126838	0.667898	0.999724	570.59	891.81	709.73	713.98	979.28	678.49
NC_000010.11	41406678	41407078	401	*	4.00593	3.80732	4.18049	-0.373164	0.668026	0.999724	3.32	7.04	31.64	5.35	10.51	38.54
NC_000007.14	43198159	43198559	401	*	4.59666	4.68374	4.504	0.179744	0.668091	0.999724	31.02	28.15	17.93	19.61	20.06	28.4
NC_000011.10	53160105	53160505	401	*	4.45701	4.54524	4.36304	0.182196	0.66823	0.999724	19.94	32.17	17.93	22.28	18.15	21.3
NC_000012.12	36513512	36513912	401	*	3.22113	2.95165	3.4481	-0.496445	0.66867	0.999724	2.22	2.01	18.98	3.57	3.82	25.35
NC_000005.10	47078137	47078537	401	*	6.34993	6.25726	6.437	-0.179739	0.670718	0.999724	108.58	72.39	48.51	124.79	78.34	56.79
NC_000006.12	3088288	3088688	401	*	3.75119	3.62838	3.86437	-0.235996	0.670976	0.999724	11.08	7.04	18.98	13.37	18.15	12.17
NC_000022.11	11814234	11814634	401	*	5.40753	5.50619	5.30163	0.204558	0.671184	0.999724	60.94	32.17	43.24	59.72	20.06	38.54
NT_167218.1	6488	6888	401	*	7.45686	7.577	7.32581	0.251195	0.672195	0.999724	322.41	76.41	174	248.69	60.19	172.41
NC_000024.10	26659314	26659714	401	*	5.23054	5.31273	5.14337	0.169362	0.672994	0.999724	44.32	42.23	32.69	48.13	31.53	26.37
NC_000016.10	34592541	34592941	401	*	8.60003	8.48348	8.70787	-0.224392	0.673098	0.999724	418.81	473.56	181.39	585.62	519.73	149.09
NC_000017.11	26563990	26564390	401	*	4.23324	4.03125	4.41039	-0.379137	0.673638	0.999724	1.11	33.18	14.76	4.46	41.08	18.26
NC_000015.10	50149109	50149509	401	*	3.68216	3.55725	3.7971	-0.239852	0.67373	0.999724	18.84	8.04	8.44	16.94	9.55	15.21
NC_000024.10	9900983	9901383	401	*	4.33821	4.42866	4.24171	0.186955	0.673868	0.999724	15.51	31.17	17.93	14.26	18.15	24.34
NW_025791782.1	109212	109612	401	*	3.87265	3.76181	3.97559	-0.213777	0.674066	0.999724	21.05	8.04	11.6	17.83	17.2	12.17
NC_000009.12	108247802	108248202	401	*	4.09271	4.19178	3.98633	0.205446	0.674693	0.999724	22.16	22.12	10.55	17.83	11.46	18.26
NC_000006.12	26289887	26290287	401	*	3.669	3.5397	3.78766	-0.247962	0.674807	0.999724	9.97	8.04	16.87	10.7	11.46	19.27
NC_000010.11	41574438	41574838	401	*	4.6382	4.54928	4.72196	-0.172677	0.675101	0.999724	19.94	28.15	22.15	33.87	21.97	23.33
NC_000004.12	9248386	9248786	401	*	5.3671	5.44341	5.28652	0.156882	0.675418	0.999724	49.86	32.17	48.51	41.89	30.57	44.62
NW_011332699.1	138246	138646	401	*	4.18357	4.28267	4.07716	0.205511	0.675642	0.999724	24.37	16.09	17.93	22.28	17.2	11.16
NC_000018.10	46964918	46965318	401	*	3.78435	3.34842	4.11867	-0.770245	0.676108	0.999724	0	22.12	8.44	0.89	41.08	10.14
NC_000008.11	70401932	70402332	401	*	3.9594	4.05859	3.85289	0.205699	0.676201	0.999724	21.05	12.07	16.87	9.8	15.29	18.26
NC_000019.10	50091780	50092180	401	*	3.33205	3.1601	3.48568	-0.325582	0.676274	0.999724	15.51	6.03	5.27	11.59	4.78	17.24
NC_000003.12	173644513	173644913	401	*	3.88619	3.98411	3.78114	0.202971	0.676624	0.999724	17.73	17.09	12.65	12.48	10.51	18.26
NC_000002.12	89829264	89829664	401	*	4.08157	3.97787	4.17831	-0.200442	0.676951	0.999724	15.51	19.1	12.65	14.26	24.84	15.21
NT_187437.1	1668	2068	401	*	4.14269	4.02762	4.24927	-0.22165	0.677068	0.999724	13.3	26.14	9.49	16.04	25.8	15.21
NC_000011.10	52818404	52818804	401	*	4.3675	4.45246	4.27722	0.175239	0.677112	0.999724	26.59	20.11	18.98	18.72	18.15	21.3
NW_011332699.1	23563	23963	401	*	4.25852	4.16628	4.34522	-0.17894	0.677308	0.999724	21.05	19.1	13.71	18.72	21.97	20.28
NC_000001.11	144103650	144104050	401	*	4.58136	4.67001	4.48691	0.183094	0.677399	0.999724	19.94	32.17	24.26	13.37	30.57	23.33
NC_000012.12	34837434	34837834	401	*	3.72533	3.90639	3.51825	0.388145	0.67747	0.999724	2.22	31.17	11.6	3.57	26.75	4.06
NC_000005.10	180658382	180658782	401	*	3.7769	3.65183	3.89198	-0.240148	0.677815	0.999724	9.97	15.08	12.65	9.8	12.42	22.31
NC_000005.10	4973670	4974070	401	*	4.30695	4.40192	4.20528	0.196644	0.678656	0.999724	25.48	22.12	15.82	24.96	17.2	13.18
NC_000004.12	7863847	7864247	401	*	4.1995	4.10966	4.28408	-0.174411	0.680701	0.999724	17.73	15.08	18.98	24.07	18.15	16.23
NC_000003.12	93321236	93321636	401	*	3.61003	3.47339	3.73483	-0.261435	0.681194	0.999724	4.43	13.07	15.82	11.59	17.2	11.16
NT_187513.1	171248	171648	401	*	3.96813	4.07286	3.8552	0.217664	0.681622	0.999724	16.62	19.1	14.76	20.5	6.69	16.23
NC_000012.12	47664546	47664946	401	*	3.4376	3.29548	3.56696	-0.271471	0.681721	0.999724	6.65	8.04	14.76	17.83	8.6	9.13
NC_000004.12	9368615	9369015	401	*	5.8642	5.93086	5.79432	0.136536	0.681957	0.999724	73.12	60.33	49.56	62.4	55.41	48.68
NC_000024.10	56710709	56711109	401	*	4.70414	4.79959	4.60193	0.197661	0.682113	0.999724	17.73	34.18	31.64	21.39	37.26	14.2
NC_000007.14	158148228	158148628	401	*	4.24339	4.32779	4.15373	0.174061	0.682189	0.999724	22.16	19.1	18.98	17.83	15.29	20.28
NT_167209.1	133600	134000	401	*	5.99003	6.06917	5.9063	0.162878	0.682737	0.999724	72.02	49.27	80.15	69.53	35.35	75.05
NT_187419.1	606	1006	401	*	4.52819	4.44106	4.61037	-0.169308	0.682788	0.999724	19.94	24.13	21.09	31.2	24.84	17.24
NC_000004.12	9271716	9272116	401	*	4.48268	4.64375	4.30135	0.342393	0.683243	0.999724	6.65	47.26	21.09	1.78	40.13	17.24
NC_000004.12	131750121	131750521	401	*	4.65752	4.74837	4.56057	0.187807	0.683916	0.999724	18.84	30.16	31.64	11.59	26.75	32.45
NC_000005.10	1867168	1867568	401	*	4.59599	4.50485	4.68172	-0.176874	0.684045	0.999724	14.4	23.12	30.58	26.74	23.88	26.37
NC_000014.9	105162387	105162787	401	*	4.0245	4.14502	3.89299	0.252022	0.68458	0.999724	7.76	22.12	23.2	4.46	23.88	16.23
NC_000022.11	43205501	43205901	401	*	3.96424	3.85435	4.06635	-0.211997	0.685029	0.999724	14.4	11.06	17.93	11.59	14.33	24.34
NC_000001.11	125181408	125181808	401	*	8.11489	8.06538	8.16276	-0.0973867	0.685501	0.999724	250.4	289.56	263.64	297.71	294.26	267.75
NC_000017.11	22123585	22123985	401	*	4.04091	4.13325	3.94224	0.19101	0.686087	0.999724	16.62	18.1	17.93	18.72	16.24	11.16
NC_000003.12	185333907	185334307	401	*	3.58788	3.71418	3.44944	0.264743	0.686143	0.999724	15.51	8.04	15.82	13.37	14.33	5.07
NC_000006.12	39532956	39533356	401	*	3.44511	3.58266	3.29304	0.289627	0.686251	0.999724	9.97	8.04	17.93	3.57	8.6	17.24
NC_000002.12	200812452	200812852	401	*	3.67068	3.79746	3.53168	0.265783	0.686589	0.999724	24.37	12.07	5.27	8.91	9.55	16.23
NC_000002.12	69914746	69915146	401	*	3.67509	3.80791	3.52879	0.279119	0.686952	0.999724	26.59	8.04	7.38	10.7	6.69	17.24
NC_000012.12	53675958	53676358	401	*	4.10245	4.20102	3.99665	0.204374	0.687099	0.999724	24.37	17.09	13.71	22.28	12.42	13.18
NC_000012.12	121883192	121883592	401	*	3.47981	3.33357	3.61258	-0.279006	0.687309	0.999724	19.94	5.03	5.27	16.04	10.51	10.14
NC_000019.10	50099077	50099477	401	*	4.27456	4.17262	4.36977	-0.197157	0.687336	0.999724	18.84	12.07	23.2	23.18	11.46	27.38
NC_000020.11	26541841	26542241	401	*	4.54357	4.45433	4.62761	-0.173272	0.687382	0.999724	23.27	15.08	27.42	33.87	21.02	19.27
NC_000022.11	12192038	12192438	401	*	4.06786	3.96214	4.16636	-0.204219	0.687515	0.999724	9.97	24.13	12.65	20.5	18.15	15.21
NC_000016.10	34582052	34582452	401	*	9.24352	9.14021	9.33993	-0.199726	0.687734	0.999724	642.61	759.1	291.06	871.75	801.57	270.79
NC_000007.14	58879646	58880046	401	*	3.28924	3.48823	3.05835	0.429874	0.687921	0.999724	23.27	3.02	7.38	16.94	0.96	7.1
NC_000015.10	28105237	28105637	401	*	3.54172	3.67702	3.39241	0.284617	0.689134	0.999724	16.62	8.04	13.71	16.94	10.51	4.06
NC_000008.11	45187814	45188214	401	*	5.51505	5.44355	5.58317	-0.139624	0.689236	0.999724	53.18	35.19	42.18	57.94	38.22	47.67
NT_187458.1	1308	1708	401	*	7.82821	7.71153	7.93616	-0.224636	0.689281	0.999724	276.99	94.51	257.32	335.15	82.16	317.44
NC_000023.11	62500116	62500516	401	*	6.74413	6.67773	6.80761	-0.129876	0.689556	0.999724	78.66	115.62	112.84	88.24	126.11	121.7
NW_018654717.1	658698	659098	401	*	3.24581	2.96166	3.4831	-0.52144	0.690375	0.999724	0	18.1	5.27	1.78	27.71	4.06
NC_000019.10	11464527	11465318	792	*	4.68115	4.76675	4.59016	0.176595	0.690666	0.999724	32.13	22.12	27.42	32.09	22.93	17.24
NC_000003.12	195504324	195504724	401	*	4.55426	4.69124	4.4029	0.28834	0.690717	0.999724	52.07	19.1	6.33	35.65	9.55	18.26
NC_000021.9	10360567	10360967	401	*	3.99079	4.07859	3.89731	0.181279	0.69137	0.999724	17.73	16.09	16.87	14.26	16.24	14.2
NT_167219.1	40709	41109	401	*	5.19974	5.26817	5.1279	0.140265	0.691401	0.999724	38.78	46.25	30.58	32.98	34.39	37.53
NC_000018.10	6139014	6139414	401	*	4.0118	3.89632	4.11871	-0.222385	0.6915	0.999724	22.16	14.08	8.44	23.18	7.64	21.3
NC_000002.12	231381240	231381640	401	*	3.78486	3.67903	3.88345	-0.204423	0.692185	0.999724	17.73	8.04	12.65	16.94	17.2	10.14
NC_000024.10	23142827	23143227	401	*	5.12976	5.04689	5.20812	-0.161234	0.69238	0.999724	36.56	35.19	27.42	42.79	46.81	21.3
NT_187385.1	103229	103629	401	*	4.64334	4.72065	4.56164	0.159012	0.69276	0.999724	27.7	27.15	24.26	27.63	22.93	20.28
NC_000024.10	9896687	9897087	401	*	3.40313	3.52317	3.27218	0.250995	0.693011	0.999724	8.86	15.08	10.55	5.35	11.46	12.17
NT_167211.2	127699	128099	401	*	3.93896	4.03953	3.83084	0.20869	0.693934	0.999724	16.62	21.11	11.6	11.59	21.97	9.13
NC_000002.12	5022514	5022914	401	*	5.41474	5.25234	5.56069	-0.308349	0.694371	0.999724	24.37	79.43	10.55	16.04	102.23	23.33
NC_000018.10	18824299	18824699	401	*	3.72854	3.56195	3.87787	-0.315918	0.694621	0.999724	23.27	10.05	2.11	28.52	10.51	5.07
NC_000005.10	34192150	34192550	401	*	5.67455	5.74128	5.60459	0.136686	0.694659	0.999724	60.94	56.3	43.24	57.05	38.22	50.71
NC_000004.12	51125112	51125512	401	*	3.2885	3.12096	3.43859	-0.317621	0.69495	0.999724	7.76	13.07	5.27	15.15	14.33	3.04
NC_000022.11	48882028	48882428	401	*	3.86501	3.9653	3.75722	0.208075	0.695186	0.999724	11.08	23.12	12.65	17.83	9.55	13.18
NC_000004.12	145014204	145014604	401	*	4.3248	4.18031	4.45612	-0.275814	0.695814	0.999724	5.54	36.2	12.65	12.48	39.17	14.2
NC_000011.10	53736812	53737212	401	*	3.31675	3.46486	3.15168	0.313175	0.69647	0.999724	4.43	17.09	11.6	5.35	16.24	5.07
NC_000017.11	25383573	25383973	401	*	3.90855	4.02106	3.78653	0.23453	0.6977	0.999724	6.65	24.13	17.93	6.24	21.97	13.18
NC_000005.10	49659679	49660079	401	*	5.87251	5.79333	5.94758	-0.15425	0.698119	0.999724	32.13	58.31	75.93	68.63	67.83	48.68
NC_000021.9	9838885	9839285	401	*	4.41869	4.51118	4.31986	0.191321	0.698649	0.999724	34.35	15.08	18.98	16.94	26.75	16.23
NC_000010.11	41133721	41134121	401	*	7.09159	6.99709	7.18027	-0.183182	0.699272	0.999724	86.42	206.11	90.69	106.07	223.56	105.48
NW_011332699.1	18158	18558	401	*	3.68329	3.55845	3.79819	-0.239738	0.699425	0.999724	7.76	18.1	9.49	11.59	21.02	9.13
NT_167211.2	136338	136738	401	*	4.9225	5.01846	4.81971	0.198742	0.700023	0.999724	18.84	57.31	21.09	22.28	40.13	22.31
NC_000011.10	61219061	61219461	401	*	3.99568	4.08278	3.90299	0.179787	0.7001	0.999724	17.73	13.07	20.04	14.26	13.38	17.24
NC_000007.14	100958074	100958474	401	*	4.41269	4.32897	4.49182	-0.162849	0.700211	0.999724	22.16	18.1	20.04	29.41	23.88	14.2
NC_000017.11	26780319	26780719	401	*	4.62383	4.71104	4.531	0.180043	0.700535	0.999724	37.67	26.14	14.76	25.85	18.15	25.35
NC_000021.9	10439983	10440383	401	*	4.2203	4.31496	4.119	0.195964	0.700855	0.999724	29.91	16.09	13.71	21.39	11.46	19.27
NC_000002.12	46878218	46878618	401	*	4.24362	4.32682	4.15532	0.171499	0.701592	0.999724	24.37	22.12	13.71	17.83	14.33	21.3
NT_187390.1	16816	17216	401	*	4.32403	4.40639	4.23668	0.169704	0.701642	0.999724	25.48	18.1	20.04	17.83	13.38	25.35
NT_187388.1	134938	135338	401	*	6.33057	6.39477	6.26338	0.131388	0.701752	0.999724	100.82	91.49	60.11	92.7	68.79	68.96
NC_000010.11	41859734	41860134	401	*	5.79339	5.86446	5.71864	0.145819	0.702311	0.999724	37.67	64.35	72.77	44.57	68.79	44.62
NC_000016.10	46386776	46387176	401	*	8.58243	8.47491	8.68249	-0.207576	0.702672	0.999724	448.72	460.49	158.19	601.67	476.74	154.16
NC_000004.12	49711346	49711746	401	*	7.73458	7.78718	7.68	0.107182	0.702847	0.999724	176.16	230.24	256.26	216.6	180.57	218.05
NC_000020.11	28507723	28508123	401	*	4.00258	4.12267	3.87157	0.251106	0.703111	0.999724	18.84	28.15	5.27	18.72	19.11	6.09
NC_000005.10	49666011	49666411	401	*	6.60036	6.66659	6.53094	0.135656	0.703143	0.999724	69.8	90.49	144.48	82.9	102.23	92.29
NC_000011.10	54169537	54169937	401	*	3.55975	3.44795	3.66351	-0.215565	0.703186	0.999724	12.19	11.06	9.49	14.26	9.55	14.2
NC_000019.10	50134890	50135290	401	*	4.26435	4.17284	4.3504	-0.177558	0.70353	0.999724	21.05	14.08	18.98	21.39	12.42	27.38
NC_000020.11	28695519	28695919	401	*	3.89828	3.99652	3.79285	0.203673	0.703928	0.999724	22.16	13.07	12.65	17.83	9.55	14.2
NW_021160012.1	239623	240023	401	*	3.72158	3.60104	3.83283	-0.231794	0.704012	0.999724	8.86	19.1	8.44	11.59	21.02	10.14
NT_187448.1	331	731	401	*	4.33029	4.24331	4.41232	-0.169001	0.704066	0.999724	17.73	20.11	18.98	24.96	26.75	12.17
NT_187457.1	5279	5679	401	*	5.46793	5.54556	5.38588	0.159682	0.704307	0.999724	59.83	40.22	40.07	57.05	25.8	42.6
NC_000004.12	50265865	50266265	401	*	4.11299	3.61786	4.48092	-0.863058	0.704735	0.999724	17.73	19.1	0	38.33	28.66	0
NW_021160001.1	76093	76493	401	*	4.77633	4.84712	4.70188	0.145242	0.705415	0.999724	31.02	33.18	22.15	24.96	26.75	26.37
NT_187513.1	115696	116096	401	*	3.66534	3.76444	3.55892	0.20552	0.705567	0.999724	8.86	16.09	15.82	8.91	15.29	11.16
NC_000003.12	198169064	198169464	401	*	2.94555	2.72724	3.13511	-0.407869	0.706956	0.999724	6.65	10.05	3.16	7.13	17.2	2.03
NC_000007.14	58177544	58177944	401	*	3.92505	3.80027	4.0399	-0.239628	0.707372	0.999724	19.94	6.03	15.82	29.41	5.73	14.2
NC_000024.10	11312376	11312776	401	*	5.63392	5.69131	5.57415	0.117166	0.707613	0.999724	49.86	49.27	55.89	45.46	47.77	49.7
NC_000001.11	235328222	235328622	401	*	3.74818	3.86348	3.62286	0.240622	0.70832	0.999724	22.16	13.07	8.44	8.91	5.73	22.31
NT_187443.1	66024	66424	401	*	4.42425	4.5045	4.33927	0.165228	0.708554	0.999724	28.81	16.09	23.2	21.39	20.06	19.27
NC_000011.10	69498275	69498675	401	*	4.20816	4.11786	4.29314	-0.175288	0.708651	0.999724	17.73	9.05	25.31	21.39	18.15	19.27
NC_000011.10	53318748	53319148	401	*	3.87991	3.78247	3.97119	-0.18872	0.708678	0.999724	14.4	11.06	15.82	22.28	9.55	15.21
NC_000007.14	158521795	158522195	401	*	3.91688	3.80554	4.02024	-0.214694	0.709141	0.999724	15.51	20.11	6.33	20.5	20.06	8.11
NT_187384.1	157391	157791	401	*	4.29323	4.19167	4.38812	-0.196451	0.709282	0.999724	21.05	21.11	12.65	23.18	31.53	8.11
NC_000011.10	54278011	54278411	401	*	3.60777	3.76826	3.42717	0.341089	0.709305	0.999724	5.54	32.17	3.16	6.24	21.97	4.06
NC_000020.11	29262939	29263339	401	*	4.50082	4.60029	4.39399	0.206294	0.709515	0.999724	26.59	26.14	20.04	32.09	23.88	7.1
NC_000021.9	10814115	10814515	401	*	4.63785	4.7273	4.54249	0.184809	0.709634	0.999724	33.24	25.14	21.09	36.55	18.15	15.21
NC_000007.14	100538812	100539212	401	*	3.85907	3.75832	3.95324	-0.194919	0.70979	0.999724	21.05	10.05	9.49	18.72	10.51	17.24
NC_000002.12	113598073	113598473	401	*	4.25592	4.34653	4.15922	0.18731	0.709863	0.999724	16.62	19.1	25.31	10.7	11.46	31.44
NC_000005.10	50144044	50144444	401	*	5.15217	5.22243	5.07831	0.144118	0.710267	0.999724	25.48	42.23	44.29	25.85	42.04	33.47
NT_167211.2	156294	156694	401	*	5.25404	5.18739	5.31775	-0.130357	0.710418	0.999724	34.35	41.22	33.75	43.68	34.39	41.58
NC_000007.14	141336838	141337238	401	*	3.81434	3.71285	3.90915	-0.196305	0.710494	0.999724	18.84	12.07	8.44	11.59	16.24	17.24
NC_000003.12	93706308	93706708	401	*	7.34323	7.2912	7.39344	-0.102236	0.710556	0.999724	157.33	142.77	169.79	159.55	148.09	196.75
NC_000001.11	124936631	124937031	401	*	4.06758	3.95923	4.16835	-0.209117	0.710572	0.999724	11.08	27.15	8.44	17.83	22.93	13.18
NT_187505.1	102485	102885	401	*	3.39109	3.21364	3.54908	-0.335445	0.710795	0.999724	17.73	9.05	1.05	22.28	5.73	7.1
NC_000021.9	10325645	10326045	401	*	6.86527	6.80297	6.925	-0.122035	0.710877	0.999724	101.93	129.7	103.35	117.66	157.64	89.25
NC_000021.9	7258735	7259135	401	*	5.43412	5.49464	5.37094	0.123699	0.711128	0.999724	46.53	40.22	48.51	39.22	37.26	47.67
NC_000005.10	47210247	47210647	401	*	3.71059	3.80327	3.61154	0.191727	0.711268	0.999724	11.08	17.09	13.71	8.02	12.42	16.23
NC_000001.11	2440269	2440669	401	*	4.25094	4.159	4.33737	-0.178372	0.71169	0.999724	14.4	18.1	21.09	12.48	24.84	23.33
NC_000004.12	61396	61796	401	*	3.76369	3.64256	3.87542	-0.232864	0.711803	0.999724	11.08	21.11	5.27	18.72	17.2	8.11
NC_000003.12	170129042	170129442	401	*	3.6801	3.78389	3.56827	0.215614	0.711866	0.999724	12.19	8.04	21.09	9.8	9.55	16.23
NC_000008.11	85723230	85723630	401	*	5.74887	5.81281	5.68197	0.130836	0.711986	0.999724	70.91	50.27	47.46	61.5	45.86	46.65
NC_000012.12	419001	419401	401	*	3.61666	3.73715	3.48518	0.251965	0.712016	0.999724	7.76	9.05	23.2	16.04	11.46	6.09
NC_000015.10	18405413	18405813	401	*	3.62384	3.76589	3.46626	0.299626	0.712514	0.999724	25.48	10.05	5.27	20.5	8.6	4.06
NC_000004.12	58386543	58386943	401	*	3.89542	3.98846	3.79597	0.192484	0.712716	0.999724	16.62	13.07	17.93	12.48	20.06	9.13
NC_000013.11	61943054	61943454	401	*	3.58285	3.69329	3.46324	0.230057	0.712751	0.999724	8.86	13.07	16.87	9.8	17.2	6.09
NC_000005.10	68095944	68096344	401	*	3.4173	3.52505	3.30085	0.224205	0.712993	0.999724	7.76	13.07	13.71	8.91	10.51	10.14
NC_000005.10	17526478	17526878	401	*	5.23775	5.15146	5.31917	-0.167707	0.713131	0.999724	48.75	24.13	33.75	56.16	21.02	42.6
NC_000017.11	22841690	22842090	401	*	3.35837	3.08631	3.58717	-0.500853	0.713134	0.999724	0	18.1	7.38	0	23.88	12.17
NC_000017.11	80224058	80224458	401	*	3.77072	3.87981	3.65271	0.227101	0.7133	0.999724	17.73	20.11	6.33	12.48	18.15	7.1
NC_000017.11	24980995	24981395	401	*	4.92062	5.04152	4.78867	0.252854	0.713678	0.999724	5.54	55.3	37.96	11.59	43.95	27.38
NC_000020.11	27510121	27510521	401	*	3.04916	3.27338	2.78357	0.489808	0.714192	0.999724	11.08	0	17.93	11.59	0.96	8.11
NC_000007.14	119656908	119657308	401	*	3.88536	3.98112	3.78279	0.198329	0.7144	0.999724	17.73	19.1	10.55	16.94	16.24	8.11
NC_000004.12	49120017	49120417	401	*	3.80265	3.69679	3.90127	-0.20448	0.714438	0.999724	7.76	10.05	21.09	13.37	16.24	15.21
NT_187509.1	26828	27228	401	*	3.71676	3.81536	3.61092	0.204435	0.714533	0.999724	13.3	12.07	16.87	10.7	6.69	19.27
NC_000024.10	26669252	26669652	401	*	6.31393	6.36685	6.259	0.107848	0.714844	0.999724	74.23	99.54	73.82	73.98	72.61	83.16
NC_000009.12	60586853	60587253	401	*	3.27124	3.39095	3.14068	0.250271	0.714889	0.999724	7.76	11.06	12.65	9.8	9.55	7.1
NC_000005.10	17517536	17517936	401	*	5.32324	5.41847	5.22129	0.197185	0.715617	0.999724	60.94	24.13	43.24	49.92	14.33	47.67
NT_187387.1	39211	39611	401	*	4.21682	4.12038	4.30721	-0.186831	0.715812	0.999724	9.97	21.11	21.09	13.37	26.75	19.27
NC_000012.12	35498877	35499277	401	*	3.69105	3.57441	3.79896	-0.224546	0.715928	0.999724	7.76	10.05	17.93	17.83	6.69	17.24
NC_000021.9	10461418	10461818	401	*	4.09893	4.01714	4.17633	-0.159187	0.715943	0.999724	16.62	15.08	16.87	16.94	20.06	17.24
NT_187498.1	152105	152505	401	*	5.0874	5.18416	4.98367	0.200493	0.716183	0.999724	46.53	15.08	47.46	32.98	15.29	46.65
NC_000014.9	19426496	19426896	401	*	3.52841	3.39526	3.6503	-0.255043	0.716372	0.999724	6.65	8.04	16.87	10.7	6.69	20.28
NT_187443.1	83551	83951	401	*	4.9165	4.8452	4.98445	-0.139252	0.71647	0.999724	26.59	31.17	28.47	39.22	33.44	22.31
NC_000017.11	21848404	21848804	401	*	4.44616	4.51938	4.36901	0.150369	0.716751	0.999724	27.7	22.12	18.98	18.72	21.97	21.3
NC_000007.14	59542162	59542562	401	*	2.652	2.25801	2.96115	-0.703133	0.716828	0.999724	13.3	0	1.05	21.39	0.96	1.01
NC_000009.12	89882483	89882883	401	*	4.28642	4.20102	4.36704	-0.166014	0.71746	0.999724	24.37	17.09	13.71	23.18	13.38	25.35
NC_000012.12	5796310	5796710	401	*	4.20399	4.11992	4.28343	-0.163507	0.717494	0.999724	24.37	14.08	13.71	16.04	20.06	22.31
NC_000011.10	52082852	52083252	401	*	3.21673	3.34411	3.07701	0.267095	0.717596	0.999724	7.76	10.05	12.65	11.59	7.64	6.09
NW_021160023.1	240412	240812	401	*	4.03579	3.94851	4.11809	-0.169577	0.717713	0.999724	16.62	18.1	11.6	16.94	21.97	13.18
NC_000009.12	122496009	122496409	401	*	3.45736	3.57458	3.32976	0.244822	0.718328	0.999724	8.86	11.06	15.82	7.13	4.78	18.26
NT_167219.1	111358	111758	401	*	5.83473	5.89927	5.76715	0.13212	0.719351	0.999724	50.97	76.41	51.67	35.65	66.88	60.85
NC_000002.12	709863	710263	401	*	4.07363	4.15248	3.99021	0.16227	0.719398	0.999724	15.51	24.13	13.71	16.04	13.38	18.26
NC_000021.9	9856885	9857285	401	*	4.74667	4.83417	4.65353	0.180632	0.719428	0.999724	46.53	21.11	17.93	27.63	29.62	18.26
NC_000011.10	52900724	52901124	401	*	2.85542	3.09258	2.57146	0.521128	0.719437	0.999724	3.32	19.1	3.16	4.46	13.38	0
NC_000018.10	47025441	47025841	401	*	4.44835	4.52778	4.36429	0.163488	0.719694	0.999724	29.91	16.09	23.2	23.18	15.29	23.33
NC_000008.11	85810952	85811352	401	*	6.26821	6.20686	6.32705	-0.120195	0.72055	0.999724	94.18	68.37	59.06	86.46	62.1	92.29
NC_000005.10	178585445	178585845	401	*	4.96251	4.84023	5.07523	-0.235002	0.720648	0.999724	13.3	24.13	48.51	15.15	20.06	65.92
NC_000001.11	121768421	121768821	401	*	3.83251	3.91855	3.741	0.177552	0.720982	0.999724	17.73	17.09	10.55	12.48	12.42	15.21
NC_000022.11	21240717	21241117	401	*	3.97567	4.07686	3.86683	0.210035	0.721262	0.999724	8.86	30.16	11.6	10.7	22.93	10.14
NC_000020.11	28292596	28292996	401	*	2.86236	3.10434	2.57146	0.532878	0.721785	0.999724	6.65	18.1	1.05	4.46	13.38	0
NC_000001.11	121886671	121887071	401	*	5.83494	5.7782	5.88954	-0.111336	0.721978	0.999724	58.72	55.3	50.62	70.42	50.64	56.79
NW_009646209.1	2429	2829	401	*	10.1232	10.0742	10.1706	-0.0964224	0.721983	0.999724	960.59	1231.65	1041.92	1160.55	1400.6	896.54
NT_187509.1	14757	15157	401	*	5.28648	5.35847	5.2107	0.147769	0.722094	0.999724	54.29	38.21	30.58	49.02	29.62	32.45
NC_000005.10	3483937	3484337	401	*	4.19505	4.2949	4.08778	0.207127	0.722459	0.999724	19.94	23.12	15.82	31.2	7.64	12.17
NC_000020.11	31185223	31185623	401	*	4.0884	4.00024	4.17149	-0.171257	0.723024	0.999724	9.97	20.11	17.93	17.83	21.02	15.21
NC_000010.11	40769566	40769966	401	*	3.25623	3.12096	3.3799	-0.258932	0.723052	0.999724	7.76	13.07	5.27	10.7	12.42	8.11
NC_000021.9	9302097	9302497	401	*	4.77038	4.84313	4.69377	0.14936	0.723577	0.999724	38.78	24.13	23.2	29.41	23.88	24.34
NC_000022.11	15747669	15748069	401	*	3.66213	3.76678	3.54929	0.217486	0.724172	0.999724	13.3	19.1	8.44	8.91	19.11	7.1
NC_000020.11	30815143	30815543	401	*	4.8332	4.9082	4.75408	0.154116	0.724357	0.999724	38.78	29.16	22.15	35.65	21.97	23.33
NC_000012.12	36773426	36773826	401	*	3.56722	3.44795	3.67739	-0.229441	0.724553	0.999724	12.19	11.06	9.49	14.26	20.06	4.06
NT_167211.2	126846	127246	401	*	4.27685	4.35031	4.19944	0.150878	0.724829	0.999724	19.94	19.1	22.15	20.5	14.33	20.28
NC_000016.10	38048658	38049058	401	*	3.23123	3.09069	3.35929	-0.268596	0.72512	0.999724	13.3	8.04	4.22	16.04	7.64	7.1
NC_000012.12	99558184	99558584	401	*	3.7906	3.68135	3.89215	-0.210798	0.72543	0.999724	21.05	10.05	7.38	8.91	14.33	21.3
NC_000004.12	18399	18799	401	*	4.80843	4.72946	4.8833	-0.153838	0.725532	0.999724	19.94	31.17	28.47	20.5	31.53	36.51
NC_000016.10	38266839	38267239	401	*	9.99039	9.94502	10.0344	-0.0893554	0.727115	0.999724	835.39	1166.3	955.44	988.52	1213.35	944.21
NC_000010.11	41055892	41056292	401	*	4.93739	5.0256	4.84342	0.182186	0.727389	0.999724	16.62	45.24	35.86	16.04	47.77	22.31
NC_000009.12	63892439	63892839	401	*	3.92144	3.81704	4.0188	-0.201766	0.72756	0.999724	13.3	11.06	17.93	18.72	24.84	5.07
NC_000015.10	18360130	18360530	401	*	3.72698	3.83461	3.61068	0.223936	0.728289	0.999724	14.4	23.12	5.27	14.26	15.29	7.1
NC_000016.10	46387734	46388134	401	*	9.49802	9.403	9.58717	-0.184169	0.729897	0.999724	818.77	895.84	316.37	1115.09	910.49	281.95
NC_000016.10	34595179	34595579	401	*	8.62196	8.52514	8.71268	-0.18754	0.73004	0.999724	467.55	460.49	177.17	632.87	477.7	148.07
NC_000005.10	49612253	49612653	401	*	8.81383	8.86347	8.76243	0.101036	0.730123	0.999724	452.04	575.1	370.15	451.92	494.89	355.98
NC_000011.10	53823790	53824190	401	*	3.49886	3.39359	3.59697	-0.203379	0.73104	0.999724	9.97	12.07	9.49	10.7	12.42	13.18
NC_000008.11	8019905	8020305	401	*	4.79037	4.87813	4.69693	0.181206	0.731339	0.999724	34.35	41.22	12.65	32.98	29.62	15.21
NT_187384.1	23882	24282	401	*	6.30274	6.22448	6.37696	-0.152482	0.731826	0.999724	45.43	115.62	63.27	66.85	116.56	65.92
NC_000005.10	115151109	115151509	401	*	3.65178	3.54816	3.74846	-0.200304	0.732577	0.999724	12.19	6.03	16.87	19.61	9.55	11.16
NT_113793.3	2765	3165	401	*	7.17394	7.22304	7.12311	0.0999288	0.732896	0.999724	118.55	159.86	169.79	121.23	134.71	162.27
NC_000022.11	10784164	10784564	401	*	4.15106	4.06864	4.22903	-0.160389	0.733036	0.999724	16.62	22.12	11.6	18.72	16.24	21.3
NC_000007.14	4603655	4604055	401	*	3.89057	3.98761	3.78653	0.201077	0.73355	0.999724	22.16	19.1	6.33	18.72	10.51	12.17
NC_000017.11	43322839	43323239	401	*	6.96237	7.02306	6.89901	0.12405	0.733632	0.999724	90.85	175.95	123.38	87.35	150	120.69
NC_000015.10	17082534	17082934	401	*	4.18834	4.10591	4.26632	-0.160412	0.733702	0.999724	21.05	21.11	9.49	23.18	15.29	19.27
NC_000011.10	3654346	3654746	401	*	5.12758	5.25755	4.98473	0.272823	0.733909	0.999724	9.97	35.19	69.6	3.57	30.57	60.85
NC_000001.11	146985358	146985758	401	*	4.62142	4.69139	4.54789	0.143498	0.734301	0.999724	16.62	27.15	33.75	16.94	24.84	28.4
NT_167214.1	142843	143243	401	*	7.44341	7.50948	7.37418	0.135296	0.734714	0.999724	260.37	119.65	166.62	214.82	116.56	166.33
NC_000023.11	49590073	49590473	401	*	3.94574	4.0503	3.83301	0.217284	0.734852	0.999724	23.27	20.11	6.33	23.18	11.46	8.11
NT_113948.1	90599	90999	401	*	6.61868	6.56444	6.67095	-0.106518	0.735382	0.999724	79.77	116.63	87.53	86.46	112.74	106.49
NT_187420.1	55770	56170	401	*	4.34305	4.42011	4.26164	0.158469	0.736059	0.999724	24.37	26.14	13.71	24.96	14.33	18.26
NT_187391.1	180727	181127	401	*	3.66898	3.76066	3.57108	0.189578	0.736355	0.999724	6.65	16.09	17.93	8.02	12.42	15.21
NC_000002.12	10233445	10233845	401	*	4.24711	4.32897	4.16033	0.168645	0.736419	0.999724	22.16	18.1	20.04	18.72	25.8	9.13
NC_000021.9	7291177	7291577	401	*	5.79618	5.65735	5.92281	-0.265459	0.736519	0.999724	13.3	108.59	29.53	19.61	129.93	32.45
NT_187392.1	30877	31277	401	*	4.15047	4.06356	4.23244	-0.168887	0.736612	0.999724	8.86	18.1	23.2	16.04	20.06	20.28
NC_000004.12	167394385	167394785	401	*	3.7094	3.81243	3.59843	0.214001	0.736925	0.999724	16.62	17.09	8.44	16.94	14.33	5.07
NC_000020.11	58651134	58651534	401	*	3.49137	3.60393	3.36928	0.234648	0.737107	0.999724	21.05	8.04	7.38	7.13	7.64	16.23
NC_000002.12	9305034	9305434	401	*	4.11931	4.19122	4.04363	0.147588	0.737362	0.999724	16.62	17.09	21.09	15.15	19.11	15.21
NW_021160011.1	23936	24336	401	*	3.9716	4.05111	3.88745	0.16366	0.737689	0.999724	17.73	14.08	17.93	16.04	17.2	11.16
NW_021160026.1	224211	224611	401	*	4.02064	4.125	3.90815	0.216848	0.737784	0.999724	21.05	7.04	24.26	16.94	4.78	23.33
NC_000003.12	166931509	166931909	401	*	3.3393	3.20399	3.46301	-0.25902	0.737866	0.999724	7.76	3.02	16.87	10.7	15.29	7.1
NC_000020.11	28506734	28507134	401	*	3.27213	3.40333	3.1278	0.275529	0.737975	0.999724	14.4	12.07	5.27	9.8	13.38	3.04
NC_000024.10	56677985	56678385	401	*	7.7164	7.77876	7.65123	0.127522	0.7381	0.999724	207.19	296.6	155.02	199.67	267.51	135.9
NC_000012.12	34915091	34915491	401	*	3.54162	3.34037	3.7182	-0.377827	0.738139	0.999724	0	4.02	26.36	4.46	7.64	27.38
NC_000012.12	34716429	34716829	401	*	5.64047	5.69414	5.58472	0.109429	0.738168	0.999724	46.53	61.33	47.46	51.7	49.68	42.6
NC_000021.9	9247064	9247464	401	*	5.62503	5.67874	5.56924	0.109496	0.738417	0.999724	50.97	56.3	46.4	45.46	39.17	57.81
NC_000023.11	62476920	62477320	401	*	4.14737	4.23067	4.05895	0.171724	0.73872	0.999724	16.62	29.16	10.55	17.83	21.02	11.16
NT_167214.1	119695	120095	401	*	7.28976	7.3857	7.18699	0.198711	0.738726	0.999724	312.44	76.41	112.84	255.82	85.99	95.33
NC_000017.11	23008905	23009305	401	*	2.93469	2.63807	3.1806	-0.54253	0.739381	0.999724	15.51	0	3.16	16.04	0	11.16
NC_000002.12	44168313	44168713	401	*	3.40157	3.51558	3.27776	0.23782	0.739516	0.999724	18.84	7.04	8.44	6.24	7.64	15.21
NC_000007.14	58489751	58490151	401	*	3.50555	3.33805	3.6556	-0.317552	0.739671	0.999724	18.84	2.01	9.49	19.61	0.96	17.24
NC_000011.10	54248295	54248695	401	*	3.85876	3.76429	3.94743	-0.183136	0.739897	0.999724	7.76	15.08	17.93	20.5	9.55	16.23
NC_000012.12	35932368	35932768	401	*	2.80179	2.99296	2.58136	0.4116	0.740483	0.999724	5.54	13.07	5.27	3.57	13.38	1.01
NT_167219.1	56015	56415	401	*	5.66725	5.72483	5.60728	0.117548	0.74076	0.999724	40.99	52.28	65.38	48.13	37.26	60.85
NC_000016.10	46386229	46386629	401	*	9.10021	9.01131	9.18395	-0.172644	0.740924	0.999724	619.34	675.65	253.1	825.4	698.39	221.09
NC_000020.11	29885726	29886126	401	*	4.34859	4.43286	4.25908	0.173779	0.741055	0.999724	32.13	22.12	10.55	22.28	21.97	13.18
NC_000002.12	91857029	91857429	401	*	4.12075	4.04813	4.1899	-0.141766	0.741179	0.999724	16.62	15.08	17.93	22.28	16.24	16.23
NC_000005.10	49601425	49601825	401	*	7.68881	7.73908	7.63672	0.10236	0.741468	0.999724	150.68	218.18	272.08	188.97	208.28	199.8
NC_000004.12	181240453	181240853	401	*	3.57916	3.68764	3.46186	0.225785	0.741575	0.999724	7.76	15.08	15.82	2.67	17.2	13.18
NC_000022.11	47004277	47004677	401	*	4.28499	4.2022	4.36329	-0.161095	0.741793	0.999724	23.27	15.08	16.87	32.98	10.51	18.26
NC_000002.12	179773880	179774280	401	*	4.022	4.10131	3.93807	0.163241	0.741835	0.999724	16.62	20.11	14.76	21.39	12.42	12.17
NC_000001.11	143213041	143213441	401	*	10.1199	10.0247	10.2092	-0.184527	0.742182	0.999724	1009.34	1679.06	436.59	1282.67	1829.57	439.14
NC_000009.12	43776212	43776612	401	*	3.38616	3.21741	3.53722	-0.319803	0.742463	0.999724	11.08	1.01	15.82	18.72	1.91	14.2
NW_011332699.1	135673	136073	401	*	3.97242	3.86672	4.07089	-0.204171	0.742535	0.999724	22.16	11.06	10.55	19.61	26.75	4.06
NC_000016.10	34624948	34625348	401	*	4.81456	4.87978	4.74626	0.133525	0.74303	0.999724	22.16	27.15	39.02	27.63	30.57	22.31
NC_000020.11	28534300	28534700	401	*	4.92898	4.99411	4.86077	0.133343	0.743221	0.999724	40.99	26.14	28.47	33.87	23.88	29.41
NC_000005.10	47064305	47064705	401	*	6.89343	6.80138	6.97996	-0.178571	0.743299	0.999724	146.25	137.74	50.62	210.36	115.6	52.74
NT_167218.1	480	880	401	*	7.43148	7.51994	7.33725	0.182698	0.743438	0.999724	261.48	82.45	206.7	184.51	59.23	241.38
NC_000010.11	41068264	41068664	401	*	3.93999	4.07165	3.7951	0.27655	0.743439	0.999724	5.54	9.05	35.86	1.78	11.46	28.4
NC_000011.10	43680377	43680777	401	*	3.7441	3.8401	3.64126	0.198831	0.743575	0.999724	24.37	8.04	10.55	10.7	10.51	16.23
NC_000012.12	10082480	10082880	401	*	3.7441	3.8401	3.64126	0.198831	0.743575	0.999724	24.37	8.04	10.55	10.7	10.51	16.23
NC_000007.14	50334464	50334864	401	*	4.46986	4.54556	4.38998	0.155582	0.743583	0.999724	29.91	20.11	20.04	29.41	16.24	17.24
NC_000007.14	75105621	75106021	401	*	3.50198	3.39808	3.59889	-0.200809	0.743603	0.999724	9.97	10.05	11.6	12.48	7.64	16.23
NT_187425.1	21474	21874	401	*	4.44594	4.52368	4.36378	0.159898	0.744392	0.999724	29.91	20.11	18.98	29.41	18.15	14.2
NC_000011.10	54236183	54236583	401	*	6.42952	6.37434	6.48267	-0.108331	0.744502	0.999724	84.2	104.56	60.11	82.9	102.23	83.16
NC_000001.11	143239322	143239722	401	*	8.38698	8.28572	8.4816	-0.195877	0.744786	0.999724	274.77	534.89	126.55	361.89	584.7	125.76
NC_000010.11	41904013	41904413	401	*	5.32781	5.38973	5.26312	0.126617	0.744874	0.999724	47.64	41.22	36.91	49.92	26.75	38.54
NT_187453.1	3014	3414	401	*	4.27124	4.33965	4.19944	0.140211	0.745486	0.999724	17.73	26.14	16.87	20.5	14.33	20.28
NC_000013.11	113435821	113436221	401	*	4.44815	4.51499	4.37805	0.136935	0.745539	0.999724	24.37	23.12	21.09	24.96	18.15	19.27
NC_000005.10	47079038	47079438	401	*	5.25811	5.33544	5.17639	0.159054	0.745717	0.999724	57.61	38.21	25.31	48.13	41.08	19.27
NC_000010.11	54837899	54838299	401	*	3.38022	3.25681	3.4939	-0.237098	0.746273	0.999724	14.4	10.05	4.22	8.91	7.64	17.24
NC_000020.11	28531025	28531425	401	*	4.99409	4.92634	5.0588	-0.132457	0.747408	0.999724	35.45	24.13	31.64	49.92	26.75	23.33
NC_000012.12	35350143	35350543	401	*	3.86254	3.77873	3.94175	-0.163023	0.747432	0.999724	12.19	11.06	17.93	21.39	10.51	14.2
NC_000022.11	29120063	29120463	401	*	3.43466	3.29548	3.56157	-0.26609	0.747454	0.999724	6.65	8.04	14.76	5.35	5.73	24.34
NC_000010.11	41576298	41576698	401	*	3.8189	3.90058	3.73233	0.168249	0.747726	0.999724	12.19	23.12	9.49	13.37	14.33	12.17
NC_000006.12	78745227	78745627	401	*	3.53475	3.41856	3.64228	-0.223717	0.747865	0.999724	6.65	19.1	6.33	18.72	8.6	10.14
NC_000020.11	26506216	26506616	401	*	3.39852	3.50883	3.27907	0.229766	0.747915	0.999724	15.51	7.04	11.6	14.26	5.73	9.13
NC_000014.9	31753295	31753695	401	*	3.43543	3.55242	3.30811	0.244313	0.748345	0.999724	7.76	21.11	6.33	16.04	8.6	5.07
NC_000022.11	24261882	24262282	401	*	3.72356	3.8179	3.62261	0.195292	0.748845	0.999724	19.94	17.09	5.27	12.48	14.33	10.14
NC_000011.10	59769918	59770318	401	*	4.29189	4.22285	4.35778	-0.134933	0.74889	0.999724	19.94	17.09	18.98	20.5	25.8	15.21
NC_000005.10	3322674	3323074	401	*	4.37691	4.4494	4.30059	0.148808	0.749466	0.999724	28.81	25.14	11.6	19.61	17.2	22.31
NC_000010.11	42080413	42080813	401	*	7.08809	7.03035	7.14361	-0.113255	0.749541	0.999724	156.22	113.61	122.33	203.23	117.51	103.45
NT_187498.1	156315	156715	401	*	5.05186	5.14756	4.94937	0.198185	0.749552	0.999724	37.67	19.1	49.56	22.28	9.55	60.85
NC_000016.10	34573859	34574259	401	*	8.72175	8.63256	8.80575	-0.173185	0.749613	0.999724	478.63	535.89	176.11	610.58	565.59	166.33
NC_000006.12	74645849	74646249	401	*	3.91029	4.00281	3.81142	0.191398	0.749956	0.999724	25.48	12.07	10.55	18.72	15.29	8.11
NC_000005.10	47140634	47141034	401	*	3.51872	3.34397	3.67458	-0.330603	0.751291	0.999724	1.11	25.14	4.22	4.46	26.75	7.1
NC_000012.12	36423009	36423409	401	*	3.9367	3.80989	4.05325	-0.243362	0.751744	0.999724	28.81	9.05	4.22	33.87	4.78	11.16
NC_000001.11	143265646	143266046	401	*	6.58068	6.47478	6.67934	-0.204557	0.75212	0.999724	70.91	155.84	40.07	115.88	166.24	25.35
NC_000024.10	20347136	20347536	401	*	3.49243	3.38172	3.59526	-0.213539	0.752444	0.999724	6.65	14.08	10.55	8.02	19.11	9.13
NC_000007.14	58385961	58386361	401	*	3.10229	3.23494	2.9562	0.27874	0.75271	0.999724	4.43	9.05	14.76	12.48	5.73	5.07
NC_000017.11	21330468	21330868	401	*	4.08116	4.15381	4.00466	0.149153	0.753134	0.999724	15.51	23.12	14.76	16.94	20.06	11.16
NC_000001.11	125167719	125168119	401	*	6.62937	6.54529	6.70882	-0.163531	0.753233	0.999724	76.45	146.79	56.95	121.23	150	42.6
NC_000007.14	59650121	59650521	401	*	2.57982	2.12329	2.92608	-0.802796	0.753827	0.999724	0	13.07	0	1.78	21.02	0
NC_000002.12	148933545	148933945	401	*	4.06933	3.9891	4.14534	-0.156241	0.753929	0.999724	22.16	18.1	7.38	20.5	14.33	18.26
NC_000015.10	79452118	79452518	401	*	3.91077	3.99618	3.81998	0.176197	0.75428	0.999724	13.3	26.14	8.44	16.04	17.2	9.13
NC_000001.11	143247147	143247547	401	*	8.44647	8.35503	8.53245	-0.177412	0.754623	0.999724	329.06	508.75	144.48	369.02	602.85	138.94
NC_000002.12	91439420	91439820	401	*	4.70556	4.7693	4.63887	0.130429	0.755312	0.999724	25.48	34.18	22.15	24.96	31.53	18.26
NC_000019.10	37270704	37271104	401	*	4.68279	4.77433	4.58505	0.189274	0.755371	0.999724	47.64	7.04	27.42	20.5	20.06	31.44
NT_113796.3	46504	46904	401	*	4.14875	4.22053	4.07321	0.147327	0.755464	0.999724	22.16	21.11	12.65	13.37	22.93	14.2
NT_167219.1	45934	46334	401	*	5.836	5.88738	5.78272	0.104657	0.75676	0.999724	50.97	63.34	63.27	64.18	40.13	60.85
NT_187600.1	840938	841338	401	*	3.76172	3.84065	3.67821	0.162441	0.756817	0.999724	9.97	15.08	17.93	8.02	17.2	13.18
NC_000020.11	29338674	29339074	401	*	4.55177	4.48807	4.61278	-0.124716	0.75683	0.999724	19.94	23.12	24.26	30.31	24.84	18.26
NC_000017.11	56743684	56744084	401	*	4.22052	4.30033	4.13604	0.164294	0.75689	0.999724	26.59	25.14	7.38	16.04	13.38	23.33
NC_000004.12	51810681	51811081	401	*	3.8395	3.71135	3.95718	-0.245826	0.756904	0.999724	21.05	15.08	3.16	32.09	11.46	3.04
NC_000006.12	151452031	151452431	401	*	3.7406	3.82973	3.64559	0.184141	0.757052	0.999724	21.05	11.06	10.55	11.59	6.69	19.27
NC_000001.11	154714078	154714478	401	*	4.16211	4.23211	4.08854	0.143572	0.757083	0.999724	24.37	14.08	17.93	11.59	18.15	21.3
NC_000009.12	41229582	41229982	401	*	5.53993	5.59213	5.48577	0.106363	0.757088	0.999724	44.32	60.33	40.07	49.92	43.95	40.57
NT_187391.1	174167	174567	401	*	3.91837	3.79175	4.03476	-0.243004	0.757247	0.999724	1.11	14.08	26.36	14.26	9.55	25.35
NC_000009.12	88504309	88504709	401	*	4.38914	4.45443	4.32077	0.13366	0.757253	0.999724	24.37	16.09	25.31	20.5	18.15	21.3
NC_000002.12	238486854	238487254	401	*	3.86669	3.94378	3.78525	0.158533	0.758225	0.999724	15.51	20.11	10.55	12.48	8.6	20.28
NC_000024.10	11554239	11554639	401	*	5.02652	5.08262	4.96815	0.114462	0.758435	0.999724	26.59	39.21	35.86	35.65	25.8	32.45
NC_000009.12	87909728	87910128	401	*	3.77164	3.86468	3.67217	0.192514	0.75846	0.999724	18.84	9.05	15.82	17.83	14.33	6.09
NC_000020.11	26606091	26606491	401	*	6.46336	6.51825	6.40629	0.111957	0.758588	0.999724	117.44	56.3	101.24	90.92	78.34	85.19
NC_000016.10	38276059	38276459	401	*	9.05134	9.01453	9.08723	-0.0727046	0.758691	0.999724	473.09	590.19	488.27	547.3	572.28	512.17
NC_000021.9	41954856	41955256	401	*	4.31402	4.24103	4.38348	-0.14245	0.758874	0.999724	19.94	24.13	12.65	24.96	14.33	23.33
NT_113888.1	2586	2986	401	*	4.94636	5.0114	4.87824	0.133155	0.758897	0.999724	40.99	24.13	31.64	35.65	19.11	33.47
NC_000016.10	33337634	33338034	401	*	5.04499	5.09912	4.98875	0.110376	0.758927	0.999724	31.02	41.22	30.58	28.52	36.3	30.43
NC_000017.11	21976664	21977064	401	*	3.6015	3.69115	3.50591	0.185242	0.759131	0.999724	6.65	12.07	20.04	13.37	9.55	11.16
NC_000006.12	59074314	59074714	401	*	3.38618	3.16604	3.57714	-0.411095	0.759139	0.999724	0	10.05	16.87	0	11.46	24.34
NC_000010.11	40878655	40879055	401	*	5.55428	5.46246	5.64061	-0.178156	0.759423	0.999724	24.37	79.43	28.47	39.22	84.07	26.37
NC_000023.11	62498185	62498585	401	*	7.60727	7.65508	7.55782	0.0972635	0.759743	0.999724	144.03	241.3	219.35	155.99	221.65	187.63
NT_187444.1	851	1251	401	*	9.7014	9.65711	9.74437	-0.0872563	0.760504	0.999724	838.72	916.95	666.49	976.93	957.3	638.94
NC_000016.10	80156518	80156918	401	*	3.88561	3.97847	3.78635	0.192122	0.76068	0.999724	26.59	8.04	12.65	19.61	8.6	13.18
NT_187407.1	1252	1652	401	*	8.58133	8.54174	8.61987	-0.0781367	0.761104	0.999724	372.27	320.73	424.99	398.44	348.72	433.06
NC_000020.11	29512951	29513351	401	*	4.94834	5.016	4.87735	0.138648	0.761166	0.999724	38.78	37.2	21.09	37.44	32.48	18.26
NC_000018.10	16430854	16431254	401	*	7.81997	7.7755	7.86312	-0.0876203	0.761805	0.999724	177.27	254.37	225.68	227.3	270.38	200.81
NC_000011.10	108222788	108223188	401	*	3.92281	4.00108	3.84004	0.161041	0.764132	0.999724	23.27	11.06	13.71	15.15	9.55	18.26
NT_187424.1	91961	92361	401	*	4.73658	4.79675	4.67379	0.122958	0.764173	0.999724	32.13	30.16	21.09	28.52	26.75	21.3
NC_000024.10	11309165	11309565	401	*	5.71298	5.75901	5.66543	0.0935839	0.764195	0.999724	54.29	52.28	55.89	52.59	44.9	54.77
NC_000005.10	167499722	167500122	401	*	4.14862	4.22191	4.07141	0.150502	0.764852	0.999724	23.27	21.11	11.6	11.59	11.46	27.38
NC_000020.11	28497331	28497731	401	*	8.24852	8.19968	8.29576	-0.0960761	0.764951	0.999724	343.46	287.55	250.99	389.53	338.21	215.01
NC_000004.12	38292	38692	401	*	4.26234	4.33591	4.18482	0.151086	0.765025	0.999724	21.05	11.06	28.47	12.48	24.84	17.24
NC_000019.10	36308871	36309271	401	*	3.26019	3.14857	3.3638	-0.215234	0.765166	0.999724	11.08	6.03	9.49	7.13	9.55	14.2
NC_000018.10	46967115	46967515	401	*	3.96562	3.56617	4.27812	-0.711954	0.765178	0.999724	0	28.15	7.38	0	42.99	15.21
NT_167209.1	131567	131967	401	*	5.93554	5.82609	6.03727	-0.211176	0.765198	0.999724	86.42	12.07	71.71	71.31	17.2	108.52
NC_000015.10	17458280	17458680	401	*	3.05371	3.25801	2.81562	0.44239	0.765551	0.999724	26.59	0	2.11	15.15	1.91	4.06
NC_000002.12	143052459	143052859	401	*	3.66774	3.75452	3.57541	0.179114	0.765894	0.999724	18.84	10.05	11.6	9.8	6.69	19.27
NC_000018.10	20561731	20562131	401	*	8.58288	8.52775	8.63599	-0.108234	0.76591	0.999724	426.56	422.28	258.37	493.81	447.12	252.53
NC_000003.12	91550256	91550656	401	*	5.61613	5.55524	5.67456	-0.119324	0.766109	0.999724	37.67	42.23	61.17	35.65	50.64	66.94
NW_021160017.1	3374	3774	401	*	5.30008	5.23998	5.35778	-0.117803	0.766299	0.999724	49.86	38.21	25.31	53.48	40.13	29.41
NC_000016.10	34582894	34583294	401	*	10.1937	10.1155	10.2679	-0.152384	0.766426	0.999724	1351.7	1465.91	510.41	1710.52	1492.32	495.94
NC_000016.10	81765155	81765555	401	*	4.14751	4.07731	4.21445	-0.137139	0.766488	0.999724	18.84	18.1	13.71	24.96	11.46	19.27
NC_000021.9	9362174	9362574	401	*	5.08746	5.16389	5.00675	0.157139	0.766638	0.999724	58.72	15.08	33.75	40.11	23.88	32.45
NT_187425.1	22783	23183	401	*	3.71357	3.63094	3.79172	-0.160771	0.766865	0.999724	15.51	10.05	11.6	13.37	20.06	8.11
NC_000009.12	95568114	95568514	401	*	4.26518	4.32897	4.19844	0.130525	0.766935	0.999724	22.16	18.1	20.04	16.94	22.93	15.21
NC_000023.11	62491548	62491948	401	*	5.98274	5.93683	6.02724	-0.0904046	0.766938	0.999724	54.29	69.37	60.11	65.96	67.83	61.87
NC_000022.11	15849944	15850344	401	*	4.31045	4.24239	4.37545	-0.133063	0.766947	0.999724	21.05	24.13	11.6	24.07	21.97	16.23
NT_187477.1	465	865	401	*	5.51733	5.46105	5.5715	-0.110453	0.767186	0.999724	40.99	55.3	35.86	37.44	53.5	51.72
NC_000021.9	8239035	8239435	401	*	6.29011	6.36412	6.21209	0.152022	0.767363	0.999724	128.52	33.18	85.42	101.62	47.77	73.02
NT_187512.1	3633	4033	401	*	3.77433	3.84973	3.69477	0.15496	0.767404	0.999724	16.62	16.09	10.55	15.15	10.51	13.18
NC_000017.11	82586180	82586580	401	*	3.55247	3.46162	3.63794	-0.176324	0.768014	0.999724	16.62	9.05	7.38	17.83	12.42	7.1
NC_000001.11	143194991	143195391	401	*	7.66736	7.57691	7.75246	-0.175551	0.768111	0.999724	187.24	310.68	74.87	221.06	347.76	78.09
NC_000001.11	143193475	143193875	401	*	9.0459	8.95385	9.13244	-0.178595	0.768182	0.999724	448.72	859.64	179.28	632.87	855.07	195.74
NC_000008.11	51501343	51501743	401	*	4.10989	4.04241	4.17435	-0.131943	0.768971	0.999724	16.62	19.1	13.71	19.61	15.29	19.27
NC_000024.10	11690228	11690628	401	*	3.48206	3.37984	3.57752	-0.197682	0.769483	0.999724	8.86	17.09	5.27	13.37	14.33	8.11
NC_000020.11	26602170	26602570	401	*	7.36335	7.3203	7.40515	-0.0848447	0.769498	0.999724	185.03	146.79	147.64	197.88	176.75	133.87
NC_000002.12	115438889	115439289	401	*	4.24746	4.17635	4.31522	-0.138868	0.769623	0.999724	11.08	23.12	20.04	19.61	23.88	16.23
NC_000016.10	34587912	34588312	401	*	9.60718	9.53151	9.67908	-0.147566	0.769652	0.999724	866.42	955.16	398.63	1182.84	962.08	314.4
NC_000016.10	34584547	34584947	401	*	8.2177	8.14568	8.28629	-0.140613	0.769933	0.999724	300.25	390.11	159.24	443.01	351.58	141.99
NC_000003.12	83058022	83058422	401	*	3.62615	3.70877	3.53851	0.170257	0.770202	0.999724	15.51	11.06	12.65	13.37	13.38	8.11
NC_000011.10	52878983	52879383	401	*	3.8946	4.03344	3.74095	0.292488	0.770315	0.999724	7.76	38.21	3.16	2.67	34.39	3.04
NT_187408.1	292	692	401	*	7.63566	7.59443	7.67575	-0.0813263	0.770607	0.999724	191.68	171.93	216.19	241.56	203.5	168.36
NC_000022.11	48985099	48985499	401	*	3.6117	3.69408	3.52432	0.169759	0.770862	0.999724	14.4	18.1	6.33	8.91	12.42	13.18
NC_000019.10	36269422	36269822	401	*	4.67549	4.61485	4.73367	-0.11882	0.770887	0.999724	21.05	27.15	25.31	24.07	33.44	22.31
NC_000002.12	93906182	93906582	401	*	3.15051	3.00235	3.28487	-0.282526	0.771926	0.999724	7.76	12.07	4.22	1.78	15.29	12.17
NC_000017.11	24751869	24752269	401	*	3.53574	3.35802	3.69396	-0.335938	0.772047	0.999724	26.59	1.01	3.16	33.87	1.91	3.04
NC_000009.12	41252181	41252581	401	*	4.77462	4.71434	4.83248	-0.118141	0.77214	0.999724	33.24	18.1	27.42	39.22	22.93	23.33
NC_000005.10	6830815	6831215	401	*	3.57574	3.68229	3.46068	0.221611	0.772184	0.999724	8.86	19.1	10.55	22.28	6.69	4.06
NC_000011.10	52571756	52572156	401	*	3.06676	3.28589	2.80827	0.477619	0.772217	0.999724	1.11	28.15	0	0.89	19.11	1.01
NC_000008.11	38502890	38503290	401	*	4.17907	4.1099	4.24507	-0.135169	0.772228	0.999724	19.94	17.09	14.76	26.74	21.02	9.13
NC_000011.10	54134675	54135075	401	*	3.80593	3.88955	3.71716	0.172383	0.772239	0.999724	18.84	15.08	10.55	14.26	19.11	6.09
NC_000010.11	40615575	40615975	401	*	5.0958	5.15286	5.03639	0.116473	0.772908	0.999724	25.48	42.23	39.02	19.61	37.26	41.58
NC_000016.10	46394615	46395015	401	*	10.8507	10.7792	10.9189	-0.139737	0.773233	0.999724	2098.46	2279.3	894.28	2699.04	2295.8	813.38
NC_000009.12	60609957	60610357	401	*	7.14841	7.09836	7.19679	-0.0984378	0.773242	0.999724	160.65	97.53	152.91	186.29	110.83	143
NC_000010.11	3314448	3314848	401	*	4.08029	4.15024	4.00676	0.143479	0.773567	0.999724	25.48	14.08	13.71	12.48	12.42	23.33
NC_000018.10	20330307	20330707	401	*	3.24391	3.35107	3.12815	0.222926	0.773601	0.999724	7.76	7.04	15.82	6.24	4.78	15.21
NC_000007.14	59111291	59111691	401	*	3.99123	3.88512	4.09006	-0.204936	0.774114	0.999724	27.7	5.03	11.6	24.96	3.82	22.31
NC_000006.12	58665937	58666337	401	*	3.71159	3.55121	3.85592	-0.304715	0.774167	0.999724	0	14.08	21.09	1.78	15.29	26.37
NT_187458.1	29	429	401	*	5.09362	5.16692	5.01639	0.150524	0.774177	0.999724	47.64	21.11	39.02	40.11	13.38	43.61
NC_000001.11	143264472	143264872	401	*	9.52796	9.45131	9.60074	-0.149422	0.774789	0.999724	637.07	1114.01	349.06	884.23	1122.58	322.51
NC_000009.12	45434596	45434996	401	*	2.89314	3.04935	2.71793	0.331424	0.774981	0.999724	4.43	14.08	6.33	5.35	13.38	1.01
NT_167209.1	133001	133401	401	*	5.61728	5.7041	5.5249	0.179206	0.775022	0.999724	69.8	19.1	67.49	58.83	13.38	65.92
NC_000005.10	3323575	3323975	401	*	4.75572	4.69947	4.80987	-0.110397	0.775303	0.999724	27.7	29.16	21.09	30.31	31.53	22.31
NC_000004.12	9268351	9268751	401	*	3.64961	3.76811	3.52049	0.247617	0.77598	0.999724	4.43	31.17	5.27	4.46	23.88	6.09
NC_000009.12	41234471	41234871	401	*	5.14491	5.19489	5.09314	0.10176	0.77646	0.999724	42.1	37.2	30.58	30.31	31.53	40.57
NC_000008.11	6999368	6999768	401	*	3.50465	3.64817	3.34525	0.302927	0.776797	0.999724	16.62	2.01	18.98	14.26	0	16.23
NC_000015.10	20102242	20102642	401	*	3.60755	3.7009	3.50773	0.193163	0.7775	0.999724	11.08	11.06	16.87	16.04	2.87	15.21
NC_000009.12	41119289	41119689	401	*	3.93677	4.02239	3.84574	0.176651	0.777767	0.999724	24.37	19.1	5.27	18.72	15.29	9.13
NC_000001.11	121741298	121741698	401	*	7.2156	7.25456	7.17555	0.0790123	0.777895	0.999724	179.49	146.79	131.82	147.97	152.86	132.86
NT_187384.1	186296	186696	401	*	4.85082	4.79568	4.90393	-0.108255	0.777913	0.999724	28.81	28.15	26.36	28.52	25.8	35.5
NC_000001.11	143266335	143266735	401	*	7.14205	7.04033	7.23706	-0.196733	0.778161	0.999724	139.6	214.16	41.13	174.71	247.45	30.43
NC_000006.12	59258381	59258781	401	*	3.69226	3.38959	3.94231	-0.552712	0.778385	0.999724	0	4.02	27.42	0.89	6.69	38.54
NC_000019.10	56508361	56508761	401	*	4.03745	4.09946	3.97266	0.126795	0.778555	0.999724	12.19	17.09	22.15	11.59	16.24	19.27
NC_000017.11	43251510	43251910	401	*	5.40797	5.3496	5.46407	-0.114471	0.778769	0.999724	31.02	52.28	39.02	31.2	52.55	48.68
NC_000009.12	44240518	44240918	401	*	4.1785	4.10001	4.25293	-0.152918	0.778832	0.999724	23.27	6.03	22.15	21.39	11.46	24.34
NC_000010.11	40427605	40428005	401	*	3.44872	3.25554	3.61905	-0.363511	0.779296	0.999724	26.59	1.01	1.05	32.98	2.87	1.01
NT_167218.1	11254	11654	401	*	6.91917	6.98663	6.84841	0.138224	0.77954	0.999724	171.73	66.36	142.37	123.9	54.46	167.34
NC_000019.10	47949924	47950324	401	*	5.17618	5.22751	5.12297	0.104536	0.780115	0.999724	38.78	47.26	26.36	33.87	38.22	32.45
NC_000010.11	136598	136998	401	*	4.09511	4.16198	4.02499	0.136989	0.78046	0.999724	17.73	19.1	16.87	23.18	11.46	14.2
NC_000012.12	36671022	36671422	401	*	3.26092	3.10402	3.40242	-0.298403	0.78071	0.999724	11.08	1.01	13.71	19.61	0.96	11.16
NW_021160023.1	460190	460590	401	*	4.46938	4.39153	4.54324	-0.151708	0.781304	0.999724	22.16	28.15	12.65	30.31	31.53	8.11
NC_000015.10	19188348	19188748	401	*	3.42219	3.23646	3.58671	-0.350256	0.781614	0.999724	12.19	16.09	0	16.94	19.11	0
NC_000008.11	45815818	45816218	401	*	3.05102	3.18243	2.90642	0.276003	0.781894	0.999724	3.32	7.04	16.87	1.78	9.55	11.16
NW_021160018.1	319919	320319	401	*	3.71295	3.80916	3.60985	0.199311	0.782312	0.999724	23.27	4.02	14.76	17.83	7.64	11.16
NC_000008.11	132495739	132496139	401	*	4.04885	4.1156	3.97886	0.136742	0.782669	0.999724	22.16	15.08	14.76	19.61	11.46	16.23
NC_000004.12	46754	47154	401	*	4.53288	4.5877	4.47589	0.111813	0.782741	0.999724	15.51	28.15	28.47	20.5	22.93	23.33
NC_000007.14	100991967	100992367	401	*	4.14439	4.21276	4.07261	0.140153	0.782795	0.999724	26.59	10.05	18.98	16.94	15.29	18.26
NC_000001.11	143214536	143214936	401	*	9.75596	9.66974	9.83732	-0.167584	0.782862	0.999724	902.98	1256.78	283.68	1132.92	1335.64	275.86
NC_000006.12	59818677	59819077	401	*	5.60828	5.65687	5.558	0.098871	0.78295	0.999724	36.56	46.25	68.55	41	50.64	49.7
NC_000007.14	1618908	1619308	401	*	4.06745	4.12921	4.00293	0.12628	0.78305	0.999724	16.62	21.11	14.76	14.26	10.51	23.33
NC_000010.11	41454853	41455253	401	*	3.11432	3.25602	2.95717	0.298847	0.78309	0.999724	4.43	22.12	2.11	9.8	11.46	2.03
NC_000007.14	59799237	59799637	401	*	3.34321	3.46535	3.20976	0.255589	0.783275	0.999724	13.3	4.02	15.82	11.59	0.96	15.21
NC_000021.9	10336909	10337309	401	*	4.91034	4.96668	4.85172	0.114965	0.783363	0.999724	19.94	42.23	31.64	24.07	38.22	24.34
NC_000008.11	45929078	45929478	401	*	5.49434	5.40722	5.5765	-0.169281	0.783644	0.999724	81.99	22.12	23.2	88.24	30.57	24.34
NC_000009.12	60679123	60679523	401	*	6.68447	6.72442	6.64339	0.0810293	0.78376	0.999724	108.58	89.48	119.17	110.53	86.94	102.43
NC_000013.11	76917873	76918273	401	*	3.78416	3.87375	3.68863	0.185114	0.783919	0.999724	26.59	11.06	6.33	10.7	6.69	21.3
NW_011332699.1	144489	144889	401	*	3.82876	3.75642	3.89765	-0.141224	0.78401	0.999724	19.94	10.05	10.55	12.48	20.06	12.17
NT_187388.1	141401	141801	401	*	7.89554	7.8585	7.93165	-0.0731462	0.784011	0.999724	247.07	217.17	232.01	262.95	198.72	270.79
NC_000011.10	53375182	53375582	401	*	4.11622	4.23049	3.99211	0.238384	0.784052	0.999724	8.86	43.23	4.22	5.35	36.3	6.09
NC_000009.12	63792509	63792909	401	*	4.5601	4.62425	4.49296	0.131288	0.784286	0.999724	31.02	27.15	15.82	30.31	21.02	16.23
NC_000003.12	97988528	97988928	401	*	4.01924	4.08568	3.94958	0.136101	0.784339	0.999724	18.84	12.07	20.04	18.72	12.42	15.21
NC_000001.11	247749788	247750188	401	*	3.70475	3.77385	3.63217	0.141682	0.784394	0.999724	14.4	16.09	10.55	10.7	14.33	12.17
NC_000011.10	131867113	131867513	401	*	4.10885	4.17591	4.03851	0.137402	0.784988	0.999724	25.48	16.09	12.65	12.48	11.46	25.35
NC_000006.12	59484214	59484614	401	*	3.54679	3.62679	3.4621	0.164697	0.785023	0.999724	13.3	10.05	13.71	14.26	7.64	11.16
NC_000010.11	40715684	40716084	401	*	3.78477	3.67379	3.88782	-0.214033	0.785024	0.999724	1.11	16.09	21.09	11.59	10.51	22.31
NT_187504.1	58002	58402	401	*	4.12778	4.18896	4.06388	0.125085	0.785379	0.999724	19.94	22.12	12.65	18.72	16.24	15.21
NC_000021.9	7327353	7327753	401	*	4.03546	4.10716	3.96	0.147156	0.786005	0.999724	19.94	19.1	12.65	24.07	11.46	11.16
NT_187412.1	1059	1459	401	*	7.34402	7.39498	7.2912	0.103785	0.786138	0.999724	183.92	207.12	113.89	176.49	192.99	100.4
NC_000018.10	15409555	15409955	401	*	4.74424	4.80269	4.68332	0.119373	0.78638	0.999724	32.13	23.12	28.47	34.76	21.02	21.3
NT_187513.1	74204	74604	401	*	4.42432	4.48518	4.36078	0.124396	0.786465	0.999724	23.27	29.16	14.76	18.72	27.71	15.21
NC_000022.11	11068214	11068614	401	*	4.13291	4.07145	4.19186	-0.120403	0.786844	0.999724	16.62	20.11	13.71	19.61	21.02	14.2
NC_000006.12	58450526	58450926	401	*	3.87167	3.76021	3.97513	-0.214928	0.787171	0.999724	3.32	13.07	24.26	5.35	12.42	29.41
NC_000004.12	35662880	35663280	401	*	3.48867	3.39056	3.58052	-0.189955	0.787484	0.999724	5.54	9.05	16.87	10.7	19.11	6.09
NC_000016.10	38279282	38279682	401	*	7.4745	7.43173	7.51603	-0.0843036	0.787636	0.999724	140.71	200.08	177.17	165.79	231.2	152.13
NC_000008.11	7972944	7973344	401	*	4.09128	4.02442	4.15518	-0.130755	0.788372	0.999724	16.62	10.05	22.15	18.72	12.42	22.31
NW_021160000.1	169122	169522	401	*	3.26079	3.13648	3.37523	-0.238753	0.788553	0.999724	4.43	4.02	17.93	5.35	9.55	16.23
NC_000020.11	31241508	31241908	401	*	4.11262	4.04085	4.18099	-0.14014	0.788637	0.999724	15.51	19.1	14.76	19.61	27.71	7.1
NC_000008.11	132892985	132893385	401	*	4.13148	4.19155	4.06879	0.12276	0.789681	0.999724	19.94	20.11	14.76	19.61	11.46	19.27
NC_000007.14	76997304	76997704	401	*	4.46784	4.52898	4.40399	0.124987	0.789706	0.999724	32.13	17.09	20.04	24.96	16.24	22.31
NC_000011.10	60447129	60447529	401	*	3.90574	3.97022	3.83824	0.131977	0.789731	0.999724	14.4	23.12	9.49	14.26	12.42	16.23
NC_000017.11	26101380	26101780	401	*	4.9692	5.05708	4.87561	0.181472	0.789816	0.999724	9.97	59.32	30.58	8.02	50.64	29.41
NT_187390.1	39644	40044	401	*	4.92351	4.98074	4.86392	0.116814	0.7899	0.999724	28.81	32.17	33.75	33.87	37.26	16.23
NT_167219.1	13496	13896	401	*	5.18614	5.23805	5.1323	0.105751	0.790011	0.999724	48.75	40.22	24.26	28.52	39.17	37.53
NT_187513.1	186201	186601	401	*	4.00986	3.94058	4.07597	-0.135389	0.790166	0.999724	14.4	21.11	10.55	16.94	13.38	20.28
NC_000016.10	34071398	34071798	401	*	4.72144	4.66727	4.77365	-0.106375	0.790262	0.999724	26.59	20.11	29.53	27.63	21.97	32.45
NC_000018.10	20573572	20573972	401	*	4.52389	4.58112	4.46429	0.116825	0.790358	0.999724	25.48	23.12	23.2	21.39	29.62	15.21
NC_000008.11	44375855	44376255	401	*	3.87863	3.80012	3.95308	-0.152952	0.790658	0.999724	18.84	5.03	17.93	19.61	8.6	18.26
NW_003315917.2	919111	919511	401	*	3.98834	4.05587	3.9175	0.13837	0.790698	0.999724	22.16	15.08	12.65	19.61	10.51	15.21
NC_000021.9	9838225	9838625	401	*	4.70604	4.76777	4.64155	0.126219	0.790828	0.999724	34.35	23.12	24.26	33.87	25.8	15.21
NC_000021.9	8219800	8220200	401	*	8.05787	8.0066	8.10738	-0.100786	0.790979	0.999724	302.47	155.84	313.21	314.65	189.17	323.53
NC_000005.10	49600300	49600700	401	*	6.50754	6.54579	6.46825	0.0775396	0.791063	0.999724	75.34	100.54	104.4	76.66	93.63	95.33
NC_000005.10	47112302	47112702	401	*	3.44466	3.56526	3.31305	0.252213	0.791076	0.999724	18.84	4.02	12.65	18.72	0.96	10.14
NC_000009.12	60568188	60568588	401	*	5.26617	5.22089	5.31007	-0.0891727	0.79126	0.999724	38.78	36.2	36.91	39.22	38.22	41.58
NT_187499.1	119981	120381	401	*	6.89978	6.9646	6.83192	0.132682	0.791428	0.999724	177.27	60.33	137.09	122.12	56.37	163.28
NC_000001.11	124934034	124934434	401	*	5.33487	5.27949	5.38819	-0.108697	0.791682	0.999724	39.89	50.27	26.36	55.26	42.99	27.38
NC_000008.11	45933484	45933884	401	*	5.58167	5.64475	5.5157	0.129042	0.791732	0.999724	26.59	62.34	61.17	20.5	64.01	52.74
NC_000016.10	46399425	46399825	401	*	10.2455	10.1767	10.3111	-0.134434	0.791806	0.999724	1433.69	1487.03	551.54	1814.81	1489.45	507.1
NC_000024.10	11533955	11534355	401	*	7.15971	7.19931	7.11899	0.0803153	0.792469	0.999724	105.26	166.9	168.73	123.9	148.09	145.03
NC_000005.10	50123074	50123474	401	*	3.52731	3.64817	3.39539	0.252788	0.792617	0.999724	16.62	2.01	18.98	13.37	0.96	17.24
NC_000023.11	9405691	9406091	401	*	5.07687	5.02608	5.12592	-0.0998398	0.793298	0.999724	31.02	37.2	29.53	37.44	26.75	40.57
NC_000010.11	40030391	40030791	401	*	2.93157	3.06331	2.78656	0.276749	0.793442	0.999724	3.32	8.04	13.71	1.78	5.73	13.18
NC_000018.10	9824122	9824522	401	*	4.10623	4.16594	4.04394	0.122	0.793534	0.999724	17.73	16.09	20.04	13.37	22.93	13.18
NC_000019.10	31747344	31747744	401	*	4.27395	4.21523	4.33036	-0.115129	0.79357	0.999724	19.94	23.12	12.65	24.96	18.15	17.24
NC_000002.12	161278510	161278910	401	*	4.45328	4.39086	4.51311	-0.122254	0.793614	0.999724	14.4	21.11	27.42	18.72	31.53	18.26
NC_000003.12	90490078	90490478	401	*	5.38665	5.33821	5.43351	-0.0952984	0.793696	0.999724	35.45	33.18	52.73	38.33	48.72	42.6
NC_000004.12	138867318	138867718	401	*	4.23119	4.28877	4.17121	0.117553	0.793908	0.999724	18.84	27.15	12.65	19.61	17.2	17.24
NC_000008.11	144233228	144233628	401	*	3.73608	3.66509	3.80373	-0.138642	0.794346	0.999724	11.08	9.05	17.93	14.26	12.42	15.21
NC_000003.12	1763876	1764276	401	*	3.58766	3.67692	3.49251	0.184408	0.794555	0.999724	9.97	23.12	5.27	4.46	18.15	11.16
NC_000003.12	89461051	89461451	401	*	3.66165	3.74765	3.57019	0.177464	0.794595	0.999724	19.94	15.08	5.27	14.26	15.29	6.09
NC_000003.12	195492356	195492756	401	*	4.10513	4.18288	4.02295	0.159938	0.794624	0.999724	29.91	15.08	9.49	24.96	8.6	15.21
NC_000021.9	8405393	8405793	401	*	4.27196	4.33875	4.20194	0.136812	0.794847	0.999724	26.59	14.08	20.04	26.74	15.29	13.18
NC_000010.11	40829505	40829905	401	*	4.72614	4.80873	4.63855	0.170179	0.795124	0.999724	22.16	49.27	12.65	17.83	47.77	9.13
NT_187451.1	42277	42677	401	*	4.81994	4.76307	4.87465	-0.111577	0.79523	0.999724	23.27	39.21	18.98	32.98	28.66	26.37
NT_187480.1	1319	1719	401	*	6.97368	6.93256	7.01366	-0.0811015	0.795494	0.999724	130.74	96.52	139.2	145.29	99.36	143
NC_000024.10	11293646	11294046	401	*	4.80174	4.85197	4.7497	0.102276	0.795592	0.999724	29.91	26.14	30.58	24.96	33.44	22.31
NC_000001.11	248945856	248946256	401	*	4.58336	4.52426	4.64013	-0.115869	0.795901	0.999724	24.37	14.08	30.58	21.39	21.97	31.44
NC_000011.10	53806915	53807315	401	*	3.7853	3.68859	3.87594	-0.187346	0.796282	0.999724	14.4	21.11	3.16	16.04	22.93	5.07
NT_167211.2	80113	80513	401	*	3.65755	3.72484	3.58697	0.137878	0.796425	0.999724	8.86	17.09	13.71	13.37	10.51	12.17
NW_021160017.1	4158226	4158626	401	*	4.04242	3.97108	4.11039	-0.139316	0.796596	0.999724	8.86	17.09	21.09	11.59	21.97	18.26
NC_000021.9	45798291	45798691	401	*	4.04359	3.97924	4.10519	-0.125949	0.796834	0.999724	14.4	17.09	15.82	25.85	9.55	16.23
NC_000021.9	5355580	5355980	401	*	5.39342	5.2782	5.50011	-0.221908	0.796969	0.999724	7.76	85.46	23.2	8.91	97.45	29.41
NC_000009.12	125745891	125746291	401	*	3.5385	3.42424	3.64438	-0.220134	0.797014	0.999724	19.94	8.04	4.22	4.46	6.69	26.37
NC_000004.12	49120815	49121215	401	*	3.70106	3.76474	3.63445	0.130289	0.797345	0.999724	11.08	18.1	11.6	10.7	13.38	13.18
NC_000024.10	11578542	11578942	401	*	4.5376	4.4781	4.59474	-0.116635	0.797439	0.999724	14.4	27.15	25.31	20.5	28.66	23.33
NC_000021.9	8428309	8428709	401	*	5.053	4.99652	5.10736	-0.110834	0.797543	0.999724	44.32	26.14	25.31	42.79	20.06	40.57
NC_000001.11	143187084	143187484	401	*	5.97082	5.88173	6.05473	-0.172998	0.797548	0.999724	56.51	104.56	15.82	73.09	106.05	20.28
NT_167214.1	101887	102287	401	*	5.60515	5.671	5.53615	0.134849	0.797751	0.999724	90.85	26.14	35.86	62.4	37.26	39.55
NC_000001.11	149488219	149488619	401	*	4.00804	3.94978	4.06403	-0.114249	0.798266	0.999724	14.4	15.08	16.87	17.83	18.15	14.2
NC_000024.10	56761149	56761549	401	*	5.54366	5.48826	5.59701	-0.108749	0.798358	0.999724	38.78	66.36	29.53	44.57	62.1	38.54
NC_000022.11	12559163	12559563	401	*	4.5087	4.45443	4.561	-0.10657	0.798562	0.999724	24.37	16.09	25.31	20.5	22.93	27.38
NC_000021.9	7303420	7303820	401	*	3.82806	3.76196	3.89127	-0.129306	0.798564	0.999724	22.16	9.05	9.49	16.04	15.29	13.18
NC_000012.12	34878579	34878979	401	*	3.84067	3.76504	3.91254	-0.147504	0.79858	0.999724	13.3	20.11	7.38	16.04	21.02	8.11
NC_000001.11	143263242	143263642	401	*	7.88943	7.81132	7.96353	-0.152204	0.798787	0.999724	155.11	412.23	106.51	219.28	426.1	103.45
NC_000024.10	11115591	11115991	401	*	4.07565	4.14647	4.00116	0.145312	0.79889	0.999724	27.7	19.1	6.33	14.26	11.46	22.31
NT_187429.1	210	610	401	*	4.19777	4.25577	4.13733	0.118445	0.798925	0.999724	12.19	26.14	18.98	20.5	19.11	13.18
NW_015495301.1	202543	202943	401	*	3.07527	2.90797	3.22517	-0.317199	0.799342	0.999724	1.11	15.08	6.33	0.89	20.06	7.1
NC_000006.12	59261175	59261575	401	*	3.4604	3.16077	3.70838	-0.547613	0.799865	0.999724	0	12.07	14.76	0	21.97	17.24
NC_000014.9	19694144	19694544	401	*	3.84338	3.76429	3.91837	-0.154077	0.800047	0.999724	7.76	15.08	17.93	12.48	9.55	23.33
NC_000010.11	132364242	132364642	401	*	5.24788	5.30894	5.18412	0.124825	0.800682	0.999724	64.26	25.14	29.53	49.02	29.62	30.43
NT_187433.1	27065	27465	401	*	4.17517	4.23172	4.11632	0.115397	0.800771	0.999724	14.4	26.14	15.82	17.83	21.02	13.18
NT_167211.2	166627	167027	401	*	6.34609	6.30362	6.38735	-0.083729	0.800879	0.999724	68.69	95.52	72.77	70.42	79.3	101.42
NC_000020.11	25772552	25772952	401	*	4.10781	4.16296	4.05047	0.112486	0.801506	0.999724	14.4	15.08	24.26	15.15	15.29	19.27
NC_000010.11	40633719	40634119	401	*	3.73701	3.81665	3.65271	0.163942	0.801726	0.999724	4.43	24.13	13.71	12.48	18.15	7.1
NC_000009.12	43713561	43713961	401	*	3.31258	3.43064	3.184	0.246645	0.801857	0.999724	18.84	4.02	9.49	15.15	0.96	11.16
NT_167218.1	8070	8470	401	*	7.85574	7.92613	7.78174	0.144399	0.802575	0.999724	316.87	98.53	314.26	261.17	75.48	323.53
NC_000004.12	113398870	113399270	401	*	4.0838	4.02663	4.13879	-0.112167	0.80277	0.999724	23.27	15.08	10.55	21.39	16.24	15.21
NC_000009.12	39809670	39810070	401	*	4.473	4.5312	4.41234	0.118863	0.802906	0.999724	34.35	17.09	17.93	22.28	16.24	25.35
NC_000016.10	34581266	34581666	401	*	9.52822	9.46838	9.58568	-0.117302	0.802974	0.999724	850.91	899.86	374.37	1050.02	897.11	358.01
NC_000013.11	50082568	50082968	401	*	3.61388	3.68828	3.53543	0.152848	0.803383	0.999724	12.19	19.1	7.38	16.04	8.6	10.14
NC_000017.11	315327	315727	401	*	3.04894	2.93091	3.15803	-0.227123	0.803559	0.999724	5.54	12.07	5.27	5.35	14.33	7.1
NC_000007.14	103380837	103381237	401	*	4.36606	4.30403	4.42553	-0.121506	0.803564	0.999724	27.7	23.12	8.44	24.96	17.2	22.31
NC_000011.10	53462659	53463059	401	*	3.64794	3.5648	3.72654	-0.161738	0.803692	0.999724	9.97	17.09	8.44	8.02	12.42	19.27
NC_000008.11	101362222	101362622	401	*	4.32712	4.37981	4.27244	0.107363	0.804599	0.999724	23.27	18.1	21.09	21.39	15.29	21.3
NC_000007.14	60366487	60366887	401	*	3.66128	3.3678	3.90502	-0.537224	0.804678	0.999724	29.91	0	1.05	41	1.91	2.03
NC_000010.11	133689229	133689629	401	*	7.00738	7.05746	6.95551	0.101952	0.804731	0.999724	90.85	199.07	109.68	80.22	164.33	127.79
NC_000022.11	24891909	24892309	401	*	3.75259	3.8222	3.67944	0.142763	0.805071	0.999724	14.4	9.05	18.98	12.48	6.69	19.27
NC_000024.10	56684037	56684437	401	*	3.46708	3.57129	3.35475	0.216546	0.805348	0.999724	13.3	17.09	5.27	12.48	17.2	1.01
NW_021160026.1	111412	111812	401	*	3.61496	3.31686	3.86188	-0.545018	0.805606	0.999724	18.84	11.06	0	31.2	12.42	0
NW_012132915.1	455721	456121	401	*	5.35806	5.40735	5.30702	0.100333	0.805692	0.999724	28.81	34.18	64.33	41.89	36.3	40.57
NC_000018.10	3247401	3247801	401	*	3.81069	3.73346	3.884	-0.150541	0.805827	0.999724	25.48	7.04	7.38	11.59	12.42	20.28
NW_009646209.1	241	641	401	*	8.35309	8.386	8.31941	0.0665927	0.806198	0.999724	293.61	339.83	370.15	319.11	374.51	264.7
NC_000010.11	41567437	41567837	401	*	4.8004	4.74699	4.85189	-0.104899	0.806402	0.999724	24.37	37.2	18.98	34.76	30.57	21.3
NC_000004.12	51092970	51093370	401	*	3.54895	3.43051	3.6584	-0.227887	0.806583	0.999724	12.19	19.1	1.05	19.61	16.24	2.03
NW_025791789.1	306351	306751	401	*	4.07551	4.13032	4.01853	0.111799	0.806817	0.999724	14.4	18.1	20.04	17.83	10.51	20.28
NC_000016.10	46390331	46390731	401	*	11.0158	10.9548	11.0744	-0.119519	0.806834	0.999724	2372.12	2542.73	1039.81	3004.78	2608.22	855.98
NT_167209.1	125197	125597	401	*	6.6695	6.73918	6.59628	0.142898	0.806906	0.999724	126.31	40.22	153.97	91.81	38.22	160.24
NC_000011.10	52469635	52470035	401	*	3.49249	3.56845	3.41232	0.156131	0.807456	0.999724	7.76	13.07	14.76	12.48	13.38	6.09
NC_000020.11	29065639	29066039	401	*	4.7491	4.80221	4.69397	0.108243	0.807588	0.999724	37.67	29.16	16.87	27.63	27.71	22.31
NC_000005.10	47173598	47173998	401	*	2.80273	2.97444	2.60778	0.366652	0.807691	0.999724	8.86	1.01	13.71	7.13	0	11.16
NC_000002.12	90387973	90388373	401	*	3.90524	3.84259	3.96528	-0.122691	0.807812	0.999724	12.19	16.09	14.76	12.48	18.15	16.23
NC_000005.10	49622269	49622669	401	*	6.21621	6.1602	6.27013	-0.109938	0.80811	0.999724	40.99	95.52	78.04	56.16	116.56	58.82
NC_000002.12	96024994	96025394	401	*	3.82729	3.89619	3.75494	0.141241	0.808172	0.999724	21.05	13.07	10.55	18.72	8.6	13.18
NC_000017.11	26768960	26769360	401	*	4.24502	4.18767	4.30018	-0.112514	0.80825	0.999724	19.94	23.12	11.6	24.96	21.97	12.17
NC_000012.12	37253920	37254320	401	*	5.07135	5.02129	5.11973	-0.0984485	0.80836	0.999724	23.27	36.2	37.96	31.2	31.53	41.58
NW_025791756.1	1146981	1147381	401	*	3.94716	3.88795	4.00403	-0.116078	0.808563	0.999724	18.84	16.09	9.49	20.5	12.42	15.21
NC_000010.11	40395389	40395789	401	*	4.8871	4.68912	5.06116	-0.372045	0.808581	0.999724	42.1	33.18	2.11	69.53	29.62	1.01
NC_000021.9	41337474	41337874	401	*	4.21578	4.16341	4.26632	-0.102905	0.809096	0.999724	18.84	19.1	15.82	23.18	15.29	19.27
NC_000020.11	28307970	28308370	401	*	7.10635	7.0547	7.15621	-0.101516	0.810351	0.999724	168.41	75.41	155.02	207.69	96.49	123.73
NT_187443.1	88647	89047	401	*	6.1852	6.13128	6.23718	-0.105893	0.810511	0.999724	93.07	61.33	55.89	125.68	45.86	54.77
NC_000012.12	35054005	35054405	401	*	2.92084	2.77676	3.05184	-0.27508	0.810597	0.999724	2.22	13.07	5.27	3.57	16.24	5.07
NC_000012.12	100399954	100400354	401	*	3.83364	3.90621	3.75722	0.148996	0.810609	0.999724	6.65	14.08	24.26	5.35	21.02	14.2
NC_000001.11	123558011	123558411	401	*	4.65942	4.59571	4.72043	-0.124717	0.81085	0.999724	17.73	22.12	32.69	23.18	14.33	41.58
NC_000008.11	138206300	138206700	401	*	3.89668	3.95284	3.83824	0.114594	0.810871	0.999724	14.4	13.07	18.98	14.26	12.42	16.23
NC_000001.11	143202579	143202979	401	*	7.37941	7.30352	7.4515	-0.147981	0.81115	0.999724	149.57	268.45	55.89	198.77	267.51	58.82
NC_000002.12	89840134	89840534	401	*	5.21116	5.15799	5.26244	-0.104451	0.811307	0.999724	22.16	31.17	53.78	49.02	29.62	36.51
NC_000002.12	92350784	92351184	401	*	3.50644	3.43214	3.5771	-0.144961	0.811768	0.999724	8.86	15.08	8.44	15.15	10.51	10.14
NC_000012.12	37174471	37174871	401	*	3.6346	3.73573	3.52585	0.20988	0.811874	0.999724	4.43	28.15	7.38	2.67	25.8	6.09
NC_000002.12	216098865	216099265	401	*	4.25965	4.2052	4.31213	-0.106923	0.81208	0.999724	27.7	17.09	10.55	21.39	21.97	16.23
NC_000010.11	133567026	133567426	401	*	3.95079	3.8926	4.00673	-0.114134	0.812255	0.999724	17.73	12.07	14.76	15.15	22.93	10.14
NC_000001.11	143255476	143255876	401	*	9.11383	9.03597	9.18769	-0.151722	0.812681	0.999724	488.61	906.9	179.28	627.52	952.52	169.37
NC_000008.11	144125697	144126097	401	*	4.04897	3.98172	4.11323	-0.131512	0.813122	0.999724	9.97	11.06	26.36	14.26	14.33	23.33
NC_000012.12	35290560	35290960	401	*	3.34438	3.45115	3.22906	0.222095	0.813237	0.999724	5.54	3.02	24.26	8.02	2.87	17.24
NC_000022.11	15731011	15731411	401	*	3.82415	3.88288	3.76292	0.119958	0.813391	0.999724	16.62	17.09	10.55	8.02	12.42	20.28
NC_000011.10	52790139	52790539	401	*	3.06742	3.21006	2.90912	0.300944	0.813785	0.999724	6.65	21.11	0	7.13	13.38	2.03
NC_000017.11	26885625	26886025	401	*	9.61341	9.57769	9.64826	-0.0705769	0.813998	0.999724	572.81	936.05	783.55	689.91	982.14	735.29
NC_000011.10	52635227	52635627	401	*	3.44301	3.53173	3.34847	0.183257	0.814004	0.999724	11.08	13.07	10.55	15.15	13.38	2.03
NC_000024.10	11318568	11318968	401	*	5.44078	5.3972	5.48308	-0.0858813	0.814679	0.999724	45.43	47.26	33.75	37.44	42.99	53.75
NC_000011.10	53207291	53207691	401	*	3.45939	3.36077	3.5517	-0.190934	0.815057	0.999724	4.43	21.11	5.27	8.91	18.15	8.11
NC_000015.10	64949281	64949681	401	*	3.57795	3.65248	3.49936	0.153119	0.815261	0.999724	14.4	19.1	4.22	7.13	9.55	17.24
NT_187388.1	168675	169075	401	*	5.44407	5.48335	5.4037	0.0796559	0.815292	0.999724	46.53	40.22	47.46	41.89	34.39	50.71
NC_000002.12	113609762	113610162	401	*	4.30263	4.35408	4.24927	0.104818	0.815427	0.999724	23.27	19.1	18.98	16.04	25.8	15.21
NC_000010.11	40802151	40802551	401	*	4.38201	4.43376	4.32833	0.105437	0.815721	0.999724	11.08	22.12	31.64	16.94	21.02	22.31
NC_000024.10	56699731	56700131	401	*	4.9724	5.0363	4.90553	0.130772	0.815839	0.999724	21.05	56.3	21.09	24.07	50.64	15.21
NC_000020.11	28644420	28644820	401	*	7.81281	7.84517	7.77971	0.0654664	0.816058	0.999724	264.8	193.04	232.01	251.36	194.9	212.98
NC_000001.11	2654793	2655193	401	*	3.50516	3.58447	3.42125	0.163216	0.816262	0.999724	8.86	6.03	21.09	6.24	7.64	18.26
NC_000002.12	82403683	82404083	401	*	3.65867	3.58531	3.72848	-0.14317	0.816579	0.999724	14.4	11.06	10.55	8.91	9.55	21.3
NC_000001.11	122433624	122434024	401	*	3.28919	3.39437	3.17575	0.21862	0.816918	0.999724	14.4	16.09	1.05	11.59	11.46	4.06
NC_000013.11	28531483	28531883	401	*	4.14312	4.19683	4.08733	0.109502	0.816959	0.999724	21.05	17.09	16.87	21.39	13.38	16.23
NC_000020.11	29095178	29095578	401	*	4.87463	4.92499	4.82245	0.10254	0.816973	0.999724	38.78	29.16	23.2	37.44	20.06	27.38
NC_000015.10	46676748	46677148	401	*	3.72067	3.78835	3.64966	0.138688	0.81698	0.999724	19.94	13.07	8.44	16.04	11.46	10.14
NC_000005.10	47114938	47115338	401	*	3.40417	3.23795	3.5532	-0.31525	0.817042	0.999724	1.11	26.14	1.05	2.67	31.53	1.01
NC_000017.11	24887940	24888340	401	*	5.79971	5.61217	5.96564	-0.35347	0.817051	0.999724	4.43	87.47	54.84	1.78	113.69	72.01
NC_000017.11	22977447	22977847	401	*	6.58437	6.54797	6.61987	-0.0719043	0.817176	0.999724	83.1	99.54	98.08	92.7	123.25	79.11
NC_000010.11	41531167	41531567	401	*	4.32977	4.26184	4.39463	-0.132794	0.817223	0.999724	11.08	20.11	26.36	9.8	23.88	29.41
NC_000016.10	67749848	67750248	401	*	3.86496	3.92506	3.80225	0.122809	0.817476	0.999724	19.94	15.08	10.55	11.59	19.11	11.16
NC_000017.11	26619656	26620056	401	*	9.13442	9.08047	9.18644	-0.105968	0.817859	0.999724	312.44	824.45	487.21	324.46	848.39	575.05
NT_167211.2	5947	6347	401	*	5.28662	5.3296	5.24231	0.0872967	0.818122	0.999724	26.59	39.21	54.84	32.98	42.04	38.54
NW_015495301.1	201351	201751	401	*	2.43575	2.1287	2.68878	-0.560077	0.818489	0.999724	0	12.07	1.05	0	15.29	4.06
NC_000005.10	46625124	46625524	401	*	3.03367	2.83243	3.21024	-0.37781	0.81878	0.999724	2.22	18.1	1.05	0	26.75	1.01
NC_000021.9	42183537	42183937	401	*	4.11625	4.17307	4.0571	0.115968	0.818823	0.999724	23.27	16.09	14.76	18.72	20.06	11.16
NC_000001.11	238844448	238844848	401	*	3.90838	3.84574	3.96841	-0.122676	0.818965	0.999724	11.08	13.07	18.98	15.15	10.51	21.3
NT_113888.1	182339	182739	401	*	5.00233	5.04462	4.95877	0.0858513	0.819038	0.999724	34.35	36.2	28.47	26.74	39.17	27.38
NC_000010.11	40046467	40046867	401	*	2.45931	2.66631	2.21754	0.448771	0.819113	0.999724	3.32	2.01	13.71	1.78	0	12.17
NC_000011.10	52425490	52425890	401	*	2.83899	2.69684	2.96838	-0.271541	0.8198	0.999724	1.11	13.07	5.27	8.91	10.51	4.06
NC_000003.12	105662722	105663122	401	*	3.57167	3.643	3.49663	0.146363	0.819834	0.999724	19.94	8.04	9.49	8.02	8.6	17.24
NT_187499.1	108818	109218	401	*	7.66911	7.63139	7.70587	-0.0744811	0.819894	0.999724	171.73	254.37	168.73	163.12	251.27	211.97
NT_187420.1	90617	91017	401	*	4.54732	4.48885	4.60351	-0.11466	0.819926	0.999724	16.62	19.1	31.64	30.31	32.48	10.14
NC_000011.10	51854637	51855037	401	*	3.78375	3.8463	3.71836	0.127944	0.819931	0.999724	15.51	17.09	10.55	18.72	8.6	12.17
NC_000010.11	1895000	1895400	401	*	4.46165	4.50765	4.41414	0.0935059	0.820212	0.999724	23.27	29.16	15.82	18.72	22.93	22.31
NC_000004.12	9214596	9214996	401	*	4.85728	4.90128	4.8119	0.0893751	0.820305	0.999724	28.81	28.15	32.69	27.63	19.11	37.53
NC_000001.11	143217185	143217585	401	*	8.73722	8.66372	8.80716	-0.143435	0.821171	0.999724	430.99	647.5	138.15	519.66	698.39	125.76
NC_000016.10	36335273	36335673	401	*	3.55662	3.61862	3.49184	0.126786	0.821274	0.999724	9.97	11.06	15.82	7.13	12.42	14.2
NC_000021.9	8416367	8416767	401	*	6.35485	6.39668	6.31178	0.0848923	0.8217	0.999724	122.98	63.34	66.44	80.22	67.83	90.26
NC_000024.10	11721812	11722212	401	*	5.01928	4.97114	5.06587	-0.0947269	0.821943	0.999724	18.84	35.19	40.07	33.87	38.22	28.4
NC_000007.14	63753228	63753628	401	*	3.78971	3.70406	3.87057	-0.166507	0.822056	0.999724	7.76	6.03	25.31	8.91	8.6	26.37
NC_000009.12	60552823	60553223	401	*	6.22981	6.17032	6.28696	-0.116641	0.822143	0.999724	100.82	80.43	34.8	116.77	85.03	32.45
NC_000021.9	8228540	8228940	401	*	7.33311	7.38204	7.28246	0.0995806	0.822242	0.999724	264.8	141.77	93.86	204.12	144.26	118.66
NC_000017.11	23777652	23778052	401	*	4.19738	3.9698	4.3939	-0.424105	0.822389	0.999724	35.45	1.01	10.55	42.79	0	20.28
NC_000020.11	29477838	29478238	401	*	3.59669	3.66945	3.52006	0.14939	0.822624	0.999724	15.51	11.06	11.6	18.72	8.6	7.1
NC_000015.10	75274662	75275062	401	*	4.20232	4.2574	4.14506	0.112345	0.823612	0.999724	22.16	13.07	22.15	22.28	10.51	20.28
NC_000010.11	40889784	40890184	401	*	3.798	3.69845	3.89112	-0.192674	0.823827	0.999724	6.65	8.04	24.26	1.78	14.33	28.4
NC_000010.11	40593242	40593642	401	*	4.28709	4.35778	4.21275	0.145024	0.823902	0.999724	19.94	34.18	7.38	16.04	32.48	7.1
NC_000007.14	1272147	1272547	401	*	4.45975	4.36152	4.55172	-0.190199	0.824114	0.999724	4.43	37.2	20.04	2.67	37.26	30.43
NC_000007.14	58832375	58832775	401	*	4.27606	4.34175	4.20725	0.134499	0.824347	0.999724	21.05	6.03	33.75	19.61	11.46	24.34
NC_000005.10	49645315	49645715	401	*	5.91284	5.86075	5.96313	-0.102381	0.824753	0.999724	29.91	87.47	56.95	62.4	82.16	42.6
NC_000020.11	49617440	49617840	401	*	5.37959	5.46953	5.28367	0.185859	0.824851	0.999724	95.28	28.15	9.49	83.79	22.93	10.14
NC_000009.12	91711158	91711558	401	*	4.23345	4.17288	4.29157	-0.118692	0.825249	0.999724	15.51	30.16	8.44	22.28	17.2	19.27
NT_187648.1	105190	105590	401	*	3.92272	3.86306	3.98001	-0.116946	0.825351	0.999724	18.84	10.05	14.76	10.7	14.33	22.31
NC_000009.12	62828048	62828448	401	*	4.83023	4.78504	4.87405	-0.0890077	0.82552	0.999724	28.81	19.1	34.8	26.74	26.75	34.48
NC_000003.12	38923806	38924206	401	*	3.94244	3.99652	3.88625	0.110269	0.825921	0.999724	22.16	13.07	12.65	9.8	15.29	19.27
NC_000017.11	314627	315027	401	*	3.46604	3.52986	3.39926	0.130595	0.825947	0.999724	12.19	15.08	7.38	8.91	9.55	13.18
NT_187456.1	1874	2274	401	*	3.76918	3.70712	3.82868	-0.121566	0.82629	0.999724	16.62	13.07	9.49	24.96	9.55	8.11
NC_000012.12	113221094	113221494	401	*	3.94707	4.01322	3.87773	0.135494	0.82666	0.999724	26.59	6.03	15.82	14.26	9.55	20.28
NC_000006.12	58451093	58451493	401	*	3.94623	4.00158	3.88867	0.112911	0.826699	0.999724	8.86	18.1	21.09	7.13	20.06	17.24
NC_000010.11	41217183	41217583	401	*	5.04323	4.89436	5.17816	-0.283798	0.826734	0.999724	6.65	15.08	67.49	8.02	13.38	87.22
NC_000009.12	68315559	68315959	401	*	4.1168	4.16628	4.06557	0.100707	0.826927	0.999724	21.05	19.1	13.71	18.72	15.29	16.23
NT_167219.1	70505	70905	401	*	6.53778	6.5059	6.56897	-0.0630659	0.826966	0.999724	89.74	98.53	84.37	105.18	80.25	99.39
NC_000021.9	8810048	8810448	401	*	3.31686	3.21763	3.40971	-0.192076	0.827192	0.999724	12.19	2.01	13.71	9.8	3.82	18.26
NC_000010.11	41125257	41125657	401	*	5.00511	5.0569	4.95139	0.105509	0.827515	0.999724	25.48	53.29	21.09	27.63	44.9	20.28
NC_000005.10	41904108	41904508	401	*	3.85661	3.79376	3.91683	-0.123066	0.82773	0.999724	22.16	12.07	7.38	10.7	14.33	20.28
NC_000009.12	43479089	43479489	401	*	4.26047	4.20465	4.31421	-0.109561	0.828059	0.999724	22.16	12.07	21.09	26.74	8.6	24.34
NC_000010.11	126947203	126947603	401	*	4.21226	4.15191	4.27019	-0.118286	0.828182	0.999724	9.97	19.1	24.26	14.26	16.24	27.38
NT_187505.1	30055	30455	401	*	4.38279	4.33621	4.42791	-0.0916962	0.828289	0.999724	24.37	14.08	22.15	29.41	21.97	13.18
NC_000022.11	11034652	11035052	401	*	4.52568	4.56754	4.48256	0.0849722	0.828322	0.999724	16.62	28.15	26.36	17.83	23.88	25.35
NC_000011.10	53012313	53012713	401	*	3.2758	3.35187	3.1955	0.156373	0.828346	0.999724	12.19	11.06	7.38	8.02	13.38	6.09
NC_000005.10	46834452	46834852	401	*	3.00697	2.8966	3.1095	-0.2129	0.828595	0.999724	12.19	8.04	2.11	16.04	4.78	5.07
NC_000018.10	11247810	11248210	401	*	4.09779	4.15157	4.04192	0.109657	0.82861	0.999724	25.48	13.07	14.76	15.15	20.06	14.2
NW_009646209.1	1088	1488	401	*	7.77268	7.72034	7.82319	-0.102846	0.829375	0.999724	176.16	304.64	151.86	262.95	319.1	97.36
NT_167219.1	67343	67743	401	*	6.48132	6.51763	6.44407	0.0735553	0.830713	0.999724	69.8	119.65	85.42	65.07	108.91	87.22
NC_000006.12	165794189	165794589	401	*	3.97136	3.92127	4.01977	-0.0985015	0.830923	0.999724	14.4	12.07	18.98	23.18	14.33	11.16
NT_113948.1	88469	88869	401	*	5.37716	5.32922	5.42356	-0.0943355	0.831041	0.999724	31.02	44.24	45.35	24.96	60.19	43.61
NC_000002.12	93286181	93286581	401	*	4.60881	4.54541	4.66955	-0.124136	0.831257	0.999724	22.16	34.18	13.71	14.26	45.86	16.23
NC_000024.10	56714121	56714521	401	*	5.63893	5.59177	5.6846	-0.0928318	0.831346	0.999724	47.64	64.35	32.69	56.16	69.74	28.4
NC_000001.11	121775393	121775793	401	*	3.64369	3.70893	3.57536	0.133564	0.831719	0.999724	16.62	12.07	10.55	12.48	17.2	6.09
NC_000004.12	146286214	146286614	401	*	4.50017	4.54278	4.45626	0.0865107	0.831832	0.999724	14.4	29.16	26.36	21.39	19.11	25.35
NT_187466.1	281	681	401	*	8.04183	8.08843	7.99367	0.0947589	0.83185	0.999724	214.94	183.99	417.61	275.43	142.35	346.85
NC_000010.11	40700901	40701301	401	*	4.28345	4.34487	4.2193	0.125568	0.832149	0.999724	11.08	15.08	34.8	8.02	13.38	34.48
NC_000020.11	26607316	26607716	401	*	7.49373	7.45715	7.5294	-0.0722488	0.833005	0.999724	223.81	136.74	166.62	238.89	132.8	182.55
NC_000006.12	34696182	34696582	401	*	3.22537	3.31027	3.13517	0.175092	0.833332	0.999724	8.86	4.02	16.87	4.46	6.69	15.21
NC_000001.11	240184839	240185239	401	*	4.77675	4.82626	4.72547	0.100785	0.834159	0.999724	39.89	24.13	21.09	28.52	14.33	36.51
NC_000016.10	34572862	34573262	401	*	7.36838	7.31344	7.42131	-0.107864	0.83438	0.999724	169.52	221.19	86.47	236.21	212.1	65.92
NC_000019.10	37289288	37289688	401	*	4.81313	4.85634	4.76858	0.0877549	0.834423	0.999724	34.35	25.14	27.42	24.07	18.15	39.55
NC_000009.12	62844531	62844931	401	*	4.20753	4.26062	4.15243	0.108189	0.83494	0.999724	29.91	18.1	9.49	16.04	20.06	17.24
NC_000016.10	34576282	34576682	401	*	8.38447	8.33076	8.43625	-0.105494	0.834965	0.999724	368.95	430.32	166.62	491.14	406.04	141.99
NC_000020.11	29084528	29084928	401	*	5.11798	5.15889	5.07587	0.0830115	0.835042	0.999724	45.43	31.17	30.58	37.44	35.35	28.4
NT_187388.1	149981	150381	401	*	7.25791	7.18691	7.32559	-0.138683	0.835189	0.999724	49.86	167.91	219.35	38.33	186.3	256.59
NT_187388.1	173027	173427	401	*	4.92218	4.9722	4.87036	0.101843	0.836272	0.999724	48.75	20.11	25.31	37.44	22.93	27.38
NC_000002.12	37460776	37461176	401	*	3.93628	3.88567	3.98518	-0.0995143	0.836344	0.999724	13.3	12.07	18.98	14.26	20.06	13.18
NC_000004.12	49657360	49657760	401	*	5.18658	5.14229	5.22955	-0.0872671	0.836769	0.999724	33.24	44.24	28.47	45.46	46.81	20.28
NC_000001.11	240562838	240563238	401	*	4.61628	4.65575	4.5757	0.080046	0.837045	0.999724	22.16	28.15	25.31	19.61	29.62	22.31
NT_187420.1	92197	92597	401	*	6.16625	6.19613	6.13574	0.0603923	0.837134	0.999724	63.15	71.39	85.42	64.18	70.7	76.06
NC_000004.12	178995608	178996008	401	*	3.52369	3.58874	3.45557	0.133166	0.837271	0.999724	11.08	6.03	18.98	7.13	9.55	16.23
NC_000008.11	44393837	44394237	401	*	3.13156	3.26749	2.98147	0.28602	0.837465	0.999724	0	13.07	15.82	0	10.51	13.18
NT_187388.1	151259	151659	401	*	6.92454	6.84204	7.00259	-0.160552	0.837745	0.999724	26.59	147.8	169.79	16.94	154.77	212.98
NC_000020.11	28205681	28206081	401	*	4.02533	3.964	4.08415	-0.120147	0.837942	0.999724	18.84	10.05	17.93	32.98	5.73	12.17
NC_000001.11	115152038	115152438	401	*	4.15097	4.10532	4.19522	-0.0899085	0.837994	0.999724	15.51	16.09	20.04	17.83	22.93	14.2
NC_000004.12	50538693	50539093	401	*	3.67296	3.43289	3.87872	-0.445831	0.838602	0.999724	13.3	19.1	0	24.07	20.06	0
NT_187524.1	18714	19114	401	*	4.81977	4.77701	4.8613	-0.0842952	0.838638	0.999724	24.37	24.13	33.75	25.85	24.84	36.51
NC_000003.12	196250439	196250839	401	*	4.19423	4.24071	4.14619	0.0945162	0.838775	0.999724	16.62	21.11	18.98	15.15	25.8	12.17
NC_000010.11	129076366	129076766	401	*	3.88695	3.83485	3.93724	-0.102391	0.839105	0.999724	22.16	9.05	11.6	13.37	14.33	18.26
NC_000015.10	69385899	69386299	401	*	4.20487	4.2567	4.15112	0.105581	0.839199	0.999724	27.7	19.1	10.55	14.26	24.84	14.2
NC_000016.10	36015940	36016340	401	*	4.0516	4.12619	3.97295	0.153244	0.839279	0.999724	7.76	36.2	8.44	12.48	30.57	4.06
NC_000011.10	52039154	52039554	401	*	2.66479	2.80187	2.5133	0.288564	0.839364	0.999724	6.65	10.05	4.22	1.78	14.33	1.01
NC_000012.12	36011024	36011424	401	*	3.60362	3.68319	3.51941	0.163784	0.839737	0.999724	21.05	9.05	8.44	21.39	2.87	10.14
NT_167219.1	140648	141048	401	*	4.69855	4.74094	4.65488	0.0860655	0.840257	0.999724	13.3	33.18	33.75	23.18	21.97	30.43
NC_000010.11	40466083	40466483	401	*	4.63509	4.69264	4.57515	0.117495	0.840286	0.999724	15.51	46.25	15.82	14.26	42.04	15.21
NW_011332699.1	39679	40079	401	*	4.98525	4.93987	5.02925	-0.0893764	0.840378	0.999724	29.91	44.24	17.93	34.76	27.71	35.5
NT_187388.1	159954	160354	401	*	7.50102	7.5383	7.46275	0.0755581	0.840478	0.999724	260.37	152.83	144.48	232.65	141.4	155.17
NT_187498.1	181568	181968	401	*	4.50682	4.46654	4.54601	-0.0794687	0.840572	0.999724	22.16	24.13	20.04	24.96	24.84	20.28
NC_000020.11	27067070	27067470	401	*	3.55807	3.32085	3.76173	-0.440882	0.84079	0.999724	8.86	21.11	0	18.72	21.97	0
NC_000011.10	75814621	75815021	401	*	3.78091	3.84174	3.7174	0.124349	0.840822	0.999724	24.37	7.04	11.6	10.7	10.51	18.26
NC_000002.12	185583227	185583627	401	*	3.58719	3.64823	3.52345	0.124779	0.840898	0.999724	11.08	18.1	8.44	12.48	4.78	17.24
NC_000006.12	59174180	59174580	401	*	4.88175	4.68402	5.05561	-0.37159	0.841112	0.999724	3.32	22.12	51.67	0	26.75	73.02
NT_187513.1	132932	133332	401	*	3.35718	3.21639	3.48545	-0.269059	0.841202	0.999724	0	12.07	15.82	0	14.33	19.27
NT_187424.1	1759	2159	401	*	4.39562	4.44125	4.34849	0.0927514	0.841392	0.999724	22.16	26.14	16.87	27.63	16.24	17.24
NC_000012.12	35749677	35750077	401	*	4.03739	3.97572	4.09653	-0.120813	0.841417	0.999724	9.97	15.08	22.15	13.37	9.55	28.4
NC_000004.12	131734393	131734793	401	*	3.41651	3.34663	3.48315	-0.13652	0.841506	0.999724	8.86	10.05	11.6	11.59	5.73	16.23
NC_000010.11	39577752	39578152	401	*	3.36008	3.2834	3.43289	-0.149495	0.841642	0.999724	6.65	13.07	9.49	16.94	12.42	3.04
NT_187432.1	979	1379	401	*	7.39475	7.35298	7.43534	-0.0823532	0.84166	0.999724	203.86	177.96	108.62	229.08	195.86	94.32
NC_000004.12	51111	51511	401	*	4.05393	4.09843	4.00802	0.0904142	0.841681	0.999724	15.51	21.11	14.76	17.83	16.24	14.2
NC_000024.10	11531992	11532392	401	*	5.99674	5.96481	6.02798	-0.063166	0.841877	0.999724	65.37	71.39	50.62	71.31	70.7	53.75
NC_000010.11	39937441	39937841	401	*	2.60184	2.43814	2.74884	-0.310699	0.842052	0.999724	12.19	3.02	1.05	15.15	0.96	4.06
NT_187385.1	96968	97368	401	*	4.01524	3.95897	4.06939	-0.110421	0.842656	0.999724	8.86	25.14	12.65	16.04	19.11	15.21
NC_000022.11	18749754	18750154	401	*	3.50538	3.42775	3.57904	-0.151286	0.84381	0.999724	8.86	17.09	6.33	4.46	17.2	14.2
NC_000007.14	107743193	107743593	401	*	3.58709	3.51989	3.6513	-0.131414	0.843921	0.999724	19.94	6.03	8.44	6.24	16.24	15.21
NC_000021.9	43159759	43160159	401	*	3.1303	3.0388	3.21635	-0.177548	0.84433	0.999724	14.4	6.03	4.22	12.48	13.38	2.03
NC_000016.10	81668798	81669198	401	*	4.07587	4.02795	4.12225	-0.0942974	0.844608	0.999724	22.16	13.07	13.71	21.39	9.55	21.3
NC_000022.11	20681862	20682262	401	*	3.83659	3.90293	3.76705	0.13588	0.844756	0.999724	24.37	12.07	8.44	23.18	9.55	8.11
NC_000017.11	26883131	26883531	401	*	6.80227	6.77007	6.83376	-0.0636867	0.845001	0.999724	77.56	130.71	119.17	117.66	125.16	99.39
NC_000016.10	90117025	90117425	401	*	4.05828	4.00836	4.10653	-0.0981728	0.845208	0.999724	16.62	21.11	10.55	15.15	16.24	20.28
NC_000010.11	41265280	41265680	401	*	6.45641	6.41418	6.49743	-0.08325	0.845347	0.999724	54.29	126.68	74.87	68.63	122.29	80.12
NC_000001.11	143254300	143254700	401	*	10.3558	10.2979	10.4115	-0.113608	0.845381	0.999724	1210.99	2076.21	489.32	1473.42	2142.94	469.57
NC_000020.11	26635555	26635955	401	*	4.82116	4.87077	4.76979	0.100979	0.845432	0.999724	44.32	17.09	26.36	37.44	20.06	24.34
NC_000016.10	46388493	46388893	401	*	9.73369	9.68565	9.78019	-0.0945397	0.846048	0.999724	961.7	1083.85	424.99	1181.95	1078.64	377.28
NT_187420.1	50642	51042	401	*	4.27983	4.32917	4.22873	0.100438	0.846049	0.999724	24.37	20.11	15.82	23.18	22.93	10.14
NT_187386.1	77853	78253	401	*	3.90027	3.81737	3.97866	-0.161286	0.84649	0.999724	9.97	29.16	3.16	10.7	31.53	5.07
NC_000010.11	40149273	40149673	401	*	2.74043	2.94861	2.49705	0.451564	0.847172	0.999724	21.05	0	2.11	16.94	0	0
NC_000001.11	228558009	228558409	401	*	4.49095	4.70261	4.24281	0.459806	0.84737	0.999724	45.43	0	32.69	29.41	0	27.38
NC_000015.10	49908939	49909339	401	*	3.81998	3.764	3.87388	-0.109876	0.847377	0.999724	24.37	10.05	6.33	14.26	11.46	18.26
NC_000008.11	59989690	59990090	401	*	3.64589	3.69955	3.59015	0.109396	0.847616	0.999724	14.4	15.08	9.49	9.8	17.2	9.13
NC_000005.10	47108474	47108874	401	*	3.9086	3.97633	3.83754	0.138786	0.847647	0.999724	21.05	4.02	22.15	17.83	4.78	20.28
NC_000002.12	36183917	36184317	401	*	3.83403	3.7776	3.88833	-0.110733	0.848186	0.999724	16.62	16.09	8.44	8.91	16.24	19.27
NC_000024.10	10999718	11000118	401	*	5.2359	5.27444	5.1963	0.0781418	0.848537	0.999724	23.27	42.23	50.62	26.74	31.53	51.72
NT_187431.1	417	817	401	*	4.63686	4.59758	4.6751	-0.0775123	0.848754	0.999724	35.45	16.09	21.09	26.74	29.62	20.28
NC_000013.11	57525109	57525509	401	*	3.69423	3.74322	3.64353	0.0996876	0.848763	0.999724	13.3	11.06	15.82	10.7	9.55	17.24
NC_000017.11	43246444	43246844	401	*	5.0933	5.04672	5.13843	-0.0917083	0.848855	0.999724	27.7	48.26	23.2	22.28	45.86	37.53
NC_000010.11	41035014	41035414	401	*	4.4186	4.49784	4.33475	0.163094	0.849312	0.999724	11.08	5.03	51.67	6.24	7.64	46.65
NC_000002.12	4679251	4679651	401	*	3.8554	3.80694	3.90228	-0.095341	0.84953	0.999724	13.3	17.09	11.6	20.5	16.24	8.11
NC_000014.9	19267671	19268071	401	*	3.28042	3.19583	3.36032	-0.164487	0.849567	0.999724	5.54	4.02	17.93	9.8	4.78	16.23
NC_000007.14	58444872	58445272	401	*	3.76386	3.82706	3.69776	0.129299	0.849695	0.999724	13.3	5.03	24.26	8.91	6.69	23.33
NC_000022.11	15679682	15680082	401	*	3.9212	3.97847	3.86157	0.116908	0.850417	0.999724	26.59	8.04	12.65	17.83	9.55	16.23
NC_000021.9	9587985	9588385	401	*	4.30615	4.35071	4.26017	0.0905465	0.85062	0.999724	24.37	23.12	13.71	24.96	15.29	17.24
NC_000007.14	102512634	102513034	401	*	4.28579	4.23243	4.33724	-0.104813	0.850684	0.999724	8.86	20.11	27.42	13.37	22.93	24.34
NC_000020.11	36865891	36866291	401	*	4.06799	4.1124	4.02217	0.090234	0.850778	0.999724	17.73	13.07	21.09	16.94	10.51	21.3
NT_187378.1	36791	37191	401	*	5.52173	5.55421	5.48851	0.0656911	0.851138	0.999724	49.86	56.3	34.8	46.35	47.77	40.57
NC_000012.12	37246389	37246789	401	*	6.7082	6.67942	6.73642	-0.0570075	0.851141	0.999724	95.28	124.67	87.53	105.18	120.38	94.32
NW_011332687.1	433828	434228	401	*	3.59344	3.53359	3.6509	-0.117309	0.851164	0.999724	9.97	11.06	13.71	8.02	12.42	17.24
NC_000015.10	53366904	53367304	401	*	3.4997	3.42794	3.56806	-0.140118	0.851385	0.999724	9.97	18.1	4.22	10.7	7.64	17.24
NC_000005.10	5422272	5422672	401	*	3.54413	3.61588	3.46863	0.147249	0.85174	0.999724	23.27	4.02	9.49	6.24	6.69	20.28
NC_000003.12	90882466	90882866	401	*	3.52887	3.4532	3.60077	-0.147565	0.852231	0.999724	17.73	14.08	1.05	16.94	13.38	6.09
NC_000005.10	130797399	130797799	401	*	4.06407	4.10257	4.02452	0.0780431	0.852496	0.999724	15.51	18.1	17.93	13.37	17.2	18.26
NT_187513.1	24347	24747	401	*	4.94091	4.89784	4.98274	-0.0848983	0.853501	0.999724	43.21	25.14	21.09	25.85	48.72	20.28
NC_000001.11	30568435	30568835	401	*	4.30649	4.2635	4.34824	-0.0847471	0.854295	0.999724	15.51	23.12	18.98	16.94	23.88	20.28
NC_000005.10	49614204	49614604	401	*	7.79576	7.76791	7.82308	-0.055177	0.854437	0.999724	172.84	234.26	246.77	183.62	250.31	245.43
NC_000021.9	9068480	9068880	401	*	3.68053	3.61157	3.74635	-0.134774	0.854864	0.999724	14.4	19.1	3.16	7.13	21.97	11.16
NC_000015.10	17081170	17081570	401	*	4.21563	4.25885	4.17107	0.0877765	0.855034	0.999724	24.37	14.08	18.98	20.5	15.29	18.26
NT_187512.1	15199	15599	401	*	4.73886	4.70401	4.77289	-0.0688811	0.856103	0.999724	27.7	24.13	26.36	24.96	28.66	28.4
NC_000010.11	123254338	123254738	401	*	3.88209	3.92634	3.83644	0.0899038	0.856539	0.999724	17.73	12.07	15.82	13.37	15.29	14.2
NC_000001.11	143232800	143233200	401	*	9.19493	9.13603	9.25152	-0.115498	0.856722	0.999724	566.16	935.05	186.66	697.05	961.12	170.38
NC_000007.14	58275661	58276061	401	*	4.68721	4.52365	4.8341	-0.310445	0.856744	0.999724	54.29	1.01	13.71	70.42	0.96	14.2
NC_000005.10	49630765	49631165	401	*	9.97724	9.95638	9.99781	-0.0414267	0.856772	0.999724	1020.42	935.05	1025.04	1133.81	865.58	1067.94
NC_000022.11	12530804	12531204	401	*	3.75079	3.69408	3.80536	-0.11128	0.856842	0.999724	14.4	18.1	6.33	18.72	18.15	5.07
NC_000015.10	19450907	19451307	401	*	2.80941	2.64888	2.95385	-0.304978	0.856858	0.999724	7.76	11.06	0	8.91	14.33	0
NC_000006.12	59537003	59537403	401	*	6.094	5.95764	6.21858	-0.260933	0.857147	0.999724	3.32	72.39	110.73	6.24	80.25	136.92
NW_012132915.1	450088	450488	401	*	4.25988	4.30081	4.21776	0.0830465	0.85715	0.999724	18.84	17.09	23.2	23.18	13.38	19.27
NC_000003.12	195628136	195628536	401	*	4.12311	4.16032	4.08492	0.0754021	0.857271	0.999724	14.4	17.09	22.15	13.37	16.24	21.3
NC_000006.12	59779175	59779575	401	*	2.5505	2.34842	2.72772	-0.379297	0.857665	0.999724	0	11.06	4.22	0	6.69	13.18
NC_000007.14	155329480	155329880	401	*	3.63803	3.69789	3.57557	0.122312	0.857828	0.999724	15.51	17.09	6.33	11.59	19.11	5.07
NW_021160026.1	208652	209052	401	*	3.3472	3.26378	3.42605	-0.162272	0.857928	0.999724	12.19	5.03	11.6	8.02	1.91	22.31
NC_000015.10	27696101	27696501	401	*	4.16027	4.1994	4.12004	0.0793651	0.858227	0.999724	21.05	15.08	18.98	12.48	14.33	25.35
NC_000012.12	1655268	1655668	401	*	3.86046	3.8106	3.90865	-0.0980448	0.858266	0.999724	15.51	17.09	9.49	14.26	10.51	20.28
NC_000011.10	132125248	132125648	401	*	3.98899	3.94392	4.03269	-0.0887766	0.858548	0.999724	16.62	21.11	8.44	18.72	17.2	13.18
NC_000001.11	125182839	125183239	401	*	7.69524	7.63622	7.75195	-0.115733	0.858595	0.999724	188.35	337.82	70.66	247.8	341.07	57.81
NC_000010.11	40837285	40837685	401	*	5.19084	5.11789	5.26027	-0.142381	0.858924	0.999724	23.27	6.03	74.87	28.52	12.42	74.04
NC_000010.11	42086427	42086827	401	*	5.56754	5.52974	5.60438	-0.0746415	0.858963	0.999724	57.61	26.14	54.84	60.61	30.57	54.77
NT_187481.1	163	563	401	*	7.17876	7.14636	7.21044	-0.0640729	0.859076	0.999724	107.47	192.04	125.49	127.46	191.08	125.76
NC_000022.11	50643681	50644081	401	*	5.58819	5.62515	5.55026	0.0748896	0.859381	0.999724	47.64	38.21	62.22	32.09	33.44	75.05
NC_000010.11	18121654	18122054	401	*	3.79464	3.74911	3.83877	-0.0896635	0.85948	0.999724	17.73	12.07	10.55	11.59	18.15	13.18
NC_000021.9	12551858	12552258	401	*	3.37726	3.00781	3.67113	-0.663319	0.859569	0.999724	0	24.13	0	0	38.22	0
NT_187425.1	109636	110036	401	*	12.0266	12.0496	12.0032	0.0464017	0.85973	0.999724	4670.01	4566.65	3481.14	4913.19	4226.65	3175.43
NC_000021.9	8427546	8427946	401	*	4.34369	4.30002	4.38607	-0.0860484	0.860559	0.999724	23.27	22.12	13.71	25.85	10.51	26.37
NC_000004.12	106256164	106256564	401	*	3.82994	3.78463	3.87388	-0.0892505	0.860749	0.999724	17.73	13.07	10.55	14.26	11.46	18.26
NC_000011.10	52395253	52395653	401	*	3.40662	3.28589	3.51803	-0.232136	0.860795	0.999724	1.11	28.15	0	4.46	24.84	5.07
NC_000023.11	62467772	62468172	401	*	6.48695	6.45943	6.51396	-0.0545327	0.861236	0.999724	68.69	103.56	91.75	87.35	95.54	91.28
NC_000020.11	27765644	27766044	401	*	3.65847	3.84014	3.45059	0.389551	0.861391	0.999724	18.84	24.13	0	8.91	23.88	0
NC_000019.10	24905206	24905606	401	*	3.40664	3.34471	3.46603	-0.121316	0.862257	0.999724	11.08	13.07	6.33	8.91	18.15	6.09
NC_000008.11	66667194	66667594	401	*	4.10812	4.06639	4.14868	-0.0822858	0.862429	0.999724	27.7	13.07	9.49	19.61	14.33	19.27
NC_000024.10	9901656	9902056	401	*	4.51518	4.54818	4.48141	0.0667732	0.862608	0.999724	18.84	28.15	23.2	16.94	26.75	23.33
NT_187508.1	20746	21146	401	*	4.735	4.78303	4.68532	0.0977125	0.862665	0.999724	43.21	14.08	25.31	36.55	15.29	25.35
NC_000010.11	5370792	5371192	401	*	4.00749	4.05517	3.95819	0.0969884	0.862994	0.999724	9.97	25.14	14.76	24.07	12.42	10.14
NT_187425.1	13998	14398	401	*	4.95517	4.98859	4.92097	0.0676191	0.863439	0.999724	35.45	28.15	31.64	32.09	33.44	25.35
NC_000011.10	52988631	52989031	401	*	3.14027	3.0725	3.205	-0.132504	0.864136	0.999724	6.65	8.04	10.55	7.13	12.42	8.11
NT_187508.1	8090	8490	401	*	3.7433	3.80777	3.67581	0.131953	0.864321	0.999724	25.48	7.04	9.49	21.39	4.78	12.17
NT_187400.1	20854	21254	401	*	3.75612	3.69804	3.81195	-0.113911	0.864402	0.999724	16.62	18.1	4.22	16.04	21.02	5.07
NC_000016.10	18658863	18659263	401	*	3.3459	3.41172	3.27693	0.134794	0.864552	0.999724	5.54	21.11	5.27	11.59	12.42	5.07
NT_167219.1	85473	85873	401	*	6.98442	6.95364	7.01456	-0.0609234	0.864765	0.999724	94.18	165.9	111.78	114.09	165.28	108.52
NC_000024.10	56705952	56706352	401	*	5.84434	5.80295	5.88457	-0.0816145	0.865037	0.999724	47.64	72.39	47.46	54.37	96.49	26.37
NC_000007.14	150003491	150003891	401	*	4.86738	4.83376	4.90024	-0.0664762	0.865109	0.999724	34.35	31.17	20.04	27.63	31.53	30.43
NC_000022.11	22256516	22256916	401	*	3.29497	3.36051	3.22631	0.134198	0.865393	0.999724	8.86	4.02	17.93	7.13	5.73	15.21
NC_000009.12	5327035	5327435	401	*	3.61902	3.66339	3.57324	0.0901449	0.865557	0.999724	12.19	11.06	14.76	8.91	9.55	17.24
NC_000007.14	59158144	59158544	401	*	3.14162	3.0692	3.21058	-0.141378	0.865973	0.999724	4.43	7.04	13.71	8.91	6.69	12.17
NC_000001.11	120465390	120465790	401	*	3.89377	3.8493	3.93691	-0.0876106	0.866121	0.999724	13.3	13.07	16.87	15.15	10.51	20.28
NC_000022.11	11022995	11023395	401	*	4.1514	4.19436	4.10712	0.0872388	0.866246	0.999724	22.16	20.11	12.65	24.07	12.42	15.21
NW_021160017.1	2638828	2639228	401	*	3.39392	3.31746	3.46653	-0.149067	0.866307	0.999724	3.32	17.09	9.49	4.46	11.46	17.24
NT_187461.1	2184	2584	401	*	6.89036	6.92671	6.85307	0.0736386	0.86632	0.999724	89.74	86.47	188.77	131.03	69.74	146.04
NT_187452.1	2124	2524	401	*	4.72484	4.68904	4.75978	-0.0707419	0.866614	0.999724	22.16	35.19	20.04	31.2	26.75	23.33
NC_000011.10	52067500	52067900	401	*	2.81006	2.68984	2.92103	-0.231186	0.866635	0.999724	2.22	16.09	1.05	5.35	14.33	3.04
NC_000005.10	169290185	169290585	401	*	4.21278	4.25008	4.17449	0.0755877	0.866772	0.999724	23.27	20.11	13.71	18.72	17.2	18.26
NT_187386.1	79046	79446	401	*	3.37989	3.45861	3.29663	0.161975	0.866968	0.999724	5.54	21.11	6.33	3.57	23.88	2.03
NC_000020.11	28824645	28825045	401	*	4.72076	4.68933	4.75152	-0.0621906	0.867297	0.999724	32.13	23.12	22.15	27.63	25.8	27.38
NC_000010.11	40128087	40128487	401	*	6.99531	7.0369	6.9525	0.0844029	0.867712	0.999724	55.4	171.93	166.62	59.72	140.44	171.4
NT_187480.1	-74	326	401	*	3.73607	3.78276	3.68781	0.0949516	0.867973	0.999724	16.62	13.07	11.6	16.94	9.55	12.17
NC_000008.11	138804633	138805033	401	*	4.19595	4.15347	4.23722	-0.0837505	0.868272	0.999724	12.19	20.11	21.09	14.26	21.02	21.3
NC_000009.12	43652137	43652537	401	*	3.28622	2.94641	3.56105	-0.614642	0.868727	0.999724	0	23.12	0	0	34.39	1.01
NC_000005.10	47061721	47062121	401	*	7.2061	7.16648	7.24466	-0.0781796	0.868768	0.999724	190.57	151.82	88.58	240.67	143.31	70.99
NC_000015.10	65792244	65792644	401	*	3.57994	3.52641	3.63156	-0.105154	0.869428	0.999724	22.16	5.03	7.38	13.37	8.6	15.21
NC_000013.11	65336442	65336842	401	*	3.78396	3.74528	3.82163	-0.076345	0.869715	0.999724	15.51	12.07	12.65	17.83	12.42	12.17
NC_000016.10	90224440	90224840	401	*	3.66256	3.60348	3.71931	-0.115829	0.870445	0.999724	12.19	21.11	3.16	14.26	18.15	7.1
NC_000017.11	26883814	26884214	401	*	7.14338	7.1173	7.169	-0.0516999	0.870465	0.999724	103.04	166.9	146.59	134.6	165.28	131.84
NC_000023.11	62472089	62472489	401	*	6.92628	6.90112	6.95101	-0.0498904	0.870946	0.999724	106.36	147.8	104.4	109.64	133.75	127.79
NT_187499.1	13333	13733	401	*	5.18315	5.22821	5.13664	0.0915668	0.871351	0.999724	33.24	19.1	60.11	19.61	21.02	64.91
NC_000011.10	52510083	52510483	401	*	3.83988	3.77691	3.90022	-0.123309	0.871487	0.999724	5.54	27.15	8.44	8.91	26.75	9.13
NC_000006.12	162785900	162786300	401	*	3.75204	3.70908	3.79376	-0.0846734	0.871558	0.999724	17.73	13.07	8.44	13.37	19.11	9.13
NT_167211.2	149390	149790	401	*	6.51876	6.49367	6.54343	-0.0497638	0.871703	0.999724	72.02	106.58	91.75	90.03	96.49	93.31
NC_000020.11	31073931	31074331	401	*	6.1916	6.22266	6.15984	0.0628202	0.871776	0.999724	47.64	80.43	95.97	44.57	89.81	80.12
NC_000008.11	109539387	109539787	401	*	3.66663	3.71285	3.61887	0.0939727	0.87188	0.999724	18.84	12.07	8.44	6.24	13.38	17.24
NC_000005.10	3659823	3660223	401	*	3.92266	3.97018	3.87353	0.0966447	0.872134	0.999724	19.94	7.04	20.04	16.04	7.64	20.28
NC_000016.10	36100572	36100972	401	*	4.12359	4.16055	4.08566	0.0748837	0.872326	0.999724	16.62	19.1	17.93	21.39	14.33	15.21
NC_000002.12	98473283	98473683	401	*	4.00293	3.9476	4.05622	-0.10862	0.872355	0.999724	27.7	8.04	10.55	8.91	9.55	31.44
NC_000017.11	25074266	25074666	401	*	6.25098	6.19779	6.30228	-0.104485	0.872496	0.999724	28.81	118.64	72.77	21.39	126.11	89.25
NC_000020.11	29074081	29074481	401	*	4.62452	4.58992	4.65832	-0.0684015	0.872871	0.999724	18.84	29.16	24.26	24.96	31.53	19.27
NC_000010.11	41389366	41389766	401	*	3.21255	3.12816	3.29227	-0.164108	0.872931	0.999724	3.32	6.03	16.87	6.24	2.87	20.28
NT_113888.1	52013	52413	401	*	4.07242	4.12228	4.02077	0.101517	0.873153	0.999724	21.05	9.05	22.15	12.48	4.78	31.44
NC_000011.10	53426409	53426809	401	*	2.81588	2.71619	2.90912	-0.192929	0.873311	0.999724	5.54	12.07	2.11	7.13	13.38	2.03
NC_000003.12	195489003	195489403	401	*	4.52076	4.48086	4.55959	-0.0787268	0.873529	0.999724	22.16	32.17	12.65	22.28	20.06	28.4
NC_000024.10	11295457	11295857	401	*	5.16693	5.19935	5.13377	0.0655791	0.873728	0.999724	22.16	32.17	55.89	30.31	33.44	41.58
NC_000004.12	49708587	49708987	401	*	9.18482	9.14842	9.22033	-0.0719118	0.873977	0.999724	745.65	641.46	315.32	857.49	627.69	304.26
NC_000001.11	161444756	161445156	401	*	5.02626	5.06191	4.98972	0.0721904	0.873997	0.999724	50.97	28.15	21.09	27.63	37.26	30.43
NC_000001.11	113072980	113073380	401	*	3.73253	3.77513	3.68863	0.0865023	0.874155	0.999724	11.08	12.07	17.93	10.7	6.69	21.3
NC_000023.11	62486896	62487296	401	*	4.33424	4.29992	4.36777	-0.0678498	0.874432	0.999724	22.16	21.11	15.82	17.83	24.84	19.27
NC_000015.10	74072675	74073075	401	*	3.691	3.7302	3.6507	0.0794945	0.874658	0.999724	8.86	14.08	16.87	8.91	10.51	18.26
NC_000002.12	26345682	26346082	401	*	3.61355	3.55524	3.66959	-0.114346	0.875261	0.999724	18.84	9.05	7.38	4.46	12.42	21.3
NT_187512.1	33149	33549	401	*	3.68063	3.63921	3.72089	-0.0816782	0.875745	0.999724	19.94	10.05	7.38	16.94	11.46	11.16
NC_000019.10	24971724	24972124	401	*	3.39787	3.29446	3.49436	-0.199896	0.875799	0.999724	19.94	0	9.49	19.61	0	14.2
NT_187506.1	38763	39163	401	*	3.93474	3.87843	3.98894	-0.110513	0.875944	0.999724	6.65	10.05	27.42	10.7	9.55	27.38
NT_187420.1	137809	138209	401	*	4.56518	4.53368	4.59601	-0.0623338	0.875951	0.999724	21.05	23.12	25.31	32.09	18.15	22.31
NT_113948.1	1490	1890	401	*	3.76267	3.80327	3.72089	0.0823823	0.876466	0.999724	11.08	17.09	13.71	16.94	11.46	11.16
NC_000012.12	36757153	36757553	401	*	3.01919	2.91846	3.11334	-0.194878	0.876642	0.999724	5.54	16.09	1.05	1.78	19.11	5.07
NC_000015.10	75275672	75276072	401	*	4.51705	4.55498	4.47809	0.0768964	0.87667	0.999724	34.35	15.08	21.09	23.18	15.29	28.4
NC_000006.12	152984142	152984542	401	*	3.4293	3.48876	3.36728	0.121472	0.876803	0.999724	7.76	9.05	16.87	16.94	2.87	11.16
NC_000017.11	80511476	80511876	401	*	4.05287	4.09785	4.00645	0.091397	0.876995	0.999724	28.81	13.07	9.49	14.26	8.6	25.35
NC_000004.12	76245425	76245825	401	*	3.91679	3.95284	3.87982	0.0730156	0.877125	0.999724	14.4	13.07	18.98	13.37	10.51	20.28
NC_000018.10	18798357	18798757	401	*	3.45184	3.53529	3.36327	0.172022	0.877732	0.999724	26.59	5.03	3.16	24.07	4.78	2.03
NC_000001.11	125182279	125182679	401	*	11.3741	11.3305	11.4164	-0.085907	0.877825	0.999724	2519.48	4210.73	995.52	2969.13	4195.12	1035.49
NC_000007.14	23787313	23787713	401	*	3.55674	3.60332	3.50862	0.0946991	0.877972	0.999724	11.08	20.11	5.27	12.48	10.51	11.16
NC_000015.10	18910879	18911279	401	*	3.88585	3.96059	3.80703	0.153558	0.878042	0.999724	34.35	6.03	6.33	32.98	1.91	7.1
NC_000010.11	41072256	41072656	401	*	4.0959	4.13851	4.052	0.086519	0.878098	0.999724	15.51	13.07	24.26	18.72	22.93	8.11
NC_000011.10	54221804	54222204	401	*	3.06741	2.97726	3.15225	-0.174985	0.878227	0.999724	2.22	15.08	6.33	3.57	20.06	3.04
NC_000017.11	22524240	22524640	401	*	4.59911	4.66328	4.53195	0.131328	0.878553	0.999724	11.08	52.28	12.65	8.02	57.32	4.06
NW_021160012.1	64278	64678	401	*	4.09194	4.12492	4.05819	0.0667271	0.87879	0.999724	14.4	22.12	15.82	9.8	22.93	17.24
NW_011332699.1	36524	36924	401	*	4.21437	4.18113	4.24685	-0.0657194	0.87888	0.999724	25.48	12.07	16.87	22.28	13.38	21.3
NC_000005.10	47134754	47135154	401	*	3.48681	3.52968	3.44263	0.0870535	0.879158	0.999724	11.08	14.08	9.49	7.13	14.33	11.16
NT_187524.1	21429	21829	401	*	5.49286	5.46757	5.51771	-0.0501487	0.879319	0.999724	43.21	45.24	44.29	45.46	54.46	37.53
NC_000013.11	81657558	81657958	401	*	3.7322	3.68613	3.77684	-0.090714	0.879606	0.999724	9.97	18.1	10.55	13.37	10.51	17.24
NT_187385.1	25559	25959	401	*	3.63589	3.58779	3.68243	-0.0946389	0.88074	0.999724	17.73	13.07	5.27	8.91	13.38	16.23
NC_000001.11	143220742	143221142	401	*	7.37899	7.32977	7.42659	-0.0968223	0.880875	0.999724	124.09	302.63	55.89	155.1	297.13	63.89
NT_167215.1	78536	78936	401	*	4.28641	4.24894	4.32294	-0.0739955	0.880906	0.999724	24.37	22.12	10.55	15.15	28.66	16.23
NC_000007.14	59512622	59513022	401	*	3.62436	3.54377	3.70069	-0.156917	0.881126	0.999724	28.81	3.02	3.16	32.98	0.96	5.07
NC_000001.11	105137780	105138180	401	*	3.51446	3.56063	3.46676	0.0938723	0.881204	0.999724	8.86	18.1	8.44	3.57	13.38	16.23
NC_000020.11	35616256	35616656	401	*	3.68447	3.63557	3.73176	-0.0961852	0.881906	0.999724	21.05	13.07	3.16	16.04	8.6	15.21
NC_000010.11	41172674	41173074	401	*	3.84894	3.88462	3.81235	0.0722699	0.881996	0.999724	17.73	17.09	9.49	11.59	14.33	16.23
NC_000018.10	20921312	20921712	401	*	4.70371	4.65725	4.74872	-0.0914721	0.88202	0.999724	29.91	34.18	11.6	39.22	35.35	6.09
NC_000017.11	26936661	26937061	401	*	4.12519	4.16296	4.0864	0.0765568	0.882596	0.999724	14.4	15.08	24.26	16.94	23.88	10.14
NC_000001.11	183149543	183149943	401	*	4.25537	4.21767	4.29211	-0.0744456	0.882826	0.999724	18.84	20.11	16.87	16.04	14.33	28.4
NC_000005.10	49613365	49613765	401	*	5.61661	5.59053	5.64222	-0.0516901	0.882878	0.999724	40.99	60.33	43.24	50.81	55.41	43.61
NC_000006.12	1534527	1534927	401	*	3.80221	3.84136	3.76196	0.0794088	0.883356	0.999724	15.51	20.11	7.38	15.15	13.38	12.17
NC_000007.14	158148901	158149301	401	*	4.3434	4.37818	4.30775	0.0704339	0.883418	0.999724	17.73	14.08	30.58	19.61	12.42	27.38
NC_000014.9	19344147	19344547	401	*	3.95081	3.91251	3.98811	-0.0756012	0.883904	0.999724	25.48	7.04	12.65	17.83	10.51	19.27
NC_000003.12	93711139	93711539	401	*	6.10009	6.12462	6.07513	0.0494844	0.884181	0.999724	70.91	59.32	79.09	52.59	56.37	93.31
NC_000001.11	121008462	121008862	401	*	3.65729	3.70105	3.61217	0.0888871	0.884496	0.999724	12.19	12.07	14.76	17.83	6.69	12.17
NC_000009.12	43946046	43946446	401	*	4.05474	3.81866	4.25757	-0.438907	0.884671	0.999724	1.11	41.22	0	0	56.37	1.01
NC_000005.10	49658476	49658876	401	*	7.14226	7.16514	7.11901	0.0461227	0.885042	0.999724	111.9	125.68	192.99	132.81	128.02	156.19
NC_000019.10	33458271	33458671	401	*	4.29637	4.26062	4.33126	-0.070648	0.88526	0.999724	29.91	18.1	9.49	16.04	21.02	23.33
NC_000004.12	50676828	50677228	401	*	6.41322	6.51996	6.29795	0.222016	0.885281	0.999724	158.44	111.6	5.27	134.6	98.41	3.04
NC_000022.11	15861566	15861966	401	*	4.02898	3.98884	4.06804	-0.0791952	0.885397	0.999724	19.94	16.09	11.6	11.59	13.38	25.35
NC_000011.10	51803051	51803451	401	*	4.35098	4.32159	4.37977	-0.0581835	0.885508	0.999724	18.84	21.11	20.04	22.28	22.93	17.24
NC_000018.10	74616884	74617284	401	*	4.62481	4.59336	4.65558	-0.0622144	0.88558	0.999724	25.48	32.17	14.76	29.41	23.88	22.31
NC_000012.12	34940005	34940405	401	*	3.25365	3.31807	3.18621	0.131866	0.885811	0.999724	6.65	20.11	3.16	8.02	16.24	3.04
NC_000009.12	60579919	60580319	401	*	4.7971	4.82952	4.76395	0.0655694	0.88708	0.999724	38.78	19.1	27.42	31.2	22.93	27.38
NC_000020.11	28556132	28556532	401	*	4.96149	5.00091	4.92095	0.0799609	0.887497	0.999724	37.67	35.19	23.2	47.24	32.48	11.16
NC_000022.11	11066174	11066574	401	*	4.0744	4.10406	4.04412	0.0599396	0.887508	0.999724	16.62	18.1	16.87	9.8	14.33	25.35
NC_000009.12	45234061	45234461	401	*	4.21668	4.08158	4.34019	-0.258611	0.887553	0.999724	25.48	0	25.31	22.28	0.96	37.53
NC_000002.12	3527469	3527869	401	*	4.33586	4.30621	4.3649	-0.0586904	0.88781	0.999724	25.48	19.1	14.76	18.72	24.84	18.26
NT_187498.1	163190	163590	401	*	4.11769	4.17183	4.06144	0.110399	0.887821	0.999724	29.91	2.01	22.15	23.18	7.64	19.27
NC_000024.10	56747587	56747987	401	*	5.37553	5.33303	5.41682	-0.083796	0.888113	0.999724	25.48	75.41	20.04	41.89	64.97	21.3
NC_000021.9	12284810	12285210	401	*	2.84254	2.67448	2.99306	-0.318575	0.888182	0.999724	0	18.1	1.05	0	23.88	0
NC_000006.12	164925890	164926290	401	*	3.90061	3.85738	3.94257	-0.0851876	0.88831	0.999724	6.65	23.12	13.71	16.94	20.06	9.13
NC_000018.10	18868806	18869206	401	*	2.84434	2.72153	2.95751	-0.235978	0.888323	0.999724	17.73	1.01	1.05	21.39	1.91	0
NC_000021.9	10450433	10450833	401	*	3.76698	3.72694	3.80594	-0.0790003	0.888648	0.999724	11.08	18.1	10.55	13.37	13.38	15.21
NC_000017.11	23016119	23016519	401	*	8.13731	8.15792	8.1164	0.0415174	0.888692	0.999724	224.91	361.95	269.97	239.78	321.97	270.79
NC_000017.11	24354803	24355203	401	*	3.94953	3.98833	3.90966	0.0786703	0.888854	0.999724	15.51	12.07	20.04	21.39	10.51	13.18
NT_187388.1	154554	154954	401	*	5.59246	5.63674	5.54678	0.0899607	0.888961	0.999724	101.93	24.13	23.2	72.2	31.53	36.51
NC_000018.10	112147	112547	401	*	6.92456	6.88901	6.95926	-0.0702425	0.889333	0.999724	60.94	142.77	151.86	57.94	149.04	166.33
NC_000002.12	105936486	105936886	401	*	4.24994	4.21607	4.28304	-0.0669713	0.889484	0.999724	15.51	18.1	22.15	18.72	14.33	25.35
NT_187634.1	5479	5879	401	*	3.74612	3.62165	3.8607	-0.239049	0.889774	0.999724	23.27	1.01	12.65	22.28	0	21.3
NT_187388.1	146678	147078	401	*	7.02566	6.938	7.10829	-0.170294	0.889862	0.999724	15.51	148.8	203.53	17.83	171.97	224.14
NW_021160000.1	211241	211641	401	*	3.49617	3.43576	3.55416	-0.118398	0.890008	0.999724	4.43	9.05	18.98	6.24	6.69	22.31
NT_187391.1	172935	173335	401	*	4.58964	4.6195	4.55916	0.0603477	0.890063	0.999724	18.84	20.11	34.8	13.37	23.88	33.47
NC_000010.11	41509492	41509892	401	*	4.3013	4.25057	4.3503	-0.0997302	0.890091	0.999724	15.51	12.07	29.53	7.13	11.46	42.6
NC_000017.11	25482965	25483365	401	*	2.60785	2.7483	2.45225	0.296049	0.890204	0.999724	0	19.1	1.05	0	13.38	3.04
NC_000011.10	95231227	95231627	401	*	3.76456	3.81479	3.71251	0.102276	0.890242	0.999724	27.7	5.03	9.49	13.37	6.69	19.27
NC_000005.10	103973687	103974087	401	*	3.61145	3.64602	3.57604	0.0699761	0.890269	0.999724	8.86	17.09	11.6	7.13	12.42	16.23
NC_000011.10	53757191	53757591	401	*	4.62784	4.57362	4.68009	-0.106466	0.890295	0.999724	31.02	36.2	4.22	36.55	36.3	4.06
NC_000021.9	8230527	8230927	401	*	7.98521	8.01094	7.95902	0.0519218	0.890433	0.999724	377.81	204.1	191.93	311.98	223.56	210.95
NC_000018.10	67019656	67020056	401	*	3.48066	3.4347	3.5252	-0.0904997	0.890447	0.999724	11.08	16.09	5.27	17.83	8.6	8.11
NC_000009.12	39588010	39588410	401	*	4.17819	4.14479	4.21083	-0.0660331	0.890634	0.999724	24.37	17.09	11.6	31.2	16.24	8.11
NC_000017.11	63773442	63773842	401	*	3.79236	3.82973	3.75401	0.0757242	0.890739	0.999724	21.05	11.06	10.55	10.7	10.51	19.27
NT_187388.1	128546	128946	401	*	4.84879	4.90134	4.79426	0.107077	0.891088	0.999724	11.08	32.17	46.4	1.78	27.71	53.75
NC_000016.10	36105035	36105435	401	*	3.99834	3.96413	4.03176	-0.067631	0.891221	0.999724	19.94	11.06	15.82	11.59	17.2	20.28
NC_000020.11	29122586	29122986	401	*	5.06549	5.09763	5.03262	0.0650133	0.891245	0.999724	47.64	38.21	16.87	38.33	32.48	27.38
NC_000011.10	54027909	54028309	401	*	4.61995	4.75116	4.4756	0.275554	0.891248	0.999724	3.32	76.41	1.05	2.67	63.06	1.01
NC_000003.12	110199309	110199709	401	*	3.66391	3.62679	3.70009	-0.0733006	0.891416	0.999724	13.3	10.05	13.71	10.7	18.15	10.14
NC_000003.12	195483522	195483922	401	*	5.07908	5.04629	5.11114	-0.0648493	0.891563	0.999724	19.94	41.22	37.96	24.07	41.08	38.54
NC_000008.11	45375688	45376088	401	*	3.53186	3.48171	3.58032	-0.0986061	0.891575	0.999724	22.16	5.03	6.33	24.07	5.73	6.09
NC_000005.10	47115506	47115906	401	*	4.48301	4.5232	4.44167	0.0815298	0.892103	0.999724	12.19	46.25	10.55	11.59	35.35	18.26
NC_000005.10	49661286	49661686	401	*	6.55109	6.57211	6.52975	0.0423654	0.892359	0.999724	77.56	83.45	124.44	91.81	85.99	99.39
NC_000017.11	26880762	26881162	401	*	6.33934	6.29282	6.38441	-0.0915964	0.892543	0.999724	25.48	153.83	55.89	34.76	150.95	64.91
NC_000024.10	9908092	9908492	401	*	5.05127	5.07882	5.02317	0.0556525	0.892703	0.999724	21.05	39.21	41.13	22.28	45.86	29.41
NC_000008.11	69689993	69690393	401	*	4.45576	4.42882	4.4822	-0.0533819	0.892786	0.999724	23.27	17.09	24.26	23.18	28.66	15.21
NC_000024.10	56770813	56771213	401	*	6.934	6.89644	6.9706	-0.0741611	0.892873	0.999724	105.26	192.04	60.11	123.9	200.63	51.72
NC_000021.9	8464356	8464756	401	*	4.53322	4.50694	4.55903	-0.0520948	0.893181	0.999724	33.24	18.1	16.87	29.41	21.02	20.28
NC_000002.12	186984787	186985187	401	*	3.66587	3.70271	3.62805	0.0746611	0.893824	0.999724	11.08	10.05	17.93	6.24	9.55	21.3
NC_000004.12	9875078	9875478	401	*	4.17078	4.14009	4.20084	-0.0607515	0.894201	0.999724	17.73	14.08	21.09	21.39	11.46	22.31
NC_000011.10	51704345	51704745	401	*	3.68433	3.73604	3.6307	0.105336	0.89446	0.999724	6.65	30.16	3.16	7.13	22.93	7.1
NT_187423.1	2128	2528	401	*	10.6972	10.7178	10.6762	0.0415646	0.894461	0.999724	1606.53	2144.58	1301.34	1757.77	1975.75	1175.45
NC_000011.10	52889627	52890027	401	*	2.7846	2.9022	2.65655	0.245649	0.894646	0.999724	3.32	19.1	0	2.67	16.24	0
NC_000005.10	49626704	49627104	401	*	9.76118	9.74408	9.77808	-0.0339955	0.894996	0.999724	777.78	1035.59	759.29	825.4	1000.29	808.31
NC_000022.11	15786951	15787351	401	*	3.92427	3.87926	3.96792	-0.0886675	0.895025	0.999724	13.3	16.09	14.76	5.35	16.24	25.35
NC_000011.10	52117854	52118254	401	*	3.71413	3.67734	3.75	-0.0726533	0.895122	0.999724	18.84	10.05	9.49	9.8	14.33	16.23
NC_000023.11	115727366	115727766	401	*	5.60053	5.6363	5.56385	0.0724511	0.895998	0.999724	47.64	79.43	22.15	63.29	57.32	21.3
NC_000006.12	59633633	59634033	401	*	2.54712	2.36531	2.70855	-0.343241	0.896468	0.999724	14.4	0	1.05	19.61	0	0
NC_000020.11	28889828	28890228	401	*	4.41882	4.44451	4.39267	0.0518397	0.896616	0.999724	22.16	23.12	20.04	16.94	25.8	20.28
NT_167209.1	129389	129789	401	*	6.322	6.36061	6.28232	0.0782877	0.897042	0.999724	113.01	30.16	103.35	97.16	25.8	110.55
NC_000002.12	175168130	175168530	401	*	3.76077	3.80085	3.71954	0.0813104	0.897524	0.999724	24.37	10.05	7.38	10.7	9.55	19.27
NC_000009.12	43418752	43419152	401	*	3.52328	3.59624	3.44644	0.149802	0.89761	0.999724	8.86	0	27.42	12.48	0.96	19.27
NW_021160017.1	2421486	2421886	401	*	3.23868	3.29266	3.1826	0.110057	0.89766	0.999724	4.43	7.04	17.93	7.13	2.87	17.24
NT_187388.1	155462	155862	401	*	6.15525	6.13204	6.17808	-0.0460444	0.898627	0.999724	58.72	68.37	83.31	70.42	53.5	93.31
NC_000011.10	54259557	54259957	401	*	3.75847	3.64196	3.86627	-0.224308	0.898734	0.999724	1.11	33.18	3.16	3.57	39.17	1.01
NC_000012.12	35599033	35599433	401	*	3.49851	3.55621	3.4384	0.117813	0.898755	0.999724	12.19	2.01	21.09	13.37	1.91	17.24
NT_187483.1	312	712	401	*	5.44388	5.42304	5.46442	-0.0413791	0.898766	0.999724	39.89	38.21	50.62	50.81	41.08	40.57
NC_000004.12	80207958	80208358	401	*	4.04292	4.01276	4.07246	-0.0596994	0.899008	0.999724	16.62	18.1	13.71	17.83	13.38	19.27
NC_000012.12	37237779	37238179	401	*	9.61368	9.59983	9.62741	-0.0275806	0.899024	0.999724	762.27	850.59	715	771.92	799.66	801.21
NT_187421.1	265	665	401	*	10.0172	10.0341	10.0001	0.0340688	0.899121	0.999724	1028.18	1212.55	904.82	1130.25	1141.69	800.2
NT_187420.1	391133	391533	401	*	5.44937	5.42499	5.47334	-0.0483544	0.899357	0.999724	40.99	57.31	30.58	53.48	38.22	41.58
NC_000003.12	93712297	93712697	401	*	8.00977	7.99258	8.02676	-0.0341814	0.899417	0.999724	216.05	266.44	281.57	235.32	257	290.06
NT_187452.1	4253	4653	401	*	4.62643	4.59753	4.65476	-0.0572285	0.899428	0.999724	28.81	31.17	12.65	26.74	30.57	18.26
NC_000018.10	18282590	18282990	401	*	3.19748	3.26258	3.1293	0.133279	0.899472	0.999724	0	15.08	13.71	2.67	12.42	11.16
NC_000009.12	43481524	43481924	401	*	3.64588	3.59462	3.69539	-0.100769	0.899662	0.999724	11.08	3.02	22.15	9.8	5.73	23.33
NC_000013.11	97433007	97433407	401	*	4.1661	4.13549	4.19608	-0.0605923	0.89967	0.999724	31.02	9.05	12.65	22.28	12.42	20.28
NC_000023.11	58539385	58539785	401	*	4.42788	4.40294	4.45239	-0.049451	0.900381	0.999724	24.37	20.11	18.98	21.39	21.97	22.31
NC_000004.12	43476687	43477087	401	*	3.68027	3.71629	3.64333	0.0729651	0.900659	0.999724	17.73	9.05	12.65	11.59	7.64	18.26
NC_000024.10	56763317	56763717	401	*	9.73006	9.70843	9.75138	-0.0429558	0.900669	0.999724	710.2	1088.88	710.78	852.14	1148.38	585.19
NC_000006.12	59649867	59650267	401	*	3.8417	3.77976	3.90109	-0.121334	0.901823	0.999724	1.11	21.11	18.98	1.78	25.8	17.24
NC_000010.11	42098927	42099327	401	*	4.93847	4.90545	4.97075	-0.0652975	0.902175	0.999724	26.59	42.23	21.09	41.89	42.04	10.14
NT_187388.1	148713	149113	401	*	7.17331	7.21842	7.12674	0.0916761	0.902257	0.999724	28.81	187.01	230.95	26.74	164.33	228.19
NC_000009.12	43948820	43949220	401	*	3.71035	3.56891	3.83917	-0.27026	0.902716	0.999724	16.62	0	18.98	19.61	0	23.33
NC_000007.14	56373347	56373747	401	*	6.3993	6.44088	6.35649	0.0843938	0.902773	0.999724	22.16	126.68	111.78	16.94	104.14	124.75
NC_000003.12	93470286	93470686	401	*	11.1308	11.1138	11.1475	-0.033674	0.902979	0.999724	1658.6	2251.15	2738.72	1949.41	2271.92	2584.16
NW_012132920.1	160974	161374	401	*	4.77514	4.80015	4.7497	0.0504523	0.902981	0.999724	32.13	26.14	25.31	24.96	33.44	22.31
NT_187433.1	120444	120844	401	*	3.67378	3.63937	3.70738	-0.0680125	0.903066	0.999724	21.05	11.06	5.27	19.61	11.46	8.11
NC_000004.12	190179452	190179852	401	*	6.30787	6.28323	6.33209	-0.0488641	0.903437	0.999724	58.72	110.6	64.33	60.61	89.81	91.28
NC_000002.12	94501774	94502174	401	*	5.45239	5.43208	5.47241	-0.0403341	0.903481	0.999724	39.89	43.23	46.4	48.13	51.59	33.47
NC_000013.11	55577561	55577961	401	*	3.94694	3.97774	3.91546	0.0622795	0.903584	0.999724	14.4	18.1	14.76	20.5	9.55	15.21
NT_167219.1	87876	88276	401	*	4.71513	4.68521	4.74445	-0.0592424	0.903749	0.999724	19.94	37.2	20.04	22.28	27.71	30.43
NT_187512.1	51598	51998	401	*	4.40346	4.37526	4.43112	-0.0558582	0.904191	0.999724	23.27	22.12	16.87	37.44	18.15	9.13
NT_187367.1	56395	56795	401	*	4.4912	4.51378	4.46827	0.0455106	0.904374	0.999724	22.16	22.12	24.26	17.83	18.15	30.43
NC_000007.14	60019352	60019752	401	*	4.3723	4.32689	4.41632	-0.0894357	0.904655	0.999724	31.02	7.04	22.15	34.76	1.91	27.38
NC_000014.9	19350567	19350967	401	*	3.9188	3.88247	3.95425	-0.0717811	0.904677	0.999724	13.3	14.08	16.87	10.7	11.46	24.34
NC_000010.11	41241475	41241875	401	*	3.79994	3.83029	3.76893	0.0613602	0.904896	0.999724	6.65	18.1	17.93	11.59	18.15	11.16
NC_000003.12	91572689	91573089	401	*	4.34467	4.24045	4.44186	-0.20141	0.90516	0.999724	1.11	6.03	49.56	2.67	5.73	56.79
NC_000007.14	58176408	58176808	401	*	3.66759	3.69741	3.63713	0.0602854	0.905173	0.999724	12.19	14.08	12.65	8.91	16.24	12.17
NC_000007.14	75105205	75105605	401	*	3.59052	3.62455	3.55566	0.0688865	0.905432	0.999724	11.08	9.05	16.87	12.48	8.6	14.2
NT_167218.1	16870	17270	401	*	5.93118	5.95847	5.90337	0.0550927	0.905546	0.999724	86.42	44.24	55.89	86.46	36.3	56.79
NT_187443.1	53679	54079	401	*	5.85922	5.89024	5.82751	0.0627335	0.905658	0.999724	90.85	52.28	34.8	90.92	43.95	35.5
NC_000019.10	12052710	12053110	401	*	3.32773	3.37354	3.28042	0.0931215	0.905739	0.999724	17.73	7.04	6.33	7.13	4.78	17.24
NC_000001.11	125180001	125180401	401	*	12.7653	12.7336	12.7963	-0.062658	0.905783	0.999724	6720.82	10871.7	2839.96	7799.42	10734.8	2805.25
NC_000008.11	32859519	32859919	401	*	3.86443	3.89949	3.8285	0.0709919	0.905784	0.999724	22.16	12.07	10.55	13.37	19.11	10.14
NC_000010.11	40728149	40728549	401	*	3.57432	3.53102	3.61637	-0.0853445	0.905932	0.999724	6.65	9.05	18.98	7.13	12.42	17.24
NT_187657.1	144507	144907	401	*	3.60106	3.65307	3.5471	0.105977	0.905975	0.999724	24.37	7.04	6.33	20.5	10.51	4.06
NC_000024.10	11539168	11539568	401	*	7.12327	7.14172	7.10459	0.0371324	0.906089	0.999724	96.39	165.9	161.35	115.88	150.95	146.04
NC_000011.10	53349713	53350113	401	*	3.23422	3.27589	3.19131	0.0845806	0.906171	0.999724	5.54	15.08	8.44	11.59	6.69	9.13
NC_000015.10	19373472	19373872	401	*	4.13258	4.02264	4.23473	-0.212087	0.906191	0.999724	26.59	21.11	1.05	38.33	18.15	0
NC_000007.14	62508215	62508615	401	*	3.70207	3.66046	3.74251	-0.0820516	0.906752	0.999724	17.73	18.1	2.11	17.83	16.24	6.09
NC_000019.10	50127135	50127535	401	*	4.07103	4.04384	4.09771	-0.0538755	0.906881	0.999724	16.62	18.1	14.76	18.72	13.38	19.27
NW_021160005.1	128058	128458	401	*	3.34956	3.38909	3.30892	0.0801646	0.907361	0.999724	9.97	14.08	7.38	10.7	3.82	15.21
NC_000018.10	20837974	20838374	401	*	4.34722	4.37011	4.32397	0.0461356	0.90742	0.999724	16.62	20.11	25.31	17.83	21.97	20.28
NC_000021.9	10518597	10518997	401	*	4.83557	4.81404	4.85678	-0.0427384	0.907622	0.999724	32.13	31.17	21.09	34.76	25.8	26.37
NT_187364.1	41179	41579	401	*	4.90883	4.88427	4.93297	-0.0486955	0.907848	0.999724	29.91	29.16	29.53	32.98	19.11	39.55
NC_000011.10	51855747	51856147	401	*	3.32232	3.37301	3.26978	0.103231	0.907886	0.999724	8.86	20.11	2.11	16.04	4.78	8.11
NC_000001.11	143252881	143253281	401	*	9.97834	9.94597	10.01	-0.0640259	0.907902	0.999724	943.97	1578.52	436.59	1088.35	1615.57	389.45
NT_167211.2	173693	174093	401	*	6.20526	6.22259	6.18771	0.0348796	0.908043	0.999724	76.45	87.47	60.11	70.42	79.3	68.96
NC_000004.12	3293573	3293973	401	*	3.66228	3.69575	3.62801	0.0677392	0.908202	0.999724	13.3	16.09	9.49	8.91	20.06	8.11
NC_000010.11	40107354	40107754	401	*	3.54793	3.583	3.51198	0.0710227	0.908376	0.999724	12.19	10.05	13.71	8.91	17.2	8.11
NC_000022.11	10713612	10714012	401	*	4.722	4.69178	4.75161	-0.0598245	0.908506	0.999724	22.16	32.17	23.2	14.26	39.17	27.38
NC_000008.11	85740756	85741156	401	*	5.08357	5.10785	5.05887	0.0489718	0.908576	0.999724	39.89	37.2	26.36	36.55	40.13	23.33
NC_000007.14	151313022	151313422	401	*	4.30297	4.27728	4.3282	-0.050917	0.908749	0.999724	18.84	15.08	24.26	17.83	19.11	23.33
NC_000020.11	26562861	26563261	401	*	3.37149	3.32947	3.41232	-0.0828461	0.908893	0.999724	4.43	13.07	12.65	12.48	13.38	6.09
NC_000005.10	47111204	47111971	768	*	4.93698	4.90737	4.966	-0.0586388	0.909127	0.999724	32.13	45.24	12.65	29.41	42.04	22.31
NC_000005.10	168746294	168746694	401	*	3.79529	3.76355	3.82634	-0.0627889	0.909525	0.999724	21.05	7.04	12.65	26.74	6.69	9.13
NC_000007.14	148489818	148490218	401	*	3.65178	3.61124	3.69121	-0.0799715	0.909624	0.999724	12.19	17.09	7.38	8.91	9.55	20.28
NC_000009.12	41113652	41114052	401	*	3.64709	3.68261	3.61068	0.071932	0.909734	0.999724	11.08	21.11	6.33	14.26	15.29	7.1
NC_000001.11	125173872	125174272	401	*	5.83317	5.85881	5.80707	0.0517396	0.910315	0.999724	57.61	76.41	40.07	81.11	55.41	31.44
NC_000003.12	125915842	125916242	401	*	4.18049	4.2101	4.15027	0.0598307	0.910511	0.999724	25.48	11.06	18.98	19.61	13.38	20.28
NT_167211.2	167675	168075	401	*	7.22831	7.24823	7.20812	0.0401139	0.910511	0.999724	100.82	218.18	137.09	123.9	177.7	141.99
NC_000021.9	9365813	9366213	401	*	4.82404	4.80107	4.84665	-0.0455854	0.910768	0.999724	33.24	26.14	24.26	23.18	28.66	34.48
NC_000005.10	17595633	17596033	401	*	2.7823	2.85352	2.70738	0.146135	0.911007	0.999724	13.3	1.01	7.38	9.8	5.73	4.06
NC_000021.9	8824940	8825340	401	*	3.79123	3.82445	3.75722	0.0672246	0.911193	0.999724	18.84	12.07	11.6	17.83	9.55	13.18
NC_000001.11	143184952	143185352	401	*	7.72275	7.68676	7.75786	-0.0710958	0.911215	0.999724	223.81	325.76	68.55	254.04	333.43	61.87
NC_000009.12	62815207	62815607	401	*	5.24584	5.2239	5.26746	-0.0435605	0.911272	0.999724	54.29	25.14	32.69	38.33	30.57	46.65
NW_021160023.1	349484	349884	401	*	4.44301	4.40661	4.47851	-0.0719044	0.911357	0.999724	22.16	36.2	5.27	22.28	33.44	11.16
NT_187388.1	164994	165394	401	*	7.05398	7.08307	7.02429	0.0587746	0.91149	0.999724	219.37	114.62	72.77	207.69	110.83	72.01
NT_187459.1	-28	372	401	*	6.64274	6.62143	6.66374	-0.042306	0.911638	0.999724	69.8	88.48	137.09	78.44	106.05	119.67
NC_000007.14	58201089	58201489	401	*	3.71217	3.66749	3.7555	-0.088016	0.911642	0.999724	8.86	27.15	2.11	16.04	14.33	10.14
NC_000022.11	11212854	11213254	401	*	3.96682	3.94005	3.9931	-0.0530557	0.912254	0.999724	9.97	17.09	18.98	22.28	14.33	11.16
NC_000007.14	59072812	59073212	401	*	2.47295	2.35571	2.58138	-0.225664	0.912397	0.999724	13.3	1.01	1.05	16.04	1.91	0
NT_187378.1	29851	30251	401	*	4.39657	4.36887	4.42375	-0.0548801	0.913109	0.999724	15.51	20.11	26.36	16.04	21.97	26.37
NT_187388.1	161919	162319	401	*	7.62216	7.64189	7.60215	0.0397485	0.913147	0.999724	192.78	272.47	133.93	208.58	229.29	145.03
NC_000004.12	50555929	50556329	401	*	6.39198	6.30855	6.47085	-0.162309	0.913235	0.999724	144.03	88.48	5.27	142.62	119.42	4.06
NC_000011.10	54132789	54133189	401	*	3.67652	3.60886	3.74114	-0.132283	0.913453	0.999724	3.32	31.17	2.11	1.78	36.3	2.03
NC_000006.12	45553930	45554330	401	*	4.22147	4.24467	4.1979	0.0467728	0.91349	0.999724	18.84	20.11	17.93	20.5	15.29	19.27
NT_187498.1	152802	153202	401	*	5.47476	5.51197	5.43657	0.0754015	0.913662	0.999724	49.86	10.05	76.98	36.55	15.29	78.09
NC_000021.9	8411356	8411756	401	*	5.69715	5.67286	5.72103	-0.0481682	0.913668	0.999724	85.31	38.21	29.53	77.55	40.13	40.57
NT_167211.2	142219	142619	401	*	4.38085	4.40502	4.35628	0.0487377	0.913958	0.999724	16.62	32.17	14.76	21.39	24.84	15.21
NC_000001.11	143203285	143203685	401	*	5.67052	5.63585	5.70436	-0.0685097	0.913965	0.999724	54.29	65.35	29.53	76.66	71.65	8.11
[truncated: 431 more rows]
